# Supplementary material for: intansv: an R package for integrative analysis of structural variations
Source: PeerJ. 2020 Apr 28;8:e8867. doi: 10.7717/peerj.8867 (PMC7194084; doi:10.7717/peerj.8867)
Supplement: Table S2 — Chromosome, the chromosome ID of a SV. Pos1, the start coordinate of a SV. Pos2, the end coordinate of a SV. info, Information on a SV reported by different SV callers. tag, tag of a genomic element. start, start coordinate of a genomic element. end, end coordinate of a genomic element. strand, strand of a genomic element. ID, ID of a genomic element. [file peerj-08-8867-s002.xlsx]

## Sheet: Duplication
Table S2. Integrative analysis of duplications based on the NGS data of a rice variety Zhenshan 97 using the R package intansv. Chromosome, the chromosome ID of a SV. Pos1, the start coordinate of a SV. Pos2, the end coordinate of a SV. info, Information on a SV reported by different SV callers. tag, tag of a genomic element. start, start coordinate of a genomic element. end, end coordinate of a …
chromosome	pos1	pos2	methods	info	tag	start	end	strand	ID
chr01	2418854	2424172	Pindel:DELLY	SR=5;score=6:PE=3;SR=0	gene	2419659	2420162	+	LOC_Os01g05160
chr01	2418854	2424172	Pindel:DELLY	SR=5;score=6:PE=3;SR=0	mRNA	2419659	2420162	+	LOC_Os01g05160.1
chr01	2418854	2424172	Pindel:DELLY	SR=5;score=6:PE=3;SR=0	exon	2419659	2420162	+	LOC_Os01g05160.1:exon_1
chr01	2418854	2424172	Pindel:DELLY	SR=5;score=6:PE=3;SR=0	CDS	2419659	2420162	+	LOC_Os01g05160.1:cds_1
chr01	2418854	2424172	Pindel:DELLY	SR=5;score=6:PE=3;SR=0	gene	2422242	2422914	+	LOC_Os01g05170
chr01	2418854	2424172	Pindel:DELLY	SR=5;score=6:PE=3;SR=0	mRNA	2422242	2422914	+	LOC_Os01g05170.1
chr01	2418854	2424172	Pindel:DELLY	SR=5;score=6:PE=3;SR=0	exon	2422242	2422914	+	LOC_Os01g05170.1:exon_1
chr01	2418854	2424172	Pindel:DELLY	SR=5;score=6:PE=3;SR=0	five_prime_UTR	2422242	2422346	+	LOC_Os01g05170.1:utr_1
chr01	2418854	2424172	Pindel:DELLY	SR=5;score=6:PE=3;SR=0	CDS	2422347	2422682	+	LOC_Os01g05170.1:cds_1
chr01	2418854	2424172	Pindel:DELLY	SR=5;score=6:PE=3;SR=0	three_prime_UTR	2422683	2422914	+	LOC_Os01g05170.1:utr_2
chr01	3296048	3301010	DELLY:Lumpy	PE=5;SR=0:SU=4	gene	3297850	3298410	-	LOC_Os01g06990
chr01	3296048	3301010	DELLY:Lumpy	PE=5;SR=0:SU=4	mRNA	3297850	3298410	-	LOC_Os01g06990.1
chr01	3296048	3301010	DELLY:Lumpy	PE=5;SR=0:SU=4	exon	3297850	3298410	-	LOC_Os01g06990.1:exon_1
chr01	3296048	3301010	DELLY:Lumpy	PE=5;SR=0:SU=4	CDS	3297850	3298410	-	LOC_Os01g06990.1:cds_1
chr01	3296048	3301010	DELLY:Lumpy	PE=5;SR=0:SU=4	gene	3300442	3301010	-	LOC_Os01g07000
chr01	3296048	3301010	DELLY:Lumpy	PE=5;SR=0:SU=4	mRNA	3300442	3301010	-	LOC_Os01g07000.1
chr01	3296048	3301010	DELLY:Lumpy	PE=5;SR=0:SU=4	exon	3300847	3301010	-	LOC_Os01g07000.1:exon_1
chr01	3296048	3301010	DELLY:Lumpy	PE=5;SR=0:SU=4	exon	3300442	3300805	-	LOC_Os01g07000.1:exon_2
chr01	3296048	3301010	DELLY:Lumpy	PE=5;SR=0:SU=4	CDS	3300847	3301010	-	LOC_Os01g07000.1:cds_1
chr01	3296048	3301010	DELLY:Lumpy	PE=5;SR=0:SU=4	CDS	3300442	3300805	-	LOC_Os01g07000.1:cds_2
chr01	6355130	6356714	DELLY:Lumpy	PE=16;SR=8:SU=6	gene	6352582	6358359	+	LOC_Os01g11740
chr01	6355130	6356714	DELLY:Lumpy	PE=16;SR=8:SU=6	mRNA	6352582	6358359	+	LOC_Os01g11740.1
chr01	6355130	6356714	DELLY:Lumpy	PE=16;SR=8:SU=6	exon	6356713	6356989	+	LOC_Os01g11740.1:exon_5
chr01	6355130	6356714	DELLY:Lumpy	PE=16;SR=8:SU=6	CDS	6356713	6356989	+	LOC_Os01g11740.1:cds_4
chr01	10145488	10150416	Pindel:DELLY	SR=6;score=7:PE=5;SR=0	gene	10144292	10146312	+	LOC_Os01g18110
chr01	10145488	10150416	Pindel:DELLY	SR=6;score=7:PE=5;SR=0	mRNA	10144292	10146312	+	LOC_Os01g18110.1
chr01	10145488	10150416	Pindel:DELLY	SR=6;score=7:PE=5;SR=0	exon	10145615	10145967	+	LOC_Os01g18110.1:exon_4
chr01	10145488	10150416	Pindel:DELLY	SR=6;score=7:PE=5;SR=0	exon	10146144	10146312	+	LOC_Os01g18110.1:exon_5
chr01	10145488	10150416	Pindel:DELLY	SR=6;score=7:PE=5;SR=0	CDS	10145615	10145967	+	LOC_Os01g18110.1:cds_4
chr01	10145488	10150416	Pindel:DELLY	SR=6;score=7:PE=5;SR=0	CDS	10146144	10146312	+	LOC_Os01g18110.1:cds_5
chr01	10145488	10150416	Pindel:DELLY	SR=6;score=7:PE=5;SR=0	gene	10148777	10152520	+	LOC_Os01g18120
chr01	10145488	10150416	Pindel:DELLY	SR=6;score=7:PE=5;SR=0	mRNA	10148777	10152520	+	LOC_Os01g18120.1
chr01	10145488	10150416	Pindel:DELLY	SR=6;score=7:PE=5;SR=0	exon	10148777	10148991	+	LOC_Os01g18120.1:exon_1
chr01	10145488	10150416	Pindel:DELLY	SR=6;score=7:PE=5;SR=0	exon	10149795	10149949	+	LOC_Os01g18120.1:exon_2
chr01	10145488	10150416	Pindel:DELLY	SR=6;score=7:PE=5;SR=0	exon	10150061	10150243	+	LOC_Os01g18120.1:exon_3
chr01	10145488	10150416	Pindel:DELLY	SR=6;score=7:PE=5;SR=0	five_prime_UTR	10148777	10148867	+	LOC_Os01g18120.1:utr_1
chr01	10145488	10150416	Pindel:DELLY	SR=6;score=7:PE=5;SR=0	CDS	10148868	10148991	+	LOC_Os01g18120.1:cds_1
chr01	10145488	10150416	Pindel:DELLY	SR=6;score=7:PE=5;SR=0	CDS	10149795	10149949	+	LOC_Os01g18120.1:cds_2
chr01	10145488	10150416	Pindel:DELLY	SR=6;score=7:PE=5;SR=0	CDS	10150061	10150243	+	LOC_Os01g18120.1:cds_3
chr01	12595807	12596900	DELLY:Lumpy	PE=49;SR=0:SU=11	NA	NA	NA	NA	NA
chr01	12899732	12904670	Pindel:CNVnator	SR=11;score=12:eval1=2.24496e-07;eval2=0;eval3=0.000965811;eval4=0	gene	12896174	12915380	+	LOC_Os01g22954
chr01	12899732	12904670	Pindel:CNVnator	SR=11;score=12:eval1=2.24496e-07;eval2=0;eval3=0.000965811;eval4=0	mRNA	12896174	12915380	+	LOC_Os01g22954.1
chr01	22638045	22638191	DELLY:Lumpy	PE=5;SR=0:SU=4	NA	NA	NA	NA	NA
chr01	28514376	28525238	Pindel:DELLY	SR=9;score=10:PE=3;SR=0	gene	28513097	28517569	+	LOC_Os01g49580
chr01	28514376	28525238	Pindel:DELLY	SR=9;score=10:PE=3;SR=0	mRNA	28513097	28517569	+	LOC_Os01g49580.1
chr01	28514376	28525238	Pindel:DELLY	SR=9;score=10:PE=3;SR=0	exon	28514683	28515528	+	LOC_Os01g49580.1:exon_3
chr01	28514376	28525238	Pindel:DELLY	SR=9;score=10:PE=3;SR=0	exon	28516443	28517569	+	LOC_Os01g49580.1:exon_4
chr01	28514376	28525238	Pindel:DELLY	SR=9;score=10:PE=3;SR=0	CDS	28514683	28515528	+	LOC_Os01g49580.1:cds_3
chr01	28514376	28525238	Pindel:DELLY	SR=9;score=10:PE=3;SR=0	CDS	28516443	28517569	+	LOC_Os01g49580.1:cds_4
chr01	28514376	28525238	Pindel:DELLY	SR=9;score=10:PE=3;SR=0	gene	28522160	28523748	+	LOC_Os01g49600
chr01	28514376	28525238	Pindel:DELLY	SR=9;score=10:PE=3;SR=0	mRNA	28522160	28523748	+	LOC_Os01g49600.1
chr01	28514376	28525238	Pindel:DELLY	SR=9;score=10:PE=3;SR=0	exon	28522160	28523269	+	LOC_Os01g49600.1:exon_1
chr01	28514376	28525238	Pindel:DELLY	SR=9;score=10:PE=3;SR=0	exon	28523340	28523748	+	LOC_Os01g49600.1:exon_2
chr01	28514376	28525238	Pindel:DELLY	SR=9;score=10:PE=3;SR=0	five_prime_UTR	28522160	28522482	+	LOC_Os01g49600.1:utr_1
chr01	28514376	28525238	Pindel:DELLY	SR=9;score=10:PE=3;SR=0	CDS	28522483	28523269	+	LOC_Os01g49600.1:cds_1
chr01	28514376	28525238	Pindel:DELLY	SR=9;score=10:PE=3;SR=0	CDS	28523340	28523374	+	LOC_Os01g49600.1:cds_2
chr01	28514376	28525238	Pindel:DELLY	SR=9;score=10:PE=3;SR=0	three_prime_UTR	28523375	28523748	+	LOC_Os01g49600.1:utr_2
chr01	28514376	28525238	Pindel:DELLY	SR=9;score=10:PE=3;SR=0	gene	28524006	28534608	+	LOC_Os01g49614
chr01	28514376	28525238	Pindel:DELLY	SR=9;score=10:PE=3;SR=0	mRNA	28524006	28534608	+	LOC_Os01g49614.1
chr01	28514376	28525238	Pindel:DELLY	SR=9;score=10:PE=3;SR=0	exon	28524006	28525009	+	LOC_Os01g49614.1:exon_1
chr01	28514376	28525238	Pindel:DELLY	SR=9;score=10:PE=3;SR=0	five_prime_UTR	28524006	28524096	+	LOC_Os01g49614.1:utr_1
chr01	28514376	28525238	Pindel:DELLY	SR=9;score=10:PE=3;SR=0	CDS	28524097	28525009	+	LOC_Os01g49614.1:cds_1
chr01	28514376	28525238	Pindel:DELLY	SR=9;score=10:PE=3;SR=0	mRNA	28524006	28527484	+	LOC_Os01g49614.2
chr01	28514376	28525238	Pindel:DELLY	SR=9;score=10:PE=3;SR=0	exon	28524006	28525009	+	LOC_Os01g49614.2:exon_1
chr01	28514376	28525238	Pindel:DELLY	SR=9;score=10:PE=3;SR=0	five_prime_UTR	28524006	28524096	+	LOC_Os01g49614.2:utr_1
chr01	28514376	28525238	Pindel:DELLY	SR=9;score=10:PE=3;SR=0	CDS	28524097	28525009	+	LOC_Os01g49614.2:cds_1
chr01	28514376	28525238	Pindel:DELLY	SR=9;score=10:PE=3;SR=0	mRNA	28524006	28531935	+	LOC_Os01g49614.3
chr01	28514376	28525238	Pindel:DELLY	SR=9;score=10:PE=3;SR=0	exon	28524006	28525009	+	LOC_Os01g49614.3:exon_1
chr01	28514376	28525238	Pindel:DELLY	SR=9;score=10:PE=3;SR=0	five_prime_UTR	28524006	28524096	+	LOC_Os01g49614.3:utr_1
chr01	28514376	28525238	Pindel:DELLY	SR=9;score=10:PE=3;SR=0	CDS	28524097	28525009	+	LOC_Os01g49614.3:cds_1
chr01	37879023	37879401	Pindel:DELLY	SR=4;score=8:PE=16;SR=0	NA	NA	NA	NA	NA
chr01	39117178	39122542	Pindel:DELLY:Lumpy	SR=19;score=98:PE=46;SR=0:SU=14	gene	39114681	39117532	+	LOC_Os01g67364
chr01	39117178	39122542	Pindel:DELLY:Lumpy	SR=19;score=98:PE=46;SR=0:SU=14	mRNA	39114681	39117532	+	LOC_Os01g67364.1
chr01	39117178	39122542	Pindel:DELLY:Lumpy	SR=19;score=98:PE=46;SR=0:SU=14	exon	39117040	39117532	+	LOC_Os01g67364.1:exon_6
chr01	39117178	39122542	Pindel:DELLY:Lumpy	SR=19;score=98:PE=46;SR=0:SU=14	CDS	39117040	39117236	+	LOC_Os01g67364.1:cds_6
chr01	39117178	39122542	Pindel:DELLY:Lumpy	SR=19;score=98:PE=46;SR=0:SU=14	three_prime_UTR	39117237	39117532	+	LOC_Os01g67364.1:utr_1
chr01	41587262	41592042	DELLY:Lumpy	PE=17;SR=0:SU=4	NA	NA	NA	NA	NA
chr01	41925926	41926246	Pindel:DELLY	SR=4;score=8:PE=6;SR=0	gene	41925595	41931602	-	LOC_Os01g72320
chr01	41925926	41926246	Pindel:DELLY	SR=4;score=8:PE=6;SR=0	mRNA	41925595	41931602	-	LOC_Os01g72320.1
chr01	41925926	41926246	Pindel:DELLY	SR=4;score=8:PE=6;SR=0	exon	41926127	41926482	-	LOC_Os01g72320.1:exon_8
chr01	41925926	41926246	Pindel:DELLY	SR=4;score=8:PE=6;SR=0	exon	41925595	41926049	-	LOC_Os01g72320.1:exon_9
chr01	41925926	41926246	Pindel:DELLY	SR=4;score=8:PE=6;SR=0	CDS	41926127	41926482	-	LOC_Os01g72320.1:cds_8
chr01	41925926	41926246	Pindel:DELLY	SR=4;score=8:PE=6;SR=0	CDS	41925917	41926049	-	LOC_Os01g72320.1:cds_9
chr02	968611	974411	Pindel:DELLY	SR=7;score=8:PE=6;SR=0	gene	967172	974497	+	LOC_Os02g02640
chr02	968611	974411	Pindel:DELLY	SR=7;score=8:PE=6;SR=0	mRNA	967172	974497	+	LOC_Os02g02640.1
chr02	968611	974411	Pindel:DELLY	SR=7;score=8:PE=6;SR=0	exon	968316	968657	+	LOC_Os02g02640.1:exon_2
chr02	968611	974411	Pindel:DELLY	SR=7;score=8:PE=6;SR=0	exon	968936	969015	+	LOC_Os02g02640.1:exon_3
chr02	968611	974411	Pindel:DELLY	SR=7;score=8:PE=6;SR=0	exon	969063	969698	+	LOC_Os02g02640.1:exon_4
chr02	968611	974411	Pindel:DELLY	SR=7;score=8:PE=6;SR=0	exon	969819	971527	+	LOC_Os02g02640.1:exon_5
chr02	968611	974411	Pindel:DELLY	SR=7;score=8:PE=6;SR=0	exon	971563	972514	+	LOC_Os02g02640.1:exon_6
chr02	968611	974411	Pindel:DELLY	SR=7;score=8:PE=6;SR=0	exon	972821	973273	+	LOC_Os02g02640.1:exon_7
chr02	968611	974411	Pindel:DELLY	SR=7;score=8:PE=6;SR=0	exon	974303	974497	+	LOC_Os02g02640.1:exon_8
chr02	968611	974411	Pindel:DELLY	SR=7;score=8:PE=6;SR=0	CDS	968316	968657	+	LOC_Os02g02640.1:cds_2
chr02	968611	974411	Pindel:DELLY	SR=7;score=8:PE=6;SR=0	CDS	968936	969015	+	LOC_Os02g02640.1:cds_3
chr02	968611	974411	Pindel:DELLY	SR=7;score=8:PE=6;SR=0	CDS	969063	969698	+	LOC_Os02g02640.1:cds_4
chr02	968611	974411	Pindel:DELLY	SR=7;score=8:PE=6;SR=0	CDS	969819	971527	+	LOC_Os02g02640.1:cds_5
chr02	968611	974411	Pindel:DELLY	SR=7;score=8:PE=6;SR=0	CDS	971563	972514	+	LOC_Os02g02640.1:cds_6
chr02	968611	974411	Pindel:DELLY	SR=7;score=8:PE=6;SR=0	CDS	972821	973273	+	LOC_Os02g02640.1:cds_7
chr02	968611	974411	Pindel:DELLY	SR=7;score=8:PE=6;SR=0	CDS	974303	974497	+	LOC_Os02g02640.1:cds_8
chr02	2044775	2080120	Pindel:DELLY	SR=4;score=8:PE=3;SR=0	gene	2047914	2048255	-	LOC_Os02g04580
chr02	2044775	2080120	Pindel:DELLY	SR=4;score=8:PE=3;SR=0	mRNA	2047914	2048255	-	LOC_Os02g04580.1
chr02	2044775	2080120	Pindel:DELLY	SR=4;score=8:PE=3;SR=0	exon	2047914	2048255	-	LOC_Os02g04580.1:exon_1
chr02	2044775	2080120	Pindel:DELLY	SR=4;score=8:PE=3;SR=0	CDS	2047914	2048255	-	LOC_Os02g04580.1:cds_1
chr02	2044775	2080120	Pindel:DELLY	SR=4;score=8:PE=3;SR=0	gene	2052178	2055248	-	LOC_Os02g04590
chr02	2044775	2080120	Pindel:DELLY	SR=4;score=8:PE=3;SR=0	mRNA	2052178	2055248	-	LOC_Os02g04590.1
chr02	2044775	2080120	Pindel:DELLY	SR=4;score=8:PE=3;SR=0	exon	2055042	2055248	-	LOC_Os02g04590.1:exon_1
chr02	2044775	2080120	Pindel:DELLY	SR=4;score=8:PE=3;SR=0	exon	2054888	2054953	-	LOC_Os02g04590.1:exon_2
chr02	2044775	2080120	Pindel:DELLY	SR=4;score=8:PE=3;SR=0	exon	2053601	2053679	-	LOC_Os02g04590.1:exon_3
chr02	2044775	2080120	Pindel:DELLY	SR=4;score=8:PE=3;SR=0	exon	2052178	2052254	-	LOC_Os02g04590.1:exon_4
chr02	2044775	2080120	Pindel:DELLY	SR=4;score=8:PE=3;SR=0	five_prime_UTR	2055171	2055248	-	LOC_Os02g04590.1:utr_1
chr02	2044775	2080120	Pindel:DELLY	SR=4;score=8:PE=3;SR=0	CDS	2055042	2055170	-	LOC_Os02g04590.1:cds_1
chr02	2044775	2080120	Pindel:DELLY	SR=4;score=8:PE=3;SR=0	CDS	2054888	2054953	-	LOC_Os02g04590.1:cds_2
chr02	2044775	2080120	Pindel:DELLY	SR=4;score=8:PE=3;SR=0	CDS	2053601	2053679	-	LOC_Os02g04590.1:cds_3
chr02	2044775	2080120	Pindel:DELLY	SR=4;score=8:PE=3;SR=0	CDS	2052178	2052254	-	LOC_Os02g04590.1:cds_4
chr02	2044775	2080120	Pindel:DELLY	SR=4;score=8:PE=3;SR=0	gene	2059024	2060523	+	LOC_Os02g04600
chr02	2044775	2080120	Pindel:DELLY	SR=4;score=8:PE=3;SR=0	mRNA	2059024	2060523	+	LOC_Os02g04600.1
chr02	2044775	2080120	Pindel:DELLY	SR=4;score=8:PE=3;SR=0	exon	2059024	2059314	+	LOC_Os02g04600.1:exon_1
chr02	2044775	2080120	Pindel:DELLY	SR=4;score=8:PE=3;SR=0	exon	2060506	2060523	+	LOC_Os02g04600.1:exon_2
chr02	2044775	2080120	Pindel:DELLY	SR=4;score=8:PE=3;SR=0	CDS	2059024	2059314	+	LOC_Os02g04600.1:cds_1
chr02	2044775	2080120	Pindel:DELLY	SR=4;score=8:PE=3;SR=0	CDS	2060506	2060523	+	LOC_Os02g04600.1:cds_2
chr02	2044775	2080120	Pindel:DELLY	SR=4;score=8:PE=3;SR=0	gene	2064263	2065869	+	LOC_Os02g04610
chr02	2044775	2080120	Pindel:DELLY	SR=4;score=8:PE=3;SR=0	mRNA	2064263	2065869	+	LOC_Os02g04610.1
chr02	2044775	2080120	Pindel:DELLY	SR=4;score=8:PE=3;SR=0	exon	2064263	2065869	+	LOC_Os02g04610.1:exon_1
chr02	2044775	2080120	Pindel:DELLY	SR=4;score=8:PE=3;SR=0	five_prime_UTR	2064263	2064485	+	LOC_Os02g04610.1:utr_1
chr02	2044775	2080120	Pindel:DELLY	SR=4;score=8:PE=3;SR=0	CDS	2064486	2065613	+	LOC_Os02g04610.1:cds_1
chr02	2044775	2080120	Pindel:DELLY	SR=4;score=8:PE=3;SR=0	three_prime_UTR	2065614	2065869	+	LOC_Os02g04610.1:utr_2
chr02	2044775	2080120	Pindel:DELLY	SR=4;score=8:PE=3;SR=0	gene	2065874	2066200	-	LOC_Os02g04620
chr02	2044775	2080120	Pindel:DELLY	SR=4;score=8:PE=3;SR=0	mRNA	2065874	2066200	-	LOC_Os02g04620.1
chr02	2044775	2080120	Pindel:DELLY	SR=4;score=8:PE=3;SR=0	exon	2066024	2066200	-	LOC_Os02g04620.1:exon_1
chr02	2044775	2080120	Pindel:DELLY	SR=4;score=8:PE=3;SR=0	exon	2065874	2065930	-	LOC_Os02g04620.1:exon_2
chr02	2044775	2080120	Pindel:DELLY	SR=4;score=8:PE=3;SR=0	CDS	2066024	2066200	-	LOC_Os02g04620.1:cds_1
chr02	2044775	2080120	Pindel:DELLY	SR=4;score=8:PE=3;SR=0	CDS	2065874	2065930	-	LOC_Os02g04620.1:cds_2
chr02	2044775	2080120	Pindel:DELLY	SR=4;score=8:PE=3;SR=0	gene	2070492	2075369	+	LOC_Os02g04630
chr02	2044775	2080120	Pindel:DELLY	SR=4;score=8:PE=3;SR=0	mRNA	2070492	2075369	+	LOC_Os02g04630.1
chr02	2044775	2080120	Pindel:DELLY	SR=4;score=8:PE=3;SR=0	exon	2070492	2070506	+	LOC_Os02g04630.1:exon_1
chr02	2044775	2080120	Pindel:DELLY	SR=4;score=8:PE=3;SR=0	exon	2072789	2072830	+	LOC_Os02g04630.1:exon_2
chr02	2044775	2080120	Pindel:DELLY	SR=4;score=8:PE=3;SR=0	exon	2072978	2073199	+	LOC_Os02g04630.1:exon_3
chr02	2044775	2080120	Pindel:DELLY	SR=4;score=8:PE=3;SR=0	exon	2073365	2073432	+	LOC_Os02g04630.1:exon_4
chr02	2044775	2080120	Pindel:DELLY	SR=4;score=8:PE=3;SR=0	exon	2073513	2073541	+	LOC_Os02g04630.1:exon_5
chr02	2044775	2080120	Pindel:DELLY	SR=4;score=8:PE=3;SR=0	exon	2073750	2073841	+	LOC_Os02g04630.1:exon_6
chr02	2044775	2080120	Pindel:DELLY	SR=4;score=8:PE=3;SR=0	exon	2073915	2074124	+	LOC_Os02g04630.1:exon_7
chr02	2044775	2080120	Pindel:DELLY	SR=4;score=8:PE=3;SR=0	exon	2074559	2074675	+	LOC_Os02g04630.1:exon_8
chr02	2044775	2080120	Pindel:DELLY	SR=4;score=8:PE=3;SR=0	exon	2074773	2074826	+	LOC_Os02g04630.1:exon_9
chr02	2044775	2080120	Pindel:DELLY	SR=4;score=8:PE=3;SR=0	exon	2074920	2075036	+	LOC_Os02g04630.1:exon_10
chr02	2044775	2080120	Pindel:DELLY	SR=4;score=8:PE=3;SR=0	exon	2075134	2075230	+	LOC_Os02g04630.1:exon_11
chr02	2044775	2080120	Pindel:DELLY	SR=4;score=8:PE=3;SR=0	exon	2075344	2075369	+	LOC_Os02g04630.1:exon_12
chr02	2044775	2080120	Pindel:DELLY	SR=4;score=8:PE=3;SR=0	CDS	2070492	2070506	+	LOC_Os02g04630.1:cds_1
chr02	2044775	2080120	Pindel:DELLY	SR=4;score=8:PE=3;SR=0	CDS	2072789	2072830	+	LOC_Os02g04630.1:cds_2
chr02	2044775	2080120	Pindel:DELLY	SR=4;score=8:PE=3;SR=0	CDS	2072978	2073199	+	LOC_Os02g04630.1:cds_3
chr02	2044775	2080120	Pindel:DELLY	SR=4;score=8:PE=3;SR=0	CDS	2073365	2073432	+	LOC_Os02g04630.1:cds_4
chr02	2044775	2080120	Pindel:DELLY	SR=4;score=8:PE=3;SR=0	CDS	2073513	2073541	+	LOC_Os02g04630.1:cds_5
chr02	2044775	2080120	Pindel:DELLY	SR=4;score=8:PE=3;SR=0	CDS	2073750	2073841	+	LOC_Os02g04630.1:cds_6
chr02	2044775	2080120	Pindel:DELLY	SR=4;score=8:PE=3;SR=0	CDS	2073915	2074124	+	LOC_Os02g04630.1:cds_7
chr02	2044775	2080120	Pindel:DELLY	SR=4;score=8:PE=3;SR=0	CDS	2074559	2074675	+	LOC_Os02g04630.1:cds_8
chr02	2044775	2080120	Pindel:DELLY	SR=4;score=8:PE=3;SR=0	CDS	2074773	2074826	+	LOC_Os02g04630.1:cds_9
chr02	2044775	2080120	Pindel:DELLY	SR=4;score=8:PE=3;SR=0	CDS	2074920	2075036	+	LOC_Os02g04630.1:cds_10
chr02	2044775	2080120	Pindel:DELLY	SR=4;score=8:PE=3;SR=0	CDS	2075134	2075230	+	LOC_Os02g04630.1:cds_11
chr02	2044775	2080120	Pindel:DELLY	SR=4;score=8:PE=3;SR=0	CDS	2075344	2075369	+	LOC_Os02g04630.1:cds_12
chr02	2044775	2080120	Pindel:DELLY	SR=4;score=8:PE=3;SR=0	gene	2075496	2079149	-	LOC_Os02g04640
chr02	2044775	2080120	Pindel:DELLY	SR=4;score=8:PE=3;SR=0	mRNA	2075496	2079149	-	LOC_Os02g04640.1
chr02	2044775	2080120	Pindel:DELLY	SR=4;score=8:PE=3;SR=0	exon	2079011	2079149	-	LOC_Os02g04640.1:exon_1
chr02	2044775	2080120	Pindel:DELLY	SR=4;score=8:PE=3;SR=0	exon	2077482	2078206	-	LOC_Os02g04640.1:exon_2
chr02	2044775	2080120	Pindel:DELLY	SR=4;score=8:PE=3;SR=0	exon	2077095	2077311	-	LOC_Os02g04640.1:exon_3
chr02	2044775	2080120	Pindel:DELLY	SR=4;score=8:PE=3;SR=0	exon	2076930	2077006	-	LOC_Os02g04640.1:exon_4
chr02	2044775	2080120	Pindel:DELLY	SR=4;score=8:PE=3;SR=0	exon	2076798	2076837	-	LOC_Os02g04640.1:exon_5
chr02	2044775	2080120	Pindel:DELLY	SR=4;score=8:PE=3;SR=0	exon	2076628	2076691	-	LOC_Os02g04640.1:exon_6
chr02	2044775	2080120	Pindel:DELLY	SR=4;score=8:PE=3;SR=0	exon	2076450	2076519	-	LOC_Os02g04640.1:exon_7
chr02	2044775	2080120	Pindel:DELLY	SR=4;score=8:PE=3;SR=0	exon	2075496	2076165	-	LOC_Os02g04640.1:exon_8
chr02	2044775	2080120	Pindel:DELLY	SR=4;score=8:PE=3;SR=0	five_prime_UTR	2079011	2079149	-	LOC_Os02g04640.1:utr_3
chr02	2044775	2080120	Pindel:DELLY	SR=4;score=8:PE=3;SR=0	five_prime_UTR	2078133	2078206	-	LOC_Os02g04640.1:utr_2
chr02	2044775	2080120	Pindel:DELLY	SR=4;score=8:PE=3;SR=0	CDS	2077482	2078132	-	LOC_Os02g04640.1:cds_1
chr02	2044775	2080120	Pindel:DELLY	SR=4;score=8:PE=3;SR=0	CDS	2077095	2077311	-	LOC_Os02g04640.1:cds_2
chr02	2044775	2080120	Pindel:DELLY	SR=4;score=8:PE=3;SR=0	CDS	2076930	2077006	-	LOC_Os02g04640.1:cds_3
chr02	2044775	2080120	Pindel:DELLY	SR=4;score=8:PE=3;SR=0	CDS	2076798	2076837	-	LOC_Os02g04640.1:cds_4
chr02	2044775	2080120	Pindel:DELLY	SR=4;score=8:PE=3;SR=0	CDS	2076628	2076691	-	LOC_Os02g04640.1:cds_5
chr02	2044775	2080120	Pindel:DELLY	SR=4;score=8:PE=3;SR=0	CDS	2076450	2076519	-	LOC_Os02g04640.1:cds_6
chr02	2044775	2080120	Pindel:DELLY	SR=4;score=8:PE=3;SR=0	CDS	2075881	2076165	-	LOC_Os02g04640.1:cds_7
chr02	2044775	2080120	Pindel:DELLY	SR=4;score=8:PE=3;SR=0	three_prime_UTR	2075496	2075880	-	LOC_Os02g04640.1:utr_1
chr02	7893286	7923962	DELLY:Lumpy	PE=3;SR=0:SU=4	gene	7899361	7900286	+	LOC_Os02g14380
chr02	7893286	7923962	DELLY:Lumpy	PE=3;SR=0:SU=4	mRNA	7899361	7900286	+	LOC_Os02g14380.1
chr02	7893286	7923962	DELLY:Lumpy	PE=3;SR=0:SU=4	exon	7899361	7899475	+	LOC_Os02g14380.1:exon_1
chr02	7893286	7923962	DELLY:Lumpy	PE=3;SR=0:SU=4	exon	7899655	7900286	+	LOC_Os02g14380.1:exon_2
chr02	7893286	7923962	DELLY:Lumpy	PE=3;SR=0:SU=4	CDS	7899361	7899475	+	LOC_Os02g14380.1:cds_1
chr02	7893286	7923962	DELLY:Lumpy	PE=3;SR=0:SU=4	CDS	7899655	7900286	+	LOC_Os02g14380.1:cds_2
chr02	7893286	7923962	DELLY:Lumpy	PE=3;SR=0:SU=4	gene	7900461	7904214	+	LOC_Os02g14390
chr02	7893286	7923962	DELLY:Lumpy	PE=3;SR=0:SU=4	mRNA	7900461	7904214	+	LOC_Os02g14390.1
chr02	7893286	7923962	DELLY:Lumpy	PE=3;SR=0:SU=4	exon	7900461	7900722	+	LOC_Os02g14390.1:exon_1
chr02	7893286	7923962	DELLY:Lumpy	PE=3;SR=0:SU=4	exon	7900921	7901019	+	LOC_Os02g14390.1:exon_2
chr02	7893286	7923962	DELLY:Lumpy	PE=3;SR=0:SU=4	exon	7901059	7901222	+	LOC_Os02g14390.1:exon_3
chr02	7893286	7923962	DELLY:Lumpy	PE=3;SR=0:SU=4	exon	7901272	7901771	+	LOC_Os02g14390.1:exon_4
chr02	7893286	7923962	DELLY:Lumpy	PE=3;SR=0:SU=4	exon	7901908	7902157	+	LOC_Os02g14390.1:exon_5
chr02	7893286	7923962	DELLY:Lumpy	PE=3;SR=0:SU=4	exon	7902362	7902450	+	LOC_Os02g14390.1:exon_6
chr02	7893286	7923962	DELLY:Lumpy	PE=3;SR=0:SU=4	exon	7902724	7902965	+	LOC_Os02g14390.1:exon_7
chr02	7893286	7923962	DELLY:Lumpy	PE=3;SR=0:SU=4	exon	7903076	7903380	+	LOC_Os02g14390.1:exon_8
chr02	7893286	7923962	DELLY:Lumpy	PE=3;SR=0:SU=4	exon	7903699	7903807	+	LOC_Os02g14390.1:exon_9
chr02	7893286	7923962	DELLY:Lumpy	PE=3;SR=0:SU=4	exon	7904051	7904214	+	LOC_Os02g14390.1:exon_10
chr02	7893286	7923962	DELLY:Lumpy	PE=3;SR=0:SU=4	CDS	7900461	7900722	+	LOC_Os02g14390.1:cds_1
chr02	7893286	7923962	DELLY:Lumpy	PE=3;SR=0:SU=4	CDS	7900921	7901019	+	LOC_Os02g14390.1:cds_2
chr02	7893286	7923962	DELLY:Lumpy	PE=3;SR=0:SU=4	CDS	7901059	7901222	+	LOC_Os02g14390.1:cds_3
chr02	7893286	7923962	DELLY:Lumpy	PE=3;SR=0:SU=4	CDS	7901272	7901771	+	LOC_Os02g14390.1:cds_4
chr02	7893286	7923962	DELLY:Lumpy	PE=3;SR=0:SU=4	CDS	7901908	7902157	+	LOC_Os02g14390.1:cds_5
chr02	7893286	7923962	DELLY:Lumpy	PE=3;SR=0:SU=4	CDS	7902362	7902450	+	LOC_Os02g14390.1:cds_6
chr02	7893286	7923962	DELLY:Lumpy	PE=3;SR=0:SU=4	CDS	7902724	7902965	+	LOC_Os02g14390.1:cds_7
chr02	7893286	7923962	DELLY:Lumpy	PE=3;SR=0:SU=4	CDS	7903076	7903380	+	LOC_Os02g14390.1:cds_8
chr02	7893286	7923962	DELLY:Lumpy	PE=3;SR=0:SU=4	CDS	7903699	7903807	+	LOC_Os02g14390.1:cds_9
chr02	7893286	7923962	DELLY:Lumpy	PE=3;SR=0:SU=4	CDS	7904051	7904214	+	LOC_Os02g14390.1:cds_10
chr02	7893286	7923962	DELLY:Lumpy	PE=3;SR=0:SU=4	gene	7906695	7909711	+	LOC_Os02g14400
chr02	7893286	7923962	DELLY:Lumpy	PE=3;SR=0:SU=4	mRNA	7906695	7909711	+	LOC_Os02g14400.1
chr02	7893286	7923962	DELLY:Lumpy	PE=3;SR=0:SU=4	exon	7906695	7906745	+	LOC_Os02g14400.1:exon_1
chr02	7893286	7923962	DELLY:Lumpy	PE=3;SR=0:SU=4	exon	7907213	7907273	+	LOC_Os02g14400.1:exon_2
chr02	7893286	7923962	DELLY:Lumpy	PE=3;SR=0:SU=4	exon	7908494	7908750	+	LOC_Os02g14400.1:exon_3
chr02	7893286	7923962	DELLY:Lumpy	PE=3;SR=0:SU=4	exon	7908983	7909066	+	LOC_Os02g14400.1:exon_4
chr02	7893286	7923962	DELLY:Lumpy	PE=3;SR=0:SU=4	exon	7909145	7909711	+	LOC_Os02g14400.1:exon_5
chr02	7893286	7923962	DELLY:Lumpy	PE=3;SR=0:SU=4	CDS	7906695	7906745	+	LOC_Os02g14400.1:cds_1
chr02	7893286	7923962	DELLY:Lumpy	PE=3;SR=0:SU=4	CDS	7907213	7907273	+	LOC_Os02g14400.1:cds_2
chr02	7893286	7923962	DELLY:Lumpy	PE=3;SR=0:SU=4	CDS	7908494	7908750	+	LOC_Os02g14400.1:cds_3
chr02	7893286	7923962	DELLY:Lumpy	PE=3;SR=0:SU=4	CDS	7908983	7909066	+	LOC_Os02g14400.1:cds_4
chr02	7893286	7923962	DELLY:Lumpy	PE=3;SR=0:SU=4	CDS	7909145	7909711	+	LOC_Os02g14400.1:cds_5
chr02	7893286	7923962	DELLY:Lumpy	PE=3;SR=0:SU=4	gene	7910273	7917028	-	LOC_Os02g14410
chr02	7893286	7923962	DELLY:Lumpy	PE=3;SR=0:SU=4	mRNA	7910273	7917028	-	LOC_Os02g14410.1
chr02	7893286	7923962	DELLY:Lumpy	PE=3;SR=0:SU=4	exon	7916272	7917028	-	LOC_Os02g14410.1:exon_1
chr02	7893286	7923962	DELLY:Lumpy	PE=3;SR=0:SU=4	exon	7914312	7915885	-	LOC_Os02g14410.1:exon_2
chr02	7893286	7923962	DELLY:Lumpy	PE=3;SR=0:SU=4	exon	7913764	7913857	-	LOC_Os02g14410.1:exon_3
chr02	7893286	7923962	DELLY:Lumpy	PE=3;SR=0:SU=4	exon	7913500	7913631	-	LOC_Os02g14410.1:exon_4
chr02	7893286	7923962	DELLY:Lumpy	PE=3;SR=0:SU=4	exon	7913147	7913307	-	LOC_Os02g14410.1:exon_5
chr02	7893286	7923962	DELLY:Lumpy	PE=3;SR=0:SU=4	exon	7912542	7912650	-	LOC_Os02g14410.1:exon_6
chr02	7893286	7923962	DELLY:Lumpy	PE=3;SR=0:SU=4	exon	7910760	7912135	-	LOC_Os02g14410.1:exon_7
chr02	7893286	7923962	DELLY:Lumpy	PE=3;SR=0:SU=4	exon	7910273	7910725	-	LOC_Os02g14410.1:exon_8
chr02	7893286	7923962	DELLY:Lumpy	PE=3;SR=0:SU=4	CDS	7916272	7917028	-	LOC_Os02g14410.1:cds_1
chr02	7893286	7923962	DELLY:Lumpy	PE=3;SR=0:SU=4	CDS	7914312	7915885	-	LOC_Os02g14410.1:cds_2
chr02	7893286	7923962	DELLY:Lumpy	PE=3;SR=0:SU=4	CDS	7913764	7913857	-	LOC_Os02g14410.1:cds_3
chr02	7893286	7923962	DELLY:Lumpy	PE=3;SR=0:SU=4	CDS	7913500	7913631	-	LOC_Os02g14410.1:cds_4
chr02	7893286	7923962	DELLY:Lumpy	PE=3;SR=0:SU=4	CDS	7913147	7913307	-	LOC_Os02g14410.1:cds_5
chr02	7893286	7923962	DELLY:Lumpy	PE=3;SR=0:SU=4	CDS	7912542	7912650	-	LOC_Os02g14410.1:cds_6
chr02	7893286	7923962	DELLY:Lumpy	PE=3;SR=0:SU=4	CDS	7910760	7912135	-	LOC_Os02g14410.1:cds_7
chr02	7893286	7923962	DELLY:Lumpy	PE=3;SR=0:SU=4	CDS	7910273	7910725	-	LOC_Os02g14410.1:cds_8
chr02	7893286	7923962	DELLY:Lumpy	PE=3;SR=0:SU=4	gene	7922250	7922955	+	LOC_Os02g14420
chr02	7893286	7923962	DELLY:Lumpy	PE=3;SR=0:SU=4	mRNA	7922250	7922955	+	LOC_Os02g14420.1
chr02	7893286	7923962	DELLY:Lumpy	PE=3;SR=0:SU=4	exon	7922250	7922376	+	LOC_Os02g14420.1:exon_1
chr02	7893286	7923962	DELLY:Lumpy	PE=3;SR=0:SU=4	exon	7922888	7922955	+	LOC_Os02g14420.1:exon_2
chr02	7893286	7923962	DELLY:Lumpy	PE=3;SR=0:SU=4	CDS	7922250	7922376	+	LOC_Os02g14420.1:cds_1
chr02	7893286	7923962	DELLY:Lumpy	PE=3;SR=0:SU=4	CDS	7922888	7922955	+	LOC_Os02g14420.1:cds_2
chr02	12651959	12654670	Pindel:DELLY	SR=9;score=10:PE=3;SR=0	gene	12652067	12654531	-	LOC_Os02g21320
chr02	12651959	12654670	Pindel:DELLY	SR=9;score=10:PE=3;SR=0	mRNA	12652067	12654531	-	LOC_Os02g21320.1
chr02	12651959	12654670	Pindel:DELLY	SR=9;score=10:PE=3;SR=0	exon	12654231	12654531	-	LOC_Os02g21320.1:exon_1
chr02	12651959	12654670	Pindel:DELLY	SR=9;score=10:PE=3;SR=0	exon	12652067	12654114	-	LOC_Os02g21320.1:exon_2
chr02	12651959	12654670	Pindel:DELLY	SR=9;score=10:PE=3;SR=0	CDS	12654231	12654531	-	LOC_Os02g21320.1:cds_1
chr02	12651959	12654670	Pindel:DELLY	SR=9;score=10:PE=3;SR=0	CDS	12652067	12654114	-	LOC_Os02g21320.1:cds_2
chr02	17120946	17121065	Pindel:Lumpy	SR=8;score=21:SU=10	NA	NA	NA	NA	NA
chr02	20844749	20857654	DELLY:Lumpy	PE=8;SR=0:SU=4	gene	20839687	20846214	-	LOC_Os02g34750
chr02	20844749	20857654	DELLY:Lumpy	PE=8;SR=0:SU=4	mRNA	20839687	20846214	-	LOC_Os02g34750.1
chr02	20844749	20857654	DELLY:Lumpy	PE=8;SR=0:SU=4	exon	20844969	20846214	-	LOC_Os02g34750.1:exon_1
chr02	20844749	20857654	DELLY:Lumpy	PE=8;SR=0:SU=4	CDS	20844969	20846214	-	LOC_Os02g34750.1:cds_1
chr02	20844749	20857654	DELLY:Lumpy	PE=8;SR=0:SU=4	mRNA	20840761	20846214	-	LOC_Os02g34750.2
chr02	20844749	20857654	DELLY:Lumpy	PE=8;SR=0:SU=4	exon	20844969	20846214	-	LOC_Os02g34750.2:exon_1
chr02	20844749	20857654	DELLY:Lumpy	PE=8;SR=0:SU=4	CDS	20844969	20846214	-	LOC_Os02g34750.2:cds_1
chr02	20844749	20857654	DELLY:Lumpy	PE=8;SR=0:SU=4	gene	20846402	20847993	+	LOC_Os02g34760
chr02	20844749	20857654	DELLY:Lumpy	PE=8;SR=0:SU=4	mRNA	20846402	20847993	+	LOC_Os02g34760.1
chr02	20844749	20857654	DELLY:Lumpy	PE=8;SR=0:SU=4	exon	20846402	20847993	+	LOC_Os02g34760.1:exon_1
chr02	20844749	20857654	DELLY:Lumpy	PE=8;SR=0:SU=4	five_prime_UTR	20846402	20846892	+	LOC_Os02g34760.1:utr_1
chr02	20844749	20857654	DELLY:Lumpy	PE=8;SR=0:SU=4	CDS	20846893	20847807	+	LOC_Os02g34760.1:cds_1
chr02	20844749	20857654	DELLY:Lumpy	PE=8;SR=0:SU=4	three_prime_UTR	20847808	20847993	+	LOC_Os02g34760.1:utr_2
chr02	20844749	20857654	DELLY:Lumpy	PE=8;SR=0:SU=4	gene	20849230	20851150	-	LOC_Os02g34770
chr02	20844749	20857654	DELLY:Lumpy	PE=8;SR=0:SU=4	mRNA	20849230	20851150	-	LOC_Os02g34770.1
chr02	20844749	20857654	DELLY:Lumpy	PE=8;SR=0:SU=4	exon	20850790	20851150	-	LOC_Os02g34770.1:exon_1
chr02	20844749	20857654	DELLY:Lumpy	PE=8;SR=0:SU=4	exon	20850112	20850528	-	LOC_Os02g34770.1:exon_2
chr02	20844749	20857654	DELLY:Lumpy	PE=8;SR=0:SU=4	exon	20849230	20849534	-	LOC_Os02g34770.1:exon_3
chr02	20844749	20857654	DELLY:Lumpy	PE=8;SR=0:SU=4	CDS	20850790	20851150	-	LOC_Os02g34770.1:cds_1
chr02	20844749	20857654	DELLY:Lumpy	PE=8;SR=0:SU=4	CDS	20850112	20850528	-	LOC_Os02g34770.1:cds_2
chr02	20844749	20857654	DELLY:Lumpy	PE=8;SR=0:SU=4	CDS	20849332	20849534	-	LOC_Os02g34770.1:cds_3
chr02	20844749	20857654	DELLY:Lumpy	PE=8;SR=0:SU=4	three_prime_UTR	20849230	20849331	-	LOC_Os02g34770.1:utr_1
chr02	20844749	20857654	DELLY:Lumpy	PE=8;SR=0:SU=4	gene	20852852	20853058	-	LOC_Os02g34780
chr02	20844749	20857654	DELLY:Lumpy	PE=8;SR=0:SU=4	mRNA	20852852	20853058	-	LOC_Os02g34780.1
chr02	20844749	20857654	DELLY:Lumpy	PE=8;SR=0:SU=4	exon	20852852	20853058	-	LOC_Os02g34780.1:exon_1
chr02	20844749	20857654	DELLY:Lumpy	PE=8;SR=0:SU=4	CDS	20852852	20853058	-	LOC_Os02g34780.1:cds_1
chr02	20844749	20857654	DELLY:Lumpy	PE=8;SR=0:SU=4	gene	20857044	20861343	-	LOC_Os02g34790
chr02	20844749	20857654	DELLY:Lumpy	PE=8;SR=0:SU=4	mRNA	20857044	20861343	-	LOC_Os02g34790.1
chr02	20844749	20857654	DELLY:Lumpy	PE=8;SR=0:SU=4	exon	20857044	20857748	-	LOC_Os02g34790.1:exon_3
chr02	20844749	20857654	DELLY:Lumpy	PE=8;SR=0:SU=4	CDS	20857399	20857748	-	LOC_Os02g34790.1:cds_3
chr02	20844749	20857654	DELLY:Lumpy	PE=8;SR=0:SU=4	three_prime_UTR	20857044	20857398	-	LOC_Os02g34790.1:utr_1
chr02	25587820	25588104	Pindel:DELLY	SR=8;score=21:PE=8;SR=0	NA	NA	NA	NA	NA
chr02	26128040	26128359	Pindel:DELLY	SR=7;score=18:PE=14;SR=0	NA	NA	NA	NA	NA
chr02	29516666	29521334	Pindel:DELLY	SR=8;score=21:PE=3;SR=0	gene	29515568	29518756	-	LOC_Os02g48200
chr02	29516666	29521334	Pindel:DELLY	SR=8;score=21:PE=3;SR=0	mRNA	29515568	29518756	-	LOC_Os02g48200.1
chr02	29516666	29521334	Pindel:DELLY	SR=8;score=21:PE=3;SR=0	exon	29517378	29518756	-	LOC_Os02g48200.1:exon_1
chr02	29516666	29521334	Pindel:DELLY	SR=8;score=21:PE=3;SR=0	exon	29515568	29516822	-	LOC_Os02g48200.1:exon_2
chr02	29516666	29521334	Pindel:DELLY	SR=8;score=21:PE=3;SR=0	five_prime_UTR	29518729	29518756	-	LOC_Os02g48200.1:utr_2
chr02	29516666	29521334	Pindel:DELLY	SR=8;score=21:PE=3;SR=0	CDS	29517378	29518728	-	LOC_Os02g48200.1:cds_1
chr02	29516666	29521334	Pindel:DELLY	SR=8;score=21:PE=3;SR=0	CDS	29515969	29516822	-	LOC_Os02g48200.1:cds_2
chr02	29516666	29521334	Pindel:DELLY	SR=8;score=21:PE=3;SR=0	gene	29519468	29523255	-	LOC_Os02g48210
chr02	29516666	29521334	Pindel:DELLY	SR=8;score=21:PE=3;SR=0	mRNA	29519468	29523255	-	LOC_Os02g48210.1
chr02	29516666	29521334	Pindel:DELLY	SR=8;score=21:PE=3;SR=0	exon	29519468	29520790	-	LOC_Os02g48210.1:exon_2
chr02	29516666	29521334	Pindel:DELLY	SR=8;score=21:PE=3;SR=0	CDS	29519916	29520790	-	LOC_Os02g48210.1:cds_2
chr02	29516666	29521334	Pindel:DELLY	SR=8;score=21:PE=3;SR=0	three_prime_UTR	29519468	29519915	-	LOC_Os02g48210.1:utr_1
chr02	29815060	29815535	Pindel:DELLY	SR=3;score=6:PE=12;SR=0	NA	NA	NA	NA	NA
chr02	31853140	31853596	Pindel:DELLY	SR=8;score=24:PE=16;SR=0	NA	NA	NA	NA	NA
chr02	34484853	34511693	Pindel:DELLY:Lumpy	SR=3;score=4:PE=5;SR=0:SU=5	gene	34483996	34486095	+	LOC_Os02g56334
chr02	34484853	34511693	Pindel:DELLY:Lumpy	SR=3;score=4:PE=5;SR=0:SU=5	mRNA	34483996	34486095	+	LOC_Os02g56334.1
chr02	34484853	34511693	Pindel:DELLY:Lumpy	SR=3;score=4:PE=5;SR=0:SU=5	exon	34483996	34486095	+	LOC_Os02g56334.1:exon_1
chr02	34484853	34511693	Pindel:DELLY:Lumpy	SR=3;score=4:PE=5;SR=0:SU=5	five_prime_UTR	34483996	34485101	+	LOC_Os02g56334.1:utr_1
chr02	34484853	34511693	Pindel:DELLY:Lumpy	SR=3;score=4:PE=5;SR=0:SU=5	CDS	34485102	34485728	+	LOC_Os02g56334.1:cds_1
chr02	34484853	34511693	Pindel:DELLY:Lumpy	SR=3;score=4:PE=5;SR=0:SU=5	three_prime_UTR	34485729	34486095	+	LOC_Os02g56334.1:utr_2
chr02	34484853	34511693	Pindel:DELLY:Lumpy	SR=3;score=4:PE=5;SR=0:SU=5	gene	34488377	34489365	+	LOC_Os02g56340
chr02	34484853	34511693	Pindel:DELLY:Lumpy	SR=3;score=4:PE=5;SR=0:SU=5	mRNA	34488377	34489365	+	LOC_Os02g56340.1
chr02	34484853	34511693	Pindel:DELLY:Lumpy	SR=3;score=4:PE=5;SR=0:SU=5	exon	34488377	34488998	+	LOC_Os02g56340.1:exon_1
chr02	34484853	34511693	Pindel:DELLY:Lumpy	SR=3;score=4:PE=5;SR=0:SU=5	exon	34489106	34489365	+	LOC_Os02g56340.1:exon_2
chr02	34484853	34511693	Pindel:DELLY:Lumpy	SR=3;score=4:PE=5;SR=0:SU=5	five_prime_UTR	34488377	34488421	+	LOC_Os02g56340.1:utr_1
chr02	34484853	34511693	Pindel:DELLY:Lumpy	SR=3;score=4:PE=5;SR=0:SU=5	CDS	34488422	34488988	+	LOC_Os02g56340.1:cds_1
chr02	34484853	34511693	Pindel:DELLY:Lumpy	SR=3;score=4:PE=5;SR=0:SU=5	three_prime_UTR	34488989	34488998	+	LOC_Os02g56340.1:utr_2
chr02	34484853	34511693	Pindel:DELLY:Lumpy	SR=3;score=4:PE=5;SR=0:SU=5	three_prime_UTR	34489106	34489365	+	LOC_Os02g56340.1:utr_3
chr02	34484853	34511693	Pindel:DELLY:Lumpy	SR=3;score=4:PE=5;SR=0:SU=5	gene	34492560	34498117	-	LOC_Os02g56350
chr02	34484853	34511693	Pindel:DELLY:Lumpy	SR=3;score=4:PE=5;SR=0:SU=5	mRNA	34492560	34492874	-	LOC_Os02g56350.1
chr02	34484853	34511693	Pindel:DELLY:Lumpy	SR=3;score=4:PE=5;SR=0:SU=5	exon	34492560	34492874	-	LOC_Os02g56350.1:exon_1
chr02	34484853	34511693	Pindel:DELLY:Lumpy	SR=3;score=4:PE=5;SR=0:SU=5	CDS	34492560	34492874	-	LOC_Os02g56350.1:cds_1
chr02	34484853	34511693	Pindel:DELLY:Lumpy	SR=3;score=4:PE=5;SR=0:SU=5	gene	34492560	34498117	-	LOC_Os02g56354
chr02	34484853	34511693	Pindel:DELLY:Lumpy	SR=3;score=4:PE=5;SR=0:SU=5	mRNA	34492560	34498117	-	LOC_Os02g56354.1
chr02	34484853	34511693	Pindel:DELLY:Lumpy	SR=3;score=4:PE=5;SR=0:SU=5	exon	34497367	34498117	-	LOC_Os02g56354.1:exon_1
chr02	34484853	34511693	Pindel:DELLY:Lumpy	SR=3;score=4:PE=5;SR=0:SU=5	exon	34495569	34495642	-	LOC_Os02g56354.1:exon_2
chr02	34484853	34511693	Pindel:DELLY:Lumpy	SR=3;score=4:PE=5;SR=0:SU=5	exon	34495031	34495126	-	LOC_Os02g56354.1:exon_3
chr02	34484853	34511693	Pindel:DELLY:Lumpy	SR=3;score=4:PE=5;SR=0:SU=5	exon	34493371	34493708	-	LOC_Os02g56354.1:exon_4
chr02	34484853	34511693	Pindel:DELLY:Lumpy	SR=3;score=4:PE=5;SR=0:SU=5	exon	34492560	34493178	-	LOC_Os02g56354.1:exon_5
chr02	34484853	34511693	Pindel:DELLY:Lumpy	SR=3;score=4:PE=5;SR=0:SU=5	CDS	34497367	34498117	-	LOC_Os02g56354.1:cds_1
chr02	34484853	34511693	Pindel:DELLY:Lumpy	SR=3;score=4:PE=5;SR=0:SU=5	CDS	34495569	34495642	-	LOC_Os02g56354.1:cds_2
chr02	34484853	34511693	Pindel:DELLY:Lumpy	SR=3;score=4:PE=5;SR=0:SU=5	CDS	34495031	34495126	-	LOC_Os02g56354.1:cds_3
chr02	34484853	34511693	Pindel:DELLY:Lumpy	SR=3;score=4:PE=5;SR=0:SU=5	CDS	34493371	34493708	-	LOC_Os02g56354.1:cds_4
chr02	34484853	34511693	Pindel:DELLY:Lumpy	SR=3;score=4:PE=5;SR=0:SU=5	CDS	34492560	34493178	-	LOC_Os02g56354.1:cds_5
chr02	34484853	34511693	Pindel:DELLY:Lumpy	SR=3;score=4:PE=5;SR=0:SU=5	gene	34500587	34504556	+	LOC_Os02g56360
chr02	34484853	34511693	Pindel:DELLY:Lumpy	SR=3;score=4:PE=5;SR=0:SU=5	mRNA	34500587	34504556	+	LOC_Os02g56360.1
chr02	34484853	34511693	Pindel:DELLY:Lumpy	SR=3;score=4:PE=5;SR=0:SU=5	exon	34500587	34500820	+	LOC_Os02g56360.1:exon_1
chr02	34484853	34511693	Pindel:DELLY:Lumpy	SR=3;score=4:PE=5;SR=0:SU=5	exon	34501129	34501172	+	LOC_Os02g56360.1:exon_2
chr02	34484853	34511693	Pindel:DELLY:Lumpy	SR=3;score=4:PE=5;SR=0:SU=5	exon	34501408	34501480	+	LOC_Os02g56360.1:exon_3
chr02	34484853	34511693	Pindel:DELLY:Lumpy	SR=3;score=4:PE=5;SR=0:SU=5	exon	34502402	34502550	+	LOC_Os02g56360.1:exon_4
chr02	34484853	34511693	Pindel:DELLY:Lumpy	SR=3;score=4:PE=5;SR=0:SU=5	exon	34503205	34503867	+	LOC_Os02g56360.1:exon_5
chr02	34484853	34511693	Pindel:DELLY:Lumpy	SR=3;score=4:PE=5;SR=0:SU=5	exon	34504039	34504148	+	LOC_Os02g56360.1:exon_6
chr02	34484853	34511693	Pindel:DELLY:Lumpy	SR=3;score=4:PE=5;SR=0:SU=5	exon	34504223	34504556	+	LOC_Os02g56360.1:exon_7
chr02	34484853	34511693	Pindel:DELLY:Lumpy	SR=3;score=4:PE=5;SR=0:SU=5	CDS	34500587	34500820	+	LOC_Os02g56360.1:cds_1
chr02	34484853	34511693	Pindel:DELLY:Lumpy	SR=3;score=4:PE=5;SR=0:SU=5	CDS	34501129	34501172	+	LOC_Os02g56360.1:cds_2
chr02	34484853	34511693	Pindel:DELLY:Lumpy	SR=3;score=4:PE=5;SR=0:SU=5	CDS	34501408	34501480	+	LOC_Os02g56360.1:cds_3
chr02	34484853	34511693	Pindel:DELLY:Lumpy	SR=3;score=4:PE=5;SR=0:SU=5	CDS	34502402	34502550	+	LOC_Os02g56360.1:cds_4
chr02	34484853	34511693	Pindel:DELLY:Lumpy	SR=3;score=4:PE=5;SR=0:SU=5	CDS	34503205	34503511	+	LOC_Os02g56360.1:cds_5
chr02	34484853	34511693	Pindel:DELLY:Lumpy	SR=3;score=4:PE=5;SR=0:SU=5	three_prime_UTR	34503512	34503867	+	LOC_Os02g56360.1:utr_1
chr02	34484853	34511693	Pindel:DELLY:Lumpy	SR=3;score=4:PE=5;SR=0:SU=5	three_prime_UTR	34504039	34504148	+	LOC_Os02g56360.1:utr_2
chr02	34484853	34511693	Pindel:DELLY:Lumpy	SR=3;score=4:PE=5;SR=0:SU=5	three_prime_UTR	34504223	34504556	+	LOC_Os02g56360.1:utr_3
chr02	34484853	34511693	Pindel:DELLY:Lumpy	SR=3;score=4:PE=5;SR=0:SU=5	mRNA	34500587	34504556	+	LOC_Os02g56360.3
chr02	34484853	34511693	Pindel:DELLY:Lumpy	SR=3;score=4:PE=5;SR=0:SU=5	exon	34500587	34500820	+	LOC_Os02g56360.3:exon_1
chr02	34484853	34511693	Pindel:DELLY:Lumpy	SR=3;score=4:PE=5;SR=0:SU=5	exon	34501129	34501172	+	LOC_Os02g56360.3:exon_2
chr02	34484853	34511693	Pindel:DELLY:Lumpy	SR=3;score=4:PE=5;SR=0:SU=5	exon	34501408	34501480	+	LOC_Os02g56360.3:exon_3
chr02	34484853	34511693	Pindel:DELLY:Lumpy	SR=3;score=4:PE=5;SR=0:SU=5	exon	34502402	34502550	+	LOC_Os02g56360.3:exon_4
chr02	34484853	34511693	Pindel:DELLY:Lumpy	SR=3;score=4:PE=5;SR=0:SU=5	exon	34503205	34503366	+	LOC_Os02g56360.3:exon_5
chr02	34484853	34511693	Pindel:DELLY:Lumpy	SR=3;score=4:PE=5;SR=0:SU=5	exon	34503754	34503867	+	LOC_Os02g56360.3:exon_6
chr02	34484853	34511693	Pindel:DELLY:Lumpy	SR=3;score=4:PE=5;SR=0:SU=5	exon	34504034	34504148	+	LOC_Os02g56360.3:exon_7
chr02	34484853	34511693	Pindel:DELLY:Lumpy	SR=3;score=4:PE=5;SR=0:SU=5	exon	34504223	34504556	+	LOC_Os02g56360.3:exon_8
chr02	34484853	34511693	Pindel:DELLY:Lumpy	SR=3;score=4:PE=5;SR=0:SU=5	CDS	34500587	34500820	+	LOC_Os02g56360.3:cds_1
chr02	34484853	34511693	Pindel:DELLY:Lumpy	SR=3;score=4:PE=5;SR=0:SU=5	CDS	34501129	34501172	+	LOC_Os02g56360.3:cds_2
chr02	34484853	34511693	Pindel:DELLY:Lumpy	SR=3;score=4:PE=5;SR=0:SU=5	CDS	34501408	34501480	+	LOC_Os02g56360.3:cds_3
chr02	34484853	34511693	Pindel:DELLY:Lumpy	SR=3;score=4:PE=5;SR=0:SU=5	CDS	34502402	34502550	+	LOC_Os02g56360.3:cds_4
chr02	34484853	34511693	Pindel:DELLY:Lumpy	SR=3;score=4:PE=5;SR=0:SU=5	CDS	34503205	34503366	+	LOC_Os02g56360.3:cds_5
chr02	34484853	34511693	Pindel:DELLY:Lumpy	SR=3;score=4:PE=5;SR=0:SU=5	CDS	34503754	34503790	+	LOC_Os02g56360.3:cds_6
chr02	34484853	34511693	Pindel:DELLY:Lumpy	SR=3;score=4:PE=5;SR=0:SU=5	three_prime_UTR	34503791	34503867	+	LOC_Os02g56360.3:utr_1
chr02	34484853	34511693	Pindel:DELLY:Lumpy	SR=3;score=4:PE=5;SR=0:SU=5	three_prime_UTR	34504034	34504148	+	LOC_Os02g56360.3:utr_2
chr02	34484853	34511693	Pindel:DELLY:Lumpy	SR=3;score=4:PE=5;SR=0:SU=5	three_prime_UTR	34504223	34504556	+	LOC_Os02g56360.3:utr_3
chr02	34484853	34511693	Pindel:DELLY:Lumpy	SR=3;score=4:PE=5;SR=0:SU=5	gene	34509523	34512674	-	LOC_Os02g56370
chr02	34484853	34511693	Pindel:DELLY:Lumpy	SR=3;score=4:PE=5;SR=0:SU=5	mRNA	34509523	34512674	-	LOC_Os02g56370.1
chr02	34484853	34511693	Pindel:DELLY:Lumpy	SR=3;score=4:PE=5;SR=0:SU=5	exon	34511489	34511629	-	LOC_Os02g56370.1:exon_2
chr02	34484853	34511693	Pindel:DELLY:Lumpy	SR=3;score=4:PE=5;SR=0:SU=5	exon	34509523	34510918	-	LOC_Os02g56370.1:exon_3
chr02	34484853	34511693	Pindel:DELLY:Lumpy	SR=3;score=4:PE=5;SR=0:SU=5	CDS	34511489	34511629	-	LOC_Os02g56370.1:cds_2
chr02	34484853	34511693	Pindel:DELLY:Lumpy	SR=3;score=4:PE=5;SR=0:SU=5	CDS	34509711	34510918	-	LOC_Os02g56370.1:cds_3
chr02	34484853	34511693	Pindel:DELLY:Lumpy	SR=3;score=4:PE=5;SR=0:SU=5	three_prime_UTR	34509523	34509710	-	LOC_Os02g56370.1:utr_1
chr02	35432609	35499621	DELLY:Lumpy	PE=8;SR=0:SU=6	gene	35431032	35432840	-	LOC_Os02g57860
chr02	35432609	35499621	DELLY:Lumpy	PE=8;SR=0:SU=6	mRNA	35431032	35432840	-	LOC_Os02g57860.1
chr02	35432609	35499621	DELLY:Lumpy	PE=8;SR=0:SU=6	exon	35432805	35432840	-	LOC_Os02g57860.1:exon_1
chr02	35432609	35499621	DELLY:Lumpy	PE=8;SR=0:SU=6	exon	35431762	35432673	-	LOC_Os02g57860.1:exon_2
chr02	35432609	35499621	DELLY:Lumpy	PE=8;SR=0:SU=6	CDS	35432805	35432840	-	LOC_Os02g57860.1:cds_1
chr02	35432609	35499621	DELLY:Lumpy	PE=8;SR=0:SU=6	CDS	35431762	35432673	-	LOC_Os02g57860.1:cds_2
chr02	35432609	35499621	DELLY:Lumpy	PE=8;SR=0:SU=6	gene	35433595	35435868	-	LOC_Os02g57870
chr02	35432609	35499621	DELLY:Lumpy	PE=8;SR=0:SU=6	mRNA	35433662	35435868	-	LOC_Os02g57870.1
chr02	35432609	35499621	DELLY:Lumpy	PE=8;SR=0:SU=6	exon	35435519	35435868	-	LOC_Os02g57870.1:exon_1
chr02	35432609	35499621	DELLY:Lumpy	PE=8;SR=0:SU=6	exon	35435131	35435256	-	LOC_Os02g57870.1:exon_2
chr02	35432609	35499621	DELLY:Lumpy	PE=8;SR=0:SU=6	exon	35434415	35435054	-	LOC_Os02g57870.1:exon_3
chr02	35432609	35499621	DELLY:Lumpy	PE=8;SR=0:SU=6	exon	35433662	35434296	-	LOC_Os02g57870.1:exon_4
chr02	35432609	35499621	DELLY:Lumpy	PE=8;SR=0:SU=6	five_prime_UTR	35435519	35435868	-	LOC_Os02g57870.1:utr_3
chr02	35432609	35499621	DELLY:Lumpy	PE=8;SR=0:SU=6	five_prime_UTR	35435193	35435256	-	LOC_Os02g57870.1:utr_2
chr02	35432609	35499621	DELLY:Lumpy	PE=8;SR=0:SU=6	CDS	35435131	35435192	-	LOC_Os02g57870.1:cds_1
chr02	35432609	35499621	DELLY:Lumpy	PE=8;SR=0:SU=6	CDS	35434415	35435054	-	LOC_Os02g57870.1:cds_2
chr02	35432609	35499621	DELLY:Lumpy	PE=8;SR=0:SU=6	CDS	35434081	35434296	-	LOC_Os02g57870.1:cds_3
chr02	35432609	35499621	DELLY:Lumpy	PE=8;SR=0:SU=6	three_prime_UTR	35433662	35434080	-	LOC_Os02g57870.1:utr_1
chr02	35432609	35499621	DELLY:Lumpy	PE=8;SR=0:SU=6	mRNA	35433595	35435847	-	LOC_Os02g57870.2
chr02	35432609	35499621	DELLY:Lumpy	PE=8;SR=0:SU=6	exon	35435519	35435847	-	LOC_Os02g57870.2:exon_1
chr02	35432609	35499621	DELLY:Lumpy	PE=8;SR=0:SU=6	exon	35434415	35435256	-	LOC_Os02g57870.2:exon_2
chr02	35432609	35499621	DELLY:Lumpy	PE=8;SR=0:SU=6	exon	35433595	35434296	-	LOC_Os02g57870.2:exon_3
chr02	35432609	35499621	DELLY:Lumpy	PE=8;SR=0:SU=6	five_prime_UTR	35435519	35435847	-	LOC_Os02g57870.2:utr_3
chr02	35432609	35499621	DELLY:Lumpy	PE=8;SR=0:SU=6	five_prime_UTR	35434958	35435256	-	LOC_Os02g57870.2:utr_2
chr02	35432609	35499621	DELLY:Lumpy	PE=8;SR=0:SU=6	CDS	35434415	35434957	-	LOC_Os02g57870.2:cds_1
chr02	35432609	35499621	DELLY:Lumpy	PE=8;SR=0:SU=6	CDS	35434081	35434296	-	LOC_Os02g57870.2:cds_2
chr02	35432609	35499621	DELLY:Lumpy	PE=8;SR=0:SU=6	three_prime_UTR	35433595	35434080	-	LOC_Os02g57870.2:utr_1
chr02	35432609	35499621	DELLY:Lumpy	PE=8;SR=0:SU=6	gene	35437741	35439096	-	LOC_Os02g57880
chr02	35432609	35499621	DELLY:Lumpy	PE=8;SR=0:SU=6	mRNA	35437741	35439096	-	LOC_Os02g57880.1
chr02	35432609	35499621	DELLY:Lumpy	PE=8;SR=0:SU=6	exon	35438369	35439096	-	LOC_Os02g57880.1:exon_1
chr02	35432609	35499621	DELLY:Lumpy	PE=8;SR=0:SU=6	exon	35437741	35438184	-	LOC_Os02g57880.1:exon_2
chr02	35432609	35499621	DELLY:Lumpy	PE=8;SR=0:SU=6	five_prime_UTR	35439047	35439096	-	LOC_Os02g57880.1:utr_1
chr02	35432609	35499621	DELLY:Lumpy	PE=8;SR=0:SU=6	CDS	35438369	35439046	-	LOC_Os02g57880.1:cds_1
chr02	35432609	35499621	DELLY:Lumpy	PE=8;SR=0:SU=6	CDS	35437741	35438184	-	LOC_Os02g57880.1:cds_2
chr02	35432609	35499621	DELLY:Lumpy	PE=8;SR=0:SU=6	gene	35440926	35442608	-	LOC_Os02g57890
chr02	35432609	35499621	DELLY:Lumpy	PE=8;SR=0:SU=6	mRNA	35440926	35442608	-	LOC_Os02g57890.1
chr02	35432609	35499621	DELLY:Lumpy	PE=8;SR=0:SU=6	exon	35442573	35442608	-	LOC_Os02g57890.1:exon_1
chr02	35432609	35499621	DELLY:Lumpy	PE=8;SR=0:SU=6	exon	35441550	35442473	-	LOC_Os02g57890.1:exon_2
chr02	35432609	35499621	DELLY:Lumpy	PE=8;SR=0:SU=6	exon	35440926	35441462	-	LOC_Os02g57890.1:exon_3
chr02	35432609	35499621	DELLY:Lumpy	PE=8;SR=0:SU=6	CDS	35442573	35442608	-	LOC_Os02g57890.1:cds_1
chr02	35432609	35499621	DELLY:Lumpy	PE=8;SR=0:SU=6	CDS	35441550	35442473	-	LOC_Os02g57890.1:cds_2
chr02	35432609	35499621	DELLY:Lumpy	PE=8;SR=0:SU=6	CDS	35440926	35441462	-	LOC_Os02g57890.1:cds_3
chr02	35432609	35499621	DELLY:Lumpy	PE=8;SR=0:SU=6	gene	35443340	35446869	-	LOC_Os02g57900
chr02	35432609	35499621	DELLY:Lumpy	PE=8;SR=0:SU=6	mRNA	35443340	35446869	-	LOC_Os02g57900.1
chr02	35432609	35499621	DELLY:Lumpy	PE=8;SR=0:SU=6	exon	35446738	35446869	-	LOC_Os02g57900.1:exon_1
chr02	35432609	35499621	DELLY:Lumpy	PE=8;SR=0:SU=6	exon	35446247	35446435	-	LOC_Os02g57900.1:exon_2
chr02	35432609	35499621	DELLY:Lumpy	PE=8;SR=0:SU=6	exon	35445152	35445255	-	LOC_Os02g57900.1:exon_3
chr02	35432609	35499621	DELLY:Lumpy	PE=8;SR=0:SU=6	exon	35443340	35443775	-	LOC_Os02g57900.1:exon_4
chr02	35432609	35499621	DELLY:Lumpy	PE=8;SR=0:SU=6	CDS	35446738	35446869	-	LOC_Os02g57900.1:cds_1
chr02	35432609	35499621	DELLY:Lumpy	PE=8;SR=0:SU=6	CDS	35446247	35446435	-	LOC_Os02g57900.1:cds_2
chr02	35432609	35499621	DELLY:Lumpy	PE=8;SR=0:SU=6	CDS	35445152	35445255	-	LOC_Os02g57900.1:cds_3
chr02	35432609	35499621	DELLY:Lumpy	PE=8;SR=0:SU=6	CDS	35443340	35443775	-	LOC_Os02g57900.1:cds_4
chr02	35432609	35499621	DELLY:Lumpy	PE=8;SR=0:SU=6	gene	35447595	35449965	+	LOC_Os02g57910
chr02	35432609	35499621	DELLY:Lumpy	PE=8;SR=0:SU=6	mRNA	35447595	35449965	+	LOC_Os02g57910.1
chr02	35432609	35499621	DELLY:Lumpy	PE=8;SR=0:SU=6	exon	35447595	35448086	+	LOC_Os02g57910.1:exon_1
chr02	35432609	35499621	DELLY:Lumpy	PE=8;SR=0:SU=6	exon	35448198	35449097	+	LOC_Os02g57910.1:exon_2
chr02	35432609	35499621	DELLY:Lumpy	PE=8;SR=0:SU=6	exon	35449202	35449965	+	LOC_Os02g57910.1:exon_3
chr02	35432609	35499621	DELLY:Lumpy	PE=8;SR=0:SU=6	five_prime_UTR	35447595	35448050	+	LOC_Os02g57910.1:utr_1
chr02	35432609	35499621	DELLY:Lumpy	PE=8;SR=0:SU=6	CDS	35448051	35448086	+	LOC_Os02g57910.1:cds_1
chr02	35432609	35499621	DELLY:Lumpy	PE=8;SR=0:SU=6	CDS	35448198	35449097	+	LOC_Os02g57910.1:cds_2
chr02	35432609	35499621	DELLY:Lumpy	PE=8;SR=0:SU=6	CDS	35449202	35449738	+	LOC_Os02g57910.1:cds_3
chr02	35432609	35499621	DELLY:Lumpy	PE=8;SR=0:SU=6	three_prime_UTR	35449739	35449965	+	LOC_Os02g57910.1:utr_2
chr02	35432609	35499621	DELLY:Lumpy	PE=8;SR=0:SU=6	gene	35460663	35462107	-	LOC_Os02g57924
chr02	35432609	35499621	DELLY:Lumpy	PE=8;SR=0:SU=6	mRNA	35460663	35462107	-	LOC_Os02g57924.1
chr02	35432609	35499621	DELLY:Lumpy	PE=8;SR=0:SU=6	exon	35461976	35462107	-	LOC_Os02g57924.1:exon_1
chr02	35432609	35499621	DELLY:Lumpy	PE=8;SR=0:SU=6	exon	35461824	35461880	-	LOC_Os02g57924.1:exon_2
chr02	35432609	35499621	DELLY:Lumpy	PE=8;SR=0:SU=6	exon	35460663	35460976	-	LOC_Os02g57924.1:exon_3
chr02	35432609	35499621	DELLY:Lumpy	PE=8;SR=0:SU=6	five_prime_UTR	35462100	35462107	-	LOC_Os02g57924.1:utr_2
chr02	35432609	35499621	DELLY:Lumpy	PE=8;SR=0:SU=6	CDS	35461976	35462099	-	LOC_Os02g57924.1:cds_1
chr02	35432609	35499621	DELLY:Lumpy	PE=8;SR=0:SU=6	CDS	35461824	35461880	-	LOC_Os02g57924.1:cds_2
chr02	35432609	35499621	DELLY:Lumpy	PE=8;SR=0:SU=6	CDS	35460885	35460976	-	LOC_Os02g57924.1:cds_3
chr02	35432609	35499621	DELLY:Lumpy	PE=8;SR=0:SU=6	three_prime_UTR	35460663	35460884	-	LOC_Os02g57924.1:utr_1
chr02	35432609	35499621	DELLY:Lumpy	PE=8;SR=0:SU=6	gene	35466617	35472073	+	LOC_Os02g57930
chr02	35432609	35499621	DELLY:Lumpy	PE=8;SR=0:SU=6	mRNA	35466617	35472073	+	LOC_Os02g57930.1
chr02	35432609	35499621	DELLY:Lumpy	PE=8;SR=0:SU=6	exon	35466617	35466913	+	LOC_Os02g57930.1:exon_1
chr02	35432609	35499621	DELLY:Lumpy	PE=8;SR=0:SU=6	exon	35466975	35467520	+	LOC_Os02g57930.1:exon_2
chr02	35432609	35499621	DELLY:Lumpy	PE=8;SR=0:SU=6	exon	35467829	35468955	+	LOC_Os02g57930.1:exon_3
chr02	35432609	35499621	DELLY:Lumpy	PE=8;SR=0:SU=6	exon	35469124	35469829	+	LOC_Os02g57930.1:exon_4
chr02	35432609	35499621	DELLY:Lumpy	PE=8;SR=0:SU=6	exon	35469869	35470432	+	LOC_Os02g57930.1:exon_5
chr02	35432609	35499621	DELLY:Lumpy	PE=8;SR=0:SU=6	exon	35470517	35471303	+	LOC_Os02g57930.1:exon_6
chr02	35432609	35499621	DELLY:Lumpy	PE=8;SR=0:SU=6	exon	35471415	35472073	+	LOC_Os02g57930.1:exon_7
chr02	35432609	35499621	DELLY:Lumpy	PE=8;SR=0:SU=6	CDS	35466617	35466913	+	LOC_Os02g57930.1:cds_1
chr02	35432609	35499621	DELLY:Lumpy	PE=8;SR=0:SU=6	CDS	35466975	35467520	+	LOC_Os02g57930.1:cds_2
chr02	35432609	35499621	DELLY:Lumpy	PE=8;SR=0:SU=6	CDS	35467829	35468955	+	LOC_Os02g57930.1:cds_3
chr02	35432609	35499621	DELLY:Lumpy	PE=8;SR=0:SU=6	CDS	35469124	35469829	+	LOC_Os02g57930.1:cds_4
chr02	35432609	35499621	DELLY:Lumpy	PE=8;SR=0:SU=6	CDS	35469869	35470432	+	LOC_Os02g57930.1:cds_5
chr02	35432609	35499621	DELLY:Lumpy	PE=8;SR=0:SU=6	CDS	35470517	35471303	+	LOC_Os02g57930.1:cds_6
chr02	35432609	35499621	DELLY:Lumpy	PE=8;SR=0:SU=6	CDS	35471415	35472073	+	LOC_Os02g57930.1:cds_7
chr02	35432609	35499621	DELLY:Lumpy	PE=8;SR=0:SU=6	gene	35481853	35483956	-	LOC_Os02g57940
chr02	35432609	35499621	DELLY:Lumpy	PE=8;SR=0:SU=6	mRNA	35481853	35483956	-	LOC_Os02g57940.1
chr02	35432609	35499621	DELLY:Lumpy	PE=8;SR=0:SU=6	exon	35481853	35483956	-	LOC_Os02g57940.1:exon_1
chr02	35432609	35499621	DELLY:Lumpy	PE=8;SR=0:SU=6	five_prime_UTR	35483602	35483956	-	LOC_Os02g57940.1:utr_2
chr02	35432609	35499621	DELLY:Lumpy	PE=8;SR=0:SU=6	CDS	35483008	35483601	-	LOC_Os02g57940.1:cds_1
chr02	35432609	35499621	DELLY:Lumpy	PE=8;SR=0:SU=6	three_prime_UTR	35481853	35483007	-	LOC_Os02g57940.1:utr_1
chr02	35432609	35499621	DELLY:Lumpy	PE=8;SR=0:SU=6	gene	35487563	35488052	-	LOC_Os02g57950
chr02	35432609	35499621	DELLY:Lumpy	PE=8;SR=0:SU=6	mRNA	35487563	35488052	-	LOC_Os02g57950.1
chr02	35432609	35499621	DELLY:Lumpy	PE=8;SR=0:SU=6	exon	35487922	35488052	-	LOC_Os02g57950.1:exon_1
chr02	35432609	35499621	DELLY:Lumpy	PE=8;SR=0:SU=6	exon	35487849	35487870	-	LOC_Os02g57950.1:exon_2
chr02	35432609	35499621	DELLY:Lumpy	PE=8;SR=0:SU=6	exon	35487563	35487784	-	LOC_Os02g57950.1:exon_3
chr02	35432609	35499621	DELLY:Lumpy	PE=8;SR=0:SU=6	CDS	35487922	35488052	-	LOC_Os02g57950.1:cds_1
chr02	35432609	35499621	DELLY:Lumpy	PE=8;SR=0:SU=6	CDS	35487849	35487870	-	LOC_Os02g57950.1:cds_2
chr02	35432609	35499621	DELLY:Lumpy	PE=8;SR=0:SU=6	CDS	35487563	35487784	-	LOC_Os02g57950.1:cds_3
chr02	35432609	35499621	DELLY:Lumpy	PE=8;SR=0:SU=6	gene	35498222	35501036	-	LOC_Os02g57960
chr02	35432609	35499621	DELLY:Lumpy	PE=8;SR=0:SU=6	mRNA	35498222	35501036	-	LOC_Os02g57960.1
chr02	35432609	35499621	DELLY:Lumpy	PE=8;SR=0:SU=6	exon	35498846	35499692	-	LOC_Os02g57960.1:exon_3
chr02	35432609	35499621	DELLY:Lumpy	PE=8;SR=0:SU=6	exon	35498222	35498758	-	LOC_Os02g57960.1:exon_4
chr02	35432609	35499621	DELLY:Lumpy	PE=8;SR=0:SU=6	CDS	35498846	35499692	-	LOC_Os02g57960.1:cds_3
chr02	35432609	35499621	DELLY:Lumpy	PE=8;SR=0:SU=6	CDS	35498222	35498758	-	LOC_Os02g57960.1:cds_4
chr02	35893992	35918979	DELLY:Lumpy	PE=15;SR=6:SU=4	gene	35893275	35895036	-	LOC_Os02g58750
chr02	35893992	35918979	DELLY:Lumpy	PE=15;SR=6:SU=4	mRNA	35893275	35895036	-	LOC_Os02g58750.1
chr02	35893992	35918979	DELLY:Lumpy	PE=15;SR=6:SU=4	exon	35894931	35895036	-	LOC_Os02g58750.1:exon_1
chr02	35893992	35918979	DELLY:Lumpy	PE=15;SR=6:SU=4	CDS	35894931	35895036	-	LOC_Os02g58750.1:cds_1
chr02	35893992	35918979	DELLY:Lumpy	PE=15;SR=6:SU=4	gene	35897014	35898640	+	LOC_Os02g58760
chr02	35893992	35918979	DELLY:Lumpy	PE=15;SR=6:SU=4	mRNA	35897014	35898640	+	LOC_Os02g58760.1
chr02	35893992	35918979	DELLY:Lumpy	PE=15;SR=6:SU=4	exon	35897014	35897412	+	LOC_Os02g58760.1:exon_1
chr02	35893992	35918979	DELLY:Lumpy	PE=15;SR=6:SU=4	exon	35897506	35897695	+	LOC_Os02g58760.1:exon_2
chr02	35893992	35918979	DELLY:Lumpy	PE=15;SR=6:SU=4	exon	35897805	35898640	+	LOC_Os02g58760.1:exon_3
chr02	35893992	35918979	DELLY:Lumpy	PE=15;SR=6:SU=4	CDS	35897014	35897412	+	LOC_Os02g58760.1:cds_1
chr02	35893992	35918979	DELLY:Lumpy	PE=15;SR=6:SU=4	CDS	35897506	35897695	+	LOC_Os02g58760.1:cds_2
chr02	35893992	35918979	DELLY:Lumpy	PE=15;SR=6:SU=4	CDS	35897805	35898640	+	LOC_Os02g58760.1:cds_3
chr02	35893992	35918979	DELLY:Lumpy	PE=15;SR=6:SU=4	gene	35900978	35911551	-	LOC_Os02g58770
chr02	35893992	35918979	DELLY:Lumpy	PE=15;SR=6:SU=4	mRNA	35900978	35911551	-	LOC_Os02g58770.1
chr02	35893992	35918979	DELLY:Lumpy	PE=15;SR=6:SU=4	exon	35908926	35911551	-	LOC_Os02g58770.1:exon_1
chr02	35893992	35918979	DELLY:Lumpy	PE=15;SR=6:SU=4	exon	35902663	35905818	-	LOC_Os02g58770.1:exon_2
chr02	35893992	35918979	DELLY:Lumpy	PE=15;SR=6:SU=4	exon	35901497	35902479	-	LOC_Os02g58770.1:exon_3
chr02	35893992	35918979	DELLY:Lumpy	PE=15;SR=6:SU=4	exon	35900978	35901286	-	LOC_Os02g58770.1:exon_4
chr02	35893992	35918979	DELLY:Lumpy	PE=15;SR=6:SU=4	CDS	35908926	35911551	-	LOC_Os02g58770.1:cds_1
chr02	35893992	35918979	DELLY:Lumpy	PE=15;SR=6:SU=4	CDS	35902663	35905818	-	LOC_Os02g58770.1:cds_2
chr02	35893992	35918979	DELLY:Lumpy	PE=15;SR=6:SU=4	CDS	35901497	35902479	-	LOC_Os02g58770.1:cds_3
chr02	35893992	35918979	DELLY:Lumpy	PE=15;SR=6:SU=4	CDS	35900978	35901286	-	LOC_Os02g58770.1:cds_4
chr02	35893992	35918979	DELLY:Lumpy	PE=15;SR=6:SU=4	gene	35914813	35920901	-	LOC_Os02g58780
chr02	35893992	35918979	DELLY:Lumpy	PE=15;SR=6:SU=4	mRNA	35914813	35920901	-	LOC_Os02g58780.1
chr02	35893992	35918979	DELLY:Lumpy	PE=15;SR=6:SU=4	exon	35918229	35919773	-	LOC_Os02g58780.1:exon_2
chr02	35893992	35918979	DELLY:Lumpy	PE=15;SR=6:SU=4	exon	35917697	35918060	-	LOC_Os02g58780.1:exon_3
chr02	35893992	35918979	DELLY:Lumpy	PE=15;SR=6:SU=4	exon	35916360	35917453	-	LOC_Os02g58780.1:exon_4
chr02	35893992	35918979	DELLY:Lumpy	PE=15;SR=6:SU=4	exon	35915227	35915908	-	LOC_Os02g58780.1:exon_5
chr02	35893992	35918979	DELLY:Lumpy	PE=15;SR=6:SU=4	exon	35914813	35915169	-	LOC_Os02g58780.1:exon_6
chr02	35893992	35918979	DELLY:Lumpy	PE=15;SR=6:SU=4	CDS	35918229	35919773	-	LOC_Os02g58780.1:cds_2
chr02	35893992	35918979	DELLY:Lumpy	PE=15;SR=6:SU=4	CDS	35917697	35918060	-	LOC_Os02g58780.1:cds_3
chr02	35893992	35918979	DELLY:Lumpy	PE=15;SR=6:SU=4	CDS	35916360	35917453	-	LOC_Os02g58780.1:cds_4
chr02	35893992	35918979	DELLY:Lumpy	PE=15;SR=6:SU=4	CDS	35915227	35915908	-	LOC_Os02g58780.1:cds_5
chr02	35893992	35918979	DELLY:Lumpy	PE=15;SR=6:SU=4	CDS	35914813	35915169	-	LOC_Os02g58780.1:cds_6
chr03	7138346	7138606	Pindel:DELLY	SR=31;score=270:PE=56;SR=10	gene	7136651	7138900	+	LOC_Os03g13230
chr03	7138346	7138606	Pindel:DELLY	SR=31;score=270:PE=56;SR=10	mRNA	7136651	7138900	+	LOC_Os03g13230.1
chr03	7138346	7138606	Pindel:DELLY	SR=31;score=270:PE=56;SR=10	exon	7136651	7138900	+	LOC_Os03g13230.1:exon_1
chr03	7138346	7138606	Pindel:DELLY	SR=31;score=270:PE=56;SR=10	CDS	7136652	7138577	+	LOC_Os03g13230.1:cds_1
chr03	7138346	7138606	Pindel:DELLY	SR=31;score=270:PE=56;SR=10	three_prime_UTR	7138578	7138900	+	LOC_Os03g13230.1:utr_2
chr03	19524378	19524601	Pindel:DELLY	SR=5;score=10:PE=5;SR=0	gene	19518870	19525947	-	LOC_Os03g34300
chr03	19524378	19524601	Pindel:DELLY	SR=5;score=10:PE=5;SR=0	mRNA	19518870	19525947	-	LOC_Os03g34300.1
chr03	19524378	19524601	Pindel:DELLY	SR=5;score=10:PE=5;SR=0	mRNA	19518870	19525947	-	LOC_Os03g34300.2
chr03	24629893	24630078	Pindel:Lumpy	SR=5;score=12:SU=4	NA	NA	NA	NA	NA
chr03	24671686	24698617	Pindel:DELLY:Lumpy:softSearch	SR=4;score=9:PE=17;SR=0:SU=6:nr=19;sc=5	gene	24686034	24686874	-	LOC_Os03g43960
chr03	24671686	24698617	Pindel:DELLY:Lumpy:softSearch	SR=4;score=9:PE=17;SR=0:SU=6:nr=19;sc=5	mRNA	24686034	24686874	-	LOC_Os03g43960.1
chr03	24671686	24698617	Pindel:DELLY:Lumpy:softSearch	SR=4;score=9:PE=17;SR=0:SU=6:nr=19;sc=5	exon	24686692	24686874	-	LOC_Os03g43960.1:exon_1
chr03	24671686	24698617	Pindel:DELLY:Lumpy:softSearch	SR=4;score=9:PE=17;SR=0:SU=6:nr=19;sc=5	exon	24686034	24686087	-	LOC_Os03g43960.1:exon_2
chr03	24671686	24698617	Pindel:DELLY:Lumpy:softSearch	SR=4;score=9:PE=17;SR=0:SU=6:nr=19;sc=5	CDS	24686692	24686874	-	LOC_Os03g43960.1:cds_1
chr03	24671686	24698617	Pindel:DELLY:Lumpy:softSearch	SR=4;score=9:PE=17;SR=0:SU=6:nr=19;sc=5	CDS	24686034	24686087	-	LOC_Os03g43960.1:cds_2
chr03	24671686	24698617	Pindel:DELLY:Lumpy:softSearch	SR=4;score=9:PE=17;SR=0:SU=6:nr=19;sc=5	gene	24693301	24694629	-	LOC_Os03g43970
chr03	24671686	24698617	Pindel:DELLY:Lumpy:softSearch	SR=4;score=9:PE=17;SR=0:SU=6:nr=19;sc=5	mRNA	24693301	24694629	-	LOC_Os03g43970.1
chr03	24671686	24698617	Pindel:DELLY:Lumpy:softSearch	SR=4;score=9:PE=17;SR=0:SU=6:nr=19;sc=5	exon	24693301	24694629	-	LOC_Os03g43970.1:exon_1
chr03	24671686	24698617	Pindel:DELLY:Lumpy:softSearch	SR=4;score=9:PE=17;SR=0:SU=6:nr=19;sc=5	CDS	24693301	24694629	-	LOC_Os03g43970.1:cds_1
chr03	24671686	24698617	Pindel:DELLY:Lumpy:softSearch	SR=4;score=9:PE=17;SR=0:SU=6:nr=19;sc=5	gene	24696854	24698160	-	LOC_Os03g43980
chr03	24671686	24698617	Pindel:DELLY:Lumpy:softSearch	SR=4;score=9:PE=17;SR=0:SU=6:nr=19;sc=5	mRNA	24696854	24698160	-	LOC_Os03g43980.1
chr03	24671686	24698617	Pindel:DELLY:Lumpy:softSearch	SR=4;score=9:PE=17;SR=0:SU=6:nr=19;sc=5	exon	24697749	24698160	-	LOC_Os03g43980.1:exon_1
chr03	24671686	24698617	Pindel:DELLY:Lumpy:softSearch	SR=4;score=9:PE=17;SR=0:SU=6:nr=19;sc=5	exon	24696854	24696975	-	LOC_Os03g43980.1:exon_2
chr03	24671686	24698617	Pindel:DELLY:Lumpy:softSearch	SR=4;score=9:PE=17;SR=0:SU=6:nr=19;sc=5	CDS	24697749	24698160	-	LOC_Os03g43980.1:cds_1
chr03	24671686	24698617	Pindel:DELLY:Lumpy:softSearch	SR=4;score=9:PE=17;SR=0:SU=6:nr=19;sc=5	CDS	24696854	24696975	-	LOC_Os03g43980.1:cds_2
chr03	34643124	34650370	Pindel:DELLY	SR=5;score=6:PE=6;SR=0	gene	34639019	34644642	-	LOC_Os03g60976
chr03	34643124	34650370	Pindel:DELLY	SR=5;score=6:PE=6;SR=0	mRNA	34639019	34644642	-	LOC_Os03g60976.1
chr03	34643124	34650370	Pindel:DELLY	SR=5;score=6:PE=6;SR=0	exon	34644383	34644642	-	LOC_Os03g60976.1:exon_1
chr03	34643124	34650370	Pindel:DELLY	SR=5;score=6:PE=6;SR=0	exon	34643098	34643268	-	LOC_Os03g60976.1:exon_2
chr03	34643124	34650370	Pindel:DELLY	SR=5;score=6:PE=6;SR=0	CDS	34644383	34644642	-	LOC_Os03g60976.1:cds_1
chr03	34643124	34650370	Pindel:DELLY	SR=5;score=6:PE=6;SR=0	CDS	34643098	34643268	-	LOC_Os03g60976.1:cds_2
chr03	34643124	34650370	Pindel:DELLY	SR=5;score=6:PE=6;SR=0	gene	34646212	34653500	-	LOC_Os03g60992
chr03	34643124	34650370	Pindel:DELLY	SR=5;score=6:PE=6;SR=0	mRNA	34646212	34653500	-	LOC_Os03g60992.1
chr03	34643124	34650370	Pindel:DELLY	SR=5;score=6:PE=6;SR=0	exon	34650279	34650504	-	LOC_Os03g60992.1:exon_6
chr03	34643124	34650370	Pindel:DELLY	SR=5;score=6:PE=6;SR=0	exon	34649802	34649969	-	LOC_Os03g60992.1:exon_7
chr03	34643124	34650370	Pindel:DELLY	SR=5;score=6:PE=6;SR=0	exon	34649101	34649358	-	LOC_Os03g60992.1:exon_8
chr03	34643124	34650370	Pindel:DELLY	SR=5;score=6:PE=6;SR=0	exon	34648802	34648909	-	LOC_Os03g60992.1:exon_9
chr03	34643124	34650370	Pindel:DELLY	SR=5;score=6:PE=6;SR=0	exon	34648386	34648468	-	LOC_Os03g60992.1:exon_10
chr03	34643124	34650370	Pindel:DELLY	SR=5;score=6:PE=6;SR=0	exon	34646971	34647256	-	LOC_Os03g60992.1:exon_11
chr03	34643124	34650370	Pindel:DELLY	SR=5;score=6:PE=6;SR=0	exon	34646686	34646850	-	LOC_Os03g60992.1:exon_12
chr03	34643124	34650370	Pindel:DELLY	SR=5;score=6:PE=6;SR=0	exon	34646212	34646457	-	LOC_Os03g60992.1:exon_13
chr03	34643124	34650370	Pindel:DELLY	SR=5;score=6:PE=6;SR=0	CDS	34650279	34650504	-	LOC_Os03g60992.1:cds_6
chr03	34643124	34650370	Pindel:DELLY	SR=5;score=6:PE=6;SR=0	CDS	34649802	34649969	-	LOC_Os03g60992.1:cds_7
chr03	34643124	34650370	Pindel:DELLY	SR=5;score=6:PE=6;SR=0	CDS	34649101	34649358	-	LOC_Os03g60992.1:cds_8
chr03	34643124	34650370	Pindel:DELLY	SR=5;score=6:PE=6;SR=0	CDS	34648802	34648909	-	LOC_Os03g60992.1:cds_9
chr03	34643124	34650370	Pindel:DELLY	SR=5;score=6:PE=6;SR=0	CDS	34648386	34648468	-	LOC_Os03g60992.1:cds_10
chr03	34643124	34650370	Pindel:DELLY	SR=5;score=6:PE=6;SR=0	CDS	34646971	34647256	-	LOC_Os03g60992.1:cds_11
chr03	34643124	34650370	Pindel:DELLY	SR=5;score=6:PE=6;SR=0	CDS	34646686	34646850	-	LOC_Os03g60992.1:cds_12
chr03	34643124	34650370	Pindel:DELLY	SR=5;score=6:PE=6;SR=0	CDS	34646212	34646457	-	LOC_Os03g60992.1:cds_13
chr04	150820	151002	DELLY:Lumpy	PE=4;SR=0:SU=5	NA	NA	NA	NA	NA
chr04	279620	284036	Pindel:DELLY:Lumpy	SR=5;score=10:PE=5;SR=0:SU=4	gene	278070	280642	-	LOC_Os04g01380
chr04	279620	284036	Pindel:DELLY:Lumpy	SR=5;score=10:PE=5;SR=0:SU=4	mRNA	278070	280642	-	LOC_Os04g01380.1
chr04	279620	284036	Pindel:DELLY:Lumpy	SR=5;score=10:PE=5;SR=0:SU=4	exon	280625	280642	-	LOC_Os04g01380.1:exon_1
chr04	279620	284036	Pindel:DELLY:Lumpy	SR=5;score=10:PE=5;SR=0:SU=4	exon	279647	280123	-	LOC_Os04g01380.1:exon_2
chr04	279620	284036	Pindel:DELLY:Lumpy	SR=5;score=10:PE=5;SR=0:SU=4	CDS	280625	280642	-	LOC_Os04g01380.1:cds_1
chr04	279620	284036	Pindel:DELLY:Lumpy	SR=5;score=10:PE=5;SR=0:SU=4	CDS	279647	280123	-	LOC_Os04g01380.1:cds_2
chr04	279620	284036	Pindel:DELLY:Lumpy	SR=5;score=10:PE=5;SR=0:SU=4	gene	281280	282578	+	LOC_Os04g01390
chr04	279620	284036	Pindel:DELLY:Lumpy	SR=5;score=10:PE=5;SR=0:SU=4	mRNA	281280	282578	+	LOC_Os04g01390.1
chr04	279620	284036	Pindel:DELLY:Lumpy	SR=5;score=10:PE=5;SR=0:SU=4	exon	281280	281313	+	LOC_Os04g01390.1:exon_1
chr04	279620	284036	Pindel:DELLY:Lumpy	SR=5;score=10:PE=5;SR=0:SU=4	exon	281944	282578	+	LOC_Os04g01390.1:exon_2
chr04	279620	284036	Pindel:DELLY:Lumpy	SR=5;score=10:PE=5;SR=0:SU=4	CDS	281280	281313	+	LOC_Os04g01390.1:cds_1
chr04	279620	284036	Pindel:DELLY:Lumpy	SR=5;score=10:PE=5;SR=0:SU=4	CDS	281944	282578	+	LOC_Os04g01390.1:cds_2
chr04	279620	284036	Pindel:DELLY:Lumpy	SR=5;score=10:PE=5;SR=0:SU=4	gene	283094	287789	+	LOC_Os04g01400
chr04	279620	284036	Pindel:DELLY:Lumpy	SR=5;score=10:PE=5;SR=0:SU=4	mRNA	283094	287789	+	LOC_Os04g01400.1
chr04	279620	284036	Pindel:DELLY:Lumpy	SR=5;score=10:PE=5;SR=0:SU=4	exon	283094	283292	+	LOC_Os04g01400.1:exon_1
chr04	279620	284036	Pindel:DELLY:Lumpy	SR=5;score=10:PE=5;SR=0:SU=4	exon	283405	284084	+	LOC_Os04g01400.1:exon_2
chr04	279620	284036	Pindel:DELLY:Lumpy	SR=5;score=10:PE=5;SR=0:SU=4	CDS	283094	283292	+	LOC_Os04g01400.1:cds_1
chr04	279620	284036	Pindel:DELLY:Lumpy	SR=5;score=10:PE=5;SR=0:SU=4	CDS	283405	284084	+	LOC_Os04g01400.1:cds_2
chr04	470064	470288	Pindel:DELLY	SR=5;score=12:PE=3;SR=0	NA	NA	NA	NA	NA
chr04	922976	945116	Pindel:DELLY:softSearch	SR=76;score=497:PE=109;SR=10:nr=113;sc=12	gene	921713	929966	-	LOC_Os04g02520
chr04	922976	945116	Pindel:DELLY:softSearch	SR=76;score=497:PE=109;SR=10:nr=113;sc=12	mRNA	921713	929966	-	LOC_Os04g02520.1
chr04	922976	945116	Pindel:DELLY:softSearch	SR=76;score=497:PE=109;SR=10:nr=113;sc=12	exon	929748	929966	-	LOC_Os04g02520.1:exon_1
chr04	922976	945116	Pindel:DELLY:softSearch	SR=76;score=497:PE=109;SR=10:nr=113;sc=12	exon	923508	926563	-	LOC_Os04g02520.1:exon_2
chr04	922976	945116	Pindel:DELLY:softSearch	SR=76;score=497:PE=109;SR=10:nr=113;sc=12	CDS	929748	929966	-	LOC_Os04g02520.1:cds_1
chr04	922976	945116	Pindel:DELLY:softSearch	SR=76;score=497:PE=109;SR=10:nr=113;sc=12	CDS	923508	926563	-	LOC_Os04g02520.1:cds_2
chr04	922976	945116	Pindel:DELLY:softSearch	SR=76;score=497:PE=109;SR=10:nr=113;sc=12	gene	937893	943051	+	LOC_Os04g02530
chr04	922976	945116	Pindel:DELLY:softSearch	SR=76;score=497:PE=109;SR=10:nr=113;sc=12	mRNA	937894	940792	+	LOC_Os04g02530.1
chr04	922976	945116	Pindel:DELLY:softSearch	SR=76;score=497:PE=109;SR=10:nr=113;sc=12	exon	937894	940792	+	LOC_Os04g02530.1:exon_1
chr04	922976	945116	Pindel:DELLY:softSearch	SR=76;score=497:PE=109;SR=10:nr=113;sc=12	five_prime_UTR	937894	938399	+	LOC_Os04g02530.1:utr_1
chr04	922976	945116	Pindel:DELLY:softSearch	SR=76;score=497:PE=109;SR=10:nr=113;sc=12	CDS	938400	938819	+	LOC_Os04g02530.1:cds_1
chr04	922976	945116	Pindel:DELLY:softSearch	SR=76;score=497:PE=109;SR=10:nr=113;sc=12	three_prime_UTR	938820	940792	+	LOC_Os04g02530.1:utr_2
chr04	922976	945116	Pindel:DELLY:softSearch	SR=76;score=497:PE=109;SR=10:nr=113;sc=12	mRNA	937893	943051	+	LOC_Os04g02530.2
chr04	922976	945116	Pindel:DELLY:softSearch	SR=76;score=497:PE=109;SR=10:nr=113;sc=12	exon	937893	938130	+	LOC_Os04g02530.2:exon_1
chr04	922976	945116	Pindel:DELLY:softSearch	SR=76;score=497:PE=109;SR=10:nr=113;sc=12	exon	941881	943051	+	LOC_Os04g02530.2:exon_2
chr04	922976	945116	Pindel:DELLY:softSearch	SR=76;score=497:PE=109;SR=10:nr=113;sc=12	five_prime_UTR	937893	938130	+	LOC_Os04g02530.2:utr_1
chr04	922976	945116	Pindel:DELLY:softSearch	SR=76;score=497:PE=109;SR=10:nr=113;sc=12	five_prime_UTR	941881	942142	+	LOC_Os04g02530.2:utr_2
chr04	922976	945116	Pindel:DELLY:softSearch	SR=76;score=497:PE=109;SR=10:nr=113;sc=12	CDS	942143	942388	+	LOC_Os04g02530.2:cds_1
chr04	922976	945116	Pindel:DELLY:softSearch	SR=76;score=497:PE=109;SR=10:nr=113;sc=12	three_prime_UTR	942389	943051	+	LOC_Os04g02530.2:utr_3
chr04	922976	945116	Pindel:DELLY:softSearch	SR=76;score=497:PE=109;SR=10:nr=113;sc=12	mRNA	937893	943051	+	LOC_Os04g02530.3
chr04	922976	945116	Pindel:DELLY:softSearch	SR=76;score=497:PE=109;SR=10:nr=113;sc=12	exon	937893	938130	+	LOC_Os04g02530.3:exon_1
chr04	922976	945116	Pindel:DELLY:softSearch	SR=76;score=497:PE=109;SR=10:nr=113;sc=12	exon	941881	942114	+	LOC_Os04g02530.3:exon_2
chr04	922976	945116	Pindel:DELLY:softSearch	SR=76;score=497:PE=109;SR=10:nr=113;sc=12	exon	942477	943051	+	LOC_Os04g02530.3:exon_3
chr04	922976	945116	Pindel:DELLY:softSearch	SR=76;score=497:PE=109;SR=10:nr=113;sc=12	five_prime_UTR	937893	938130	+	LOC_Os04g02530.3:utr_1
chr04	922976	945116	Pindel:DELLY:softSearch	SR=76;score=497:PE=109;SR=10:nr=113;sc=12	five_prime_UTR	941881	942009	+	LOC_Os04g02530.3:utr_2
chr04	922976	945116	Pindel:DELLY:softSearch	SR=76;score=497:PE=109;SR=10:nr=113;sc=12	CDS	942010	942114	+	LOC_Os04g02530.3:cds_1
chr04	922976	945116	Pindel:DELLY:softSearch	SR=76;score=497:PE=109;SR=10:nr=113;sc=12	CDS	942477	942773	+	LOC_Os04g02530.3:cds_2
chr04	922976	945116	Pindel:DELLY:softSearch	SR=76;score=497:PE=109;SR=10:nr=113;sc=12	three_prime_UTR	942774	943051	+	LOC_Os04g02530.3:utr_3
chr04	922976	945116	Pindel:DELLY:softSearch	SR=76;score=497:PE=109;SR=10:nr=113;sc=12	mRNA	937893	943051	+	LOC_Os04g02530.4
chr04	922976	945116	Pindel:DELLY:softSearch	SR=76;score=497:PE=109;SR=10:nr=113;sc=12	exon	937893	938130	+	LOC_Os04g02530.4:exon_1
chr04	922976	945116	Pindel:DELLY:softSearch	SR=76;score=497:PE=109;SR=10:nr=113;sc=12	exon	941891	943051	+	LOC_Os04g02530.4:exon_2
chr04	922976	945116	Pindel:DELLY:softSearch	SR=76;score=497:PE=109;SR=10:nr=113;sc=12	five_prime_UTR	937893	938130	+	LOC_Os04g02530.4:utr_1
chr04	922976	945116	Pindel:DELLY:softSearch	SR=76;score=497:PE=109;SR=10:nr=113;sc=12	five_prime_UTR	941891	942142	+	LOC_Os04g02530.4:utr_2
chr04	922976	945116	Pindel:DELLY:softSearch	SR=76;score=497:PE=109;SR=10:nr=113;sc=12	CDS	942143	942388	+	LOC_Os04g02530.4:cds_1
chr04	922976	945116	Pindel:DELLY:softSearch	SR=76;score=497:PE=109;SR=10:nr=113;sc=12	three_prime_UTR	942389	943051	+	LOC_Os04g02530.4:utr_3
chr04	922976	945116	Pindel:DELLY:softSearch	SR=76;score=497:PE=109;SR=10:nr=113;sc=12	gene	944632	946752	-	LOC_Os04g02550
chr04	922976	945116	Pindel:DELLY:softSearch	SR=76;score=497:PE=109;SR=10:nr=113;sc=12	mRNA	944632	946752	-	LOC_Os04g02550.1
chr04	922976	945116	Pindel:DELLY:softSearch	SR=76;score=497:PE=109;SR=10:nr=113;sc=12	exon	944632	945366	-	LOC_Os04g02550.1:exon_2
chr04	922976	945116	Pindel:DELLY:softSearch	SR=76;score=497:PE=109;SR=10:nr=113;sc=12	three_prime_UTR	944632	945366	-	LOC_Os04g02550.1:utr_1
chr04	2243338	2244536	DELLY:Lumpy	PE=37;SR=0:SU=9	gene	2243435	2244899	-	LOC_Os04g04660
chr04	2243338	2244536	DELLY:Lumpy	PE=37;SR=0:SU=9	mRNA	2243435	2244899	-	LOC_Os04g04660.1
chr04	2243338	2244536	DELLY:Lumpy	PE=37;SR=0:SU=9	exon	2243435	2243547	-	LOC_Os04g04660.1:exon_2
chr04	2243338	2244536	DELLY:Lumpy	PE=37;SR=0:SU=9	CDS	2243435	2243547	-	LOC_Os04g04660.1:cds_2
chr04	5051378	5067470	Pindel:DELLY	SR=7;score=18:PE=7;SR=0	gene	5059699	5060958	-	LOC_Os04g09450
chr04	5051378	5067470	Pindel:DELLY	SR=7;score=18:PE=7;SR=0	mRNA	5059699	5060958	-	LOC_Os04g09450.1
chr04	5051378	5067470	Pindel:DELLY	SR=7;score=18:PE=7;SR=0	exon	5060931	5060958	-	LOC_Os04g09450.1:exon_1
chr04	5051378	5067470	Pindel:DELLY	SR=7;score=18:PE=7;SR=0	exon	5060497	5060539	-	LOC_Os04g09450.1:exon_2
chr04	5051378	5067470	Pindel:DELLY	SR=7;score=18:PE=7;SR=0	exon	5059699	5059855	-	LOC_Os04g09450.1:exon_3
chr04	5051378	5067470	Pindel:DELLY	SR=7;score=18:PE=7;SR=0	CDS	5060931	5060958	-	LOC_Os04g09450.1:cds_1
chr04	5051378	5067470	Pindel:DELLY	SR=7;score=18:PE=7;SR=0	CDS	5060497	5060539	-	LOC_Os04g09450.1:cds_2
chr04	5051378	5067470	Pindel:DELLY	SR=7;score=18:PE=7;SR=0	CDS	5059699	5059855	-	LOC_Os04g09450.1:cds_3
chr04	5051378	5067470	Pindel:DELLY	SR=7;score=18:PE=7;SR=0	gene	5064784	5069776	+	LOC_Os04g09460
chr04	5051378	5067470	Pindel:DELLY	SR=7;score=18:PE=7;SR=0	mRNA	5064784	5069776	+	LOC_Os04g09460.1
chr04	5051378	5067470	Pindel:DELLY	SR=7;score=18:PE=7;SR=0	exon	5064784	5064834	+	LOC_Os04g09460.1:exon_1
chr04	5051378	5067470	Pindel:DELLY	SR=7;score=18:PE=7;SR=0	exon	5065040	5065127	+	LOC_Os04g09460.1:exon_2
chr04	5051378	5067470	Pindel:DELLY	SR=7;score=18:PE=7;SR=0	exon	5065279	5065442	+	LOC_Os04g09460.1:exon_3
chr04	5051378	5067470	Pindel:DELLY	SR=7;score=18:PE=7;SR=0	exon	5066516	5066659	+	LOC_Os04g09460.1:exon_4
chr04	5051378	5067470	Pindel:DELLY	SR=7;score=18:PE=7;SR=0	exon	5066757	5066898	+	LOC_Os04g09460.1:exon_5
chr04	5051378	5067470	Pindel:DELLY	SR=7;score=18:PE=7;SR=0	exon	5066993	5067851	+	LOC_Os04g09460.1:exon_6
chr04	5051378	5067470	Pindel:DELLY	SR=7;score=18:PE=7;SR=0	CDS	5064784	5064834	+	LOC_Os04g09460.1:cds_1
chr04	5051378	5067470	Pindel:DELLY	SR=7;score=18:PE=7;SR=0	CDS	5065040	5065127	+	LOC_Os04g09460.1:cds_2
chr04	5051378	5067470	Pindel:DELLY	SR=7;score=18:PE=7;SR=0	CDS	5065279	5065442	+	LOC_Os04g09460.1:cds_3
chr04	5051378	5067470	Pindel:DELLY	SR=7;score=18:PE=7;SR=0	CDS	5066516	5066659	+	LOC_Os04g09460.1:cds_4
chr04	5051378	5067470	Pindel:DELLY	SR=7;score=18:PE=7;SR=0	CDS	5066757	5066898	+	LOC_Os04g09460.1:cds_5
chr04	5051378	5067470	Pindel:DELLY	SR=7;score=18:PE=7;SR=0	CDS	5066993	5067851	+	LOC_Os04g09460.1:cds_6
chr04	6958983	6972562	Pindel:DELLY:Lumpy	SR=3;score=4:PE=5;SR=0:SU=7	gene	6959227	6959619	-	LOC_Os04g12570
chr04	6958983	6972562	Pindel:DELLY:Lumpy	SR=3;score=4:PE=5;SR=0:SU=7	mRNA	6959227	6959619	-	LOC_Os04g12570.1
chr04	6958983	6972562	Pindel:DELLY:Lumpy	SR=3;score=4:PE=5;SR=0:SU=7	exon	6959227	6959619	-	LOC_Os04g12570.1:exon_1
chr04	6958983	6972562	Pindel:DELLY:Lumpy	SR=3;score=4:PE=5;SR=0:SU=7	CDS	6959227	6959619	-	LOC_Os04g12570.1:cds_1
chr04	6958983	6972562	Pindel:DELLY:Lumpy	SR=3;score=4:PE=5;SR=0:SU=7	gene	6966603	6969039	-	LOC_Os04g12580
chr04	6958983	6972562	Pindel:DELLY:Lumpy	SR=3;score=4:PE=5;SR=0:SU=7	mRNA	6966603	6969039	-	LOC_Os04g12580.1
chr04	6958983	6972562	Pindel:DELLY:Lumpy	SR=3;score=4:PE=5;SR=0:SU=7	exon	6967589	6969039	-	LOC_Os04g12580.1:exon_1
chr04	6958983	6972562	Pindel:DELLY:Lumpy	SR=3;score=4:PE=5;SR=0:SU=7	exon	6966603	6967497	-	LOC_Os04g12580.1:exon_2
chr04	6958983	6972562	Pindel:DELLY:Lumpy	SR=3;score=4:PE=5;SR=0:SU=7	CDS	6967589	6969039	-	LOC_Os04g12580.1:cds_1
chr04	6958983	6972562	Pindel:DELLY:Lumpy	SR=3;score=4:PE=5;SR=0:SU=7	CDS	6966603	6967497	-	LOC_Os04g12580.1:cds_2
chr04	7557132	7969347	Pindel:DELLY	SR=4;score=9:PE=4;SR=0	gene	7560997	7566380	-	LOC_Os04g13550
chr04	7557132	7969347	Pindel:DELLY	SR=4;score=9:PE=4;SR=0	mRNA	7560997	7566380	-	LOC_Os04g13550.1
chr04	7557132	7969347	Pindel:DELLY	SR=4;score=9:PE=4;SR=0	exon	7566330	7566380	-	LOC_Os04g13550.1:exon_1
chr04	7557132	7969347	Pindel:DELLY	SR=4;score=9:PE=4;SR=0	exon	7561919	7564036	-	LOC_Os04g13550.1:exon_2
chr04	7557132	7969347	Pindel:DELLY	SR=4;score=9:PE=4;SR=0	exon	7561682	7561774	-	LOC_Os04g13550.1:exon_3
chr04	7557132	7969347	Pindel:DELLY	SR=4;score=9:PE=4;SR=0	exon	7560997	7561521	-	LOC_Os04g13550.1:exon_4
chr04	7557132	7969347	Pindel:DELLY	SR=4;score=9:PE=4;SR=0	CDS	7566330	7566380	-	LOC_Os04g13550.1:cds_1
chr04	7557132	7969347	Pindel:DELLY	SR=4;score=9:PE=4;SR=0	CDS	7561919	7564036	-	LOC_Os04g13550.1:cds_2
chr04	7557132	7969347	Pindel:DELLY	SR=4;score=9:PE=4;SR=0	CDS	7561682	7561774	-	LOC_Os04g13550.1:cds_3
chr04	7557132	7969347	Pindel:DELLY	SR=4;score=9:PE=4;SR=0	CDS	7560997	7561521	-	LOC_Os04g13550.1:cds_4
chr04	7557132	7969347	Pindel:DELLY	SR=4;score=9:PE=4;SR=0	gene	7577283	7580746	-	LOC_Os04g13560
chr04	7557132	7969347	Pindel:DELLY	SR=4;score=9:PE=4;SR=0	mRNA	7577283	7580746	-	LOC_Os04g13560.1
chr04	7557132	7969347	Pindel:DELLY	SR=4;score=9:PE=4;SR=0	exon	7580315	7580746	-	LOC_Os04g13560.1:exon_1
chr04	7557132	7969347	Pindel:DELLY	SR=4;score=9:PE=4;SR=0	exon	7578168	7578624	-	LOC_Os04g13560.1:exon_2
chr04	7557132	7969347	Pindel:DELLY	SR=4;score=9:PE=4;SR=0	exon	7577733	7578099	-	LOC_Os04g13560.1:exon_3
chr04	7557132	7969347	Pindel:DELLY	SR=4;score=9:PE=4;SR=0	exon	7577484	7577654	-	LOC_Os04g13560.1:exon_4
chr04	7557132	7969347	Pindel:DELLY	SR=4;score=9:PE=4;SR=0	exon	7577283	7577403	-	LOC_Os04g13560.1:exon_5
chr04	7557132	7969347	Pindel:DELLY	SR=4;score=9:PE=4;SR=0	CDS	7580315	7580746	-	LOC_Os04g13560.1:cds_1
chr04	7557132	7969347	Pindel:DELLY	SR=4;score=9:PE=4;SR=0	CDS	7578168	7578624	-	LOC_Os04g13560.1:cds_2
chr04	7557132	7969347	Pindel:DELLY	SR=4;score=9:PE=4;SR=0	CDS	7577733	7578099	-	LOC_Os04g13560.1:cds_3
chr04	7557132	7969347	Pindel:DELLY	SR=4;score=9:PE=4;SR=0	CDS	7577484	7577654	-	LOC_Os04g13560.1:cds_4
chr04	7557132	7969347	Pindel:DELLY	SR=4;score=9:PE=4;SR=0	CDS	7577283	7577403	-	LOC_Os04g13560.1:cds_5
chr04	7557132	7969347	Pindel:DELLY	SR=4;score=9:PE=4;SR=0	gene	7581937	7582260	-	LOC_Os04g13570
chr04	7557132	7969347	Pindel:DELLY	SR=4;score=9:PE=4;SR=0	mRNA	7581937	7582260	-	LOC_Os04g13570.1
chr04	7557132	7969347	Pindel:DELLY	SR=4;score=9:PE=4;SR=0	exon	7581937	7582260	-	LOC_Os04g13570.1:exon_1
chr04	7557132	7969347	Pindel:DELLY	SR=4;score=9:PE=4;SR=0	CDS	7581937	7582260	-	LOC_Os04g13570.1:cds_1
chr04	7557132	7969347	Pindel:DELLY	SR=4;score=9:PE=4;SR=0	gene	7587791	7588231	-	LOC_Os04g13580
chr04	7557132	7969347	Pindel:DELLY	SR=4;score=9:PE=4;SR=0	mRNA	7587791	7588231	-	LOC_Os04g13580.1
chr04	7557132	7969347	Pindel:DELLY	SR=4;score=9:PE=4;SR=0	exon	7587791	7588231	-	LOC_Os04g13580.1:exon_1
chr04	7557132	7969347	Pindel:DELLY	SR=4;score=9:PE=4;SR=0	CDS	7587791	7588231	-	LOC_Os04g13580.1:cds_1
chr04	7557132	7969347	Pindel:DELLY	SR=4;score=9:PE=4;SR=0	gene	7593398	7595122	+	LOC_Os04g13590
chr04	7557132	7969347	Pindel:DELLY	SR=4;score=9:PE=4;SR=0	mRNA	7593398	7595122	+	LOC_Os04g13590.1
chr04	7557132	7969347	Pindel:DELLY	SR=4;score=9:PE=4;SR=0	exon	7593398	7593458	+	LOC_Os04g13590.1:exon_1
chr04	7557132	7969347	Pindel:DELLY	SR=4;score=9:PE=4;SR=0	exon	7593715	7593802	+	LOC_Os04g13590.1:exon_2
chr04	7557132	7969347	Pindel:DELLY	SR=4;score=9:PE=4;SR=0	exon	7594138	7595122	+	LOC_Os04g13590.1:exon_3
chr04	7557132	7969347	Pindel:DELLY	SR=4;score=9:PE=4;SR=0	CDS	7593398	7593458	+	LOC_Os04g13590.1:cds_1
chr04	7557132	7969347	Pindel:DELLY	SR=4;score=9:PE=4;SR=0	CDS	7593715	7593802	+	LOC_Os04g13590.1:cds_2
chr04	7557132	7969347	Pindel:DELLY	SR=4;score=9:PE=4;SR=0	CDS	7594138	7595122	+	LOC_Os04g13590.1:cds_3
chr04	7557132	7969347	Pindel:DELLY	SR=4;score=9:PE=4;SR=0	gene	7596190	7599228	-	LOC_Os04g13600
chr04	7557132	7969347	Pindel:DELLY	SR=4;score=9:PE=4;SR=0	mRNA	7596190	7599228	-	LOC_Os04g13600.1
chr04	7557132	7969347	Pindel:DELLY	SR=4;score=9:PE=4;SR=0	exon	7599099	7599228	-	LOC_Os04g13600.1:exon_1
chr04	7557132	7969347	Pindel:DELLY	SR=4;score=9:PE=4;SR=0	exon	7598277	7599010	-	LOC_Os04g13600.1:exon_2
chr04	7557132	7969347	Pindel:DELLY	SR=4;score=9:PE=4;SR=0	exon	7597737	7598198	-	LOC_Os04g13600.1:exon_3
chr04	7557132	7969347	Pindel:DELLY	SR=4;score=9:PE=4;SR=0	exon	7597376	7597655	-	LOC_Os04g13600.1:exon_4
chr04	7557132	7969347	Pindel:DELLY	SR=4;score=9:PE=4;SR=0	exon	7596823	7597264	-	LOC_Os04g13600.1:exon_5
chr04	7557132	7969347	Pindel:DELLY	SR=4;score=9:PE=4;SR=0	exon	7596570	7596740	-	LOC_Os04g13600.1:exon_6
chr04	7557132	7969347	Pindel:DELLY	SR=4;score=9:PE=4;SR=0	exon	7596190	7596490	-	LOC_Os04g13600.1:exon_7
chr04	7557132	7969347	Pindel:DELLY	SR=4;score=9:PE=4;SR=0	CDS	7599099	7599228	-	LOC_Os04g13600.1:cds_1
chr04	7557132	7969347	Pindel:DELLY	SR=4;score=9:PE=4;SR=0	CDS	7598277	7599010	-	LOC_Os04g13600.1:cds_2
chr04	7557132	7969347	Pindel:DELLY	SR=4;score=9:PE=4;SR=0	CDS	7597737	7598198	-	LOC_Os04g13600.1:cds_3
chr04	7557132	7969347	Pindel:DELLY	SR=4;score=9:PE=4;SR=0	CDS	7597376	7597655	-	LOC_Os04g13600.1:cds_4
chr04	7557132	7969347	Pindel:DELLY	SR=4;score=9:PE=4;SR=0	CDS	7596823	7597264	-	LOC_Os04g13600.1:cds_5
chr04	7557132	7969347	Pindel:DELLY	SR=4;score=9:PE=4;SR=0	CDS	7596570	7596740	-	LOC_Os04g13600.1:cds_6
chr04	7557132	7969347	Pindel:DELLY	SR=4;score=9:PE=4;SR=0	CDS	7596190	7596490	-	LOC_Os04g13600.1:cds_7
chr04	7557132	7969347	Pindel:DELLY	SR=4;score=9:PE=4;SR=0	gene	7601365	7601979	+	LOC_Os04g13610
chr04	7557132	7969347	Pindel:DELLY	SR=4;score=9:PE=4;SR=0	mRNA	7601365	7601979	+	LOC_Os04g13610.1
chr04	7557132	7969347	Pindel:DELLY	SR=4;score=9:PE=4;SR=0	exon	7601365	7601979	+	LOC_Os04g13610.1:exon_1
chr04	7557132	7969347	Pindel:DELLY	SR=4;score=9:PE=4;SR=0	CDS	7601365	7601979	+	LOC_Os04g13610.1:cds_1
chr04	7557132	7969347	Pindel:DELLY	SR=4;score=9:PE=4;SR=0	gene	7602588	7605878	-	LOC_Os04g13620
chr04	7557132	7969347	Pindel:DELLY	SR=4;score=9:PE=4;SR=0	mRNA	7602588	7605878	-	LOC_Os04g13620.1
chr04	7557132	7969347	Pindel:DELLY	SR=4;score=9:PE=4;SR=0	exon	7602939	7605878	-	LOC_Os04g13620.1:exon_1
chr04	7557132	7969347	Pindel:DELLY	SR=4;score=9:PE=4;SR=0	exon	7602588	7602884	-	LOC_Os04g13620.1:exon_2
chr04	7557132	7969347	Pindel:DELLY	SR=4;score=9:PE=4;SR=0	CDS	7602939	7605878	-	LOC_Os04g13620.1:cds_1
chr04	7557132	7969347	Pindel:DELLY	SR=4;score=9:PE=4;SR=0	CDS	7602588	7602884	-	LOC_Os04g13620.1:cds_2
chr04	7557132	7969347	Pindel:DELLY	SR=4;score=9:PE=4;SR=0	gene	7606180	7619293	+	LOC_Os04g13630
chr04	7557132	7969347	Pindel:DELLY	SR=4;score=9:PE=4;SR=0	mRNA	7606180	7619293	+	LOC_Os04g13630.1
chr04	7557132	7969347	Pindel:DELLY	SR=4;score=9:PE=4;SR=0	exon	7606180	7606244	+	LOC_Os04g13630.1:exon_1
chr04	7557132	7969347	Pindel:DELLY	SR=4;score=9:PE=4;SR=0	exon	7606438	7607137	+	LOC_Os04g13630.1:exon_2
chr04	7557132	7969347	Pindel:DELLY	SR=4;score=9:PE=4;SR=0	exon	7608010	7611291	+	LOC_Os04g13630.1:exon_3
chr04	7557132	7969347	Pindel:DELLY	SR=4;score=9:PE=4;SR=0	exon	7614680	7616077	+	LOC_Os04g13630.1:exon_4
chr04	7557132	7969347	Pindel:DELLY	SR=4;score=9:PE=4;SR=0	exon	7616152	7617251	+	LOC_Os04g13630.1:exon_5
chr04	7557132	7969347	Pindel:DELLY	SR=4;score=9:PE=4;SR=0	exon	7617361	7617534	+	LOC_Os04g13630.1:exon_6
chr04	7557132	7969347	Pindel:DELLY	SR=4;score=9:PE=4;SR=0	exon	7617631	7617741	+	LOC_Os04g13630.1:exon_7
chr04	7557132	7969347	Pindel:DELLY	SR=4;score=9:PE=4;SR=0	exon	7617826	7617898	+	LOC_Os04g13630.1:exon_8
chr04	7557132	7969347	Pindel:DELLY	SR=4;score=9:PE=4;SR=0	exon	7617993	7618091	+	LOC_Os04g13630.1:exon_9
chr04	7557132	7969347	Pindel:DELLY	SR=4;score=9:PE=4;SR=0	exon	7618718	7619293	+	LOC_Os04g13630.1:exon_10
chr04	7557132	7969347	Pindel:DELLY	SR=4;score=9:PE=4;SR=0	CDS	7606180	7606244	+	LOC_Os04g13630.1:cds_1
chr04	7557132	7969347	Pindel:DELLY	SR=4;score=9:PE=4;SR=0	CDS	7606438	7607137	+	LOC_Os04g13630.1:cds_2
chr04	7557132	7969347	Pindel:DELLY	SR=4;score=9:PE=4;SR=0	CDS	7608010	7611291	+	LOC_Os04g13630.1:cds_3
chr04	7557132	7969347	Pindel:DELLY	SR=4;score=9:PE=4;SR=0	CDS	7614680	7616077	+	LOC_Os04g13630.1:cds_4
chr04	7557132	7969347	Pindel:DELLY	SR=4;score=9:PE=4;SR=0	CDS	7616152	7617251	+	LOC_Os04g13630.1:cds_5
chr04	7557132	7969347	Pindel:DELLY	SR=4;score=9:PE=4;SR=0	CDS	7617361	7617534	+	LOC_Os04g13630.1:cds_6
chr04	7557132	7969347	Pindel:DELLY	SR=4;score=9:PE=4;SR=0	CDS	7617631	7617741	+	LOC_Os04g13630.1:cds_7
chr04	7557132	7969347	Pindel:DELLY	SR=4;score=9:PE=4;SR=0	CDS	7617826	7617898	+	LOC_Os04g13630.1:cds_8
chr04	7557132	7969347	Pindel:DELLY	SR=4;score=9:PE=4;SR=0	CDS	7617993	7618091	+	LOC_Os04g13630.1:cds_9
chr04	7557132	7969347	Pindel:DELLY	SR=4;score=9:PE=4;SR=0	CDS	7618718	7619293	+	LOC_Os04g13630.1:cds_10
chr04	7557132	7969347	Pindel:DELLY	SR=4;score=9:PE=4;SR=0	gene	7620318	7621389	-	LOC_Os04g13640
chr04	7557132	7969347	Pindel:DELLY	SR=4;score=9:PE=4;SR=0	mRNA	7620318	7621389	-	LOC_Os04g13640.1
chr04	7557132	7969347	Pindel:DELLY	SR=4;score=9:PE=4;SR=0	exon	7620756	7621389	-	LOC_Os04g13640.1:exon_1
chr04	7557132	7969347	Pindel:DELLY	SR=4;score=9:PE=4;SR=0	exon	7620318	7620658	-	LOC_Os04g13640.1:exon_2
chr04	7557132	7969347	Pindel:DELLY	SR=4;score=9:PE=4;SR=0	CDS	7620756	7621389	-	LOC_Os04g13640.1:cds_1
chr04	7557132	7969347	Pindel:DELLY	SR=4;score=9:PE=4;SR=0	CDS	7620318	7620658	-	LOC_Os04g13640.1:cds_2
chr04	7557132	7969347	Pindel:DELLY	SR=4;score=9:PE=4;SR=0	gene	7623992	7626973	+	LOC_Os04g13650
chr04	7557132	7969347	Pindel:DELLY	SR=4;score=9:PE=4;SR=0	mRNA	7623992	7626973	+	LOC_Os04g13650.1
chr04	7557132	7969347	Pindel:DELLY	SR=4;score=9:PE=4;SR=0	exon	7623992	7624042	+	LOC_Os04g13650.1:exon_1
chr04	7557132	7969347	Pindel:DELLY	SR=4;score=9:PE=4;SR=0	exon	7624144	7625504	+	LOC_Os04g13650.1:exon_2
chr04	7557132	7969347	Pindel:DELLY	SR=4;score=9:PE=4;SR=0	exon	7625548	7625599	+	LOC_Os04g13650.1:exon_3
chr04	7557132	7969347	Pindel:DELLY	SR=4;score=9:PE=4;SR=0	exon	7625682	7625867	+	LOC_Os04g13650.1:exon_4
chr04	7557132	7969347	Pindel:DELLY	SR=4;score=9:PE=4;SR=0	exon	7626179	7626238	+	LOC_Os04g13650.1:exon_5
chr04	7557132	7969347	Pindel:DELLY	SR=4;score=9:PE=4;SR=0	exon	7626314	7626427	+	LOC_Os04g13650.1:exon_6
chr04	7557132	7969347	Pindel:DELLY	SR=4;score=9:PE=4;SR=0	exon	7626509	7626973	+	LOC_Os04g13650.1:exon_7
chr04	7557132	7969347	Pindel:DELLY	SR=4;score=9:PE=4;SR=0	CDS	7623992	7624042	+	LOC_Os04g13650.1:cds_1
chr04	7557132	7969347	Pindel:DELLY	SR=4;score=9:PE=4;SR=0	CDS	7624144	7625504	+	LOC_Os04g13650.1:cds_2
chr04	7557132	7969347	Pindel:DELLY	SR=4;score=9:PE=4;SR=0	CDS	7625548	7625599	+	LOC_Os04g13650.1:cds_3
chr04	7557132	7969347	Pindel:DELLY	SR=4;score=9:PE=4;SR=0	CDS	7625682	7625867	+	LOC_Os04g13650.1:cds_4
chr04	7557132	7969347	Pindel:DELLY	SR=4;score=9:PE=4;SR=0	CDS	7626179	7626238	+	LOC_Os04g13650.1:cds_5
chr04	7557132	7969347	Pindel:DELLY	SR=4;score=9:PE=4;SR=0	CDS	7626314	7626427	+	LOC_Os04g13650.1:cds_6
chr04	7557132	7969347	Pindel:DELLY	SR=4;score=9:PE=4;SR=0	CDS	7626509	7626973	+	LOC_Os04g13650.1:cds_7
chr04	7557132	7969347	Pindel:DELLY	SR=4;score=9:PE=4;SR=0	gene	7628404	7629132	+	LOC_Os04g13660
chr04	7557132	7969347	Pindel:DELLY	SR=4;score=9:PE=4;SR=0	mRNA	7628404	7629132	+	LOC_Os04g13660.1
chr04	7557132	7969347	Pindel:DELLY	SR=4;score=9:PE=4;SR=0	exon	7628404	7629132	+	LOC_Os04g13660.1:exon_1
chr04	7557132	7969347	Pindel:DELLY	SR=4;score=9:PE=4;SR=0	CDS	7628404	7629132	+	LOC_Os04g13660.1:cds_1
chr04	7557132	7969347	Pindel:DELLY	SR=4;score=9:PE=4;SR=0	gene	7629826	7631016	+	LOC_Os04g13670
chr04	7557132	7969347	Pindel:DELLY	SR=4;score=9:PE=4;SR=0	mRNA	7629826	7631016	+	LOC_Os04g13670.1
chr04	7557132	7969347	Pindel:DELLY	SR=4;score=9:PE=4;SR=0	exon	7629826	7631016	+	LOC_Os04g13670.1:exon_1
chr04	7557132	7969347	Pindel:DELLY	SR=4;score=9:PE=4;SR=0	CDS	7629826	7631016	+	LOC_Os04g13670.1:cds_1
chr04	7557132	7969347	Pindel:DELLY	SR=4;score=9:PE=4;SR=0	gene	7633274	7635168	+	LOC_Os04g13680
chr04	7557132	7969347	Pindel:DELLY	SR=4;score=9:PE=4;SR=0	mRNA	7633274	7635168	+	LOC_Os04g13680.1
chr04	7557132	7969347	Pindel:DELLY	SR=4;score=9:PE=4;SR=0	exon	7633274	7633411	+	LOC_Os04g13680.1:exon_1
chr04	7557132	7969347	Pindel:DELLY	SR=4;score=9:PE=4;SR=0	exon	7634386	7635168	+	LOC_Os04g13680.1:exon_2
chr04	7557132	7969347	Pindel:DELLY	SR=4;score=9:PE=4;SR=0	CDS	7633274	7633411	+	LOC_Os04g13680.1:cds_1
chr04	7557132	7969347	Pindel:DELLY	SR=4;score=9:PE=4;SR=0	CDS	7634386	7635168	+	LOC_Os04g13680.1:cds_2
chr04	7557132	7969347	Pindel:DELLY	SR=4;score=9:PE=4;SR=0	gene	7636589	7639346	+	LOC_Os04g13690
chr04	7557132	7969347	Pindel:DELLY	SR=4;score=9:PE=4;SR=0	mRNA	7636589	7639346	+	LOC_Os04g13690.1
chr04	7557132	7969347	Pindel:DELLY	SR=4;score=9:PE=4;SR=0	exon	7636589	7636698	+	LOC_Os04g13690.1:exon_1
chr04	7557132	7969347	Pindel:DELLY	SR=4;score=9:PE=4;SR=0	exon	7638778	7639053	+	LOC_Os04g13690.1:exon_2
chr04	7557132	7969347	Pindel:DELLY	SR=4;score=9:PE=4;SR=0	exon	7639169	7639346	+	LOC_Os04g13690.1:exon_3
chr04	7557132	7969347	Pindel:DELLY	SR=4;score=9:PE=4;SR=0	CDS	7636589	7636698	+	LOC_Os04g13690.1:cds_1
chr04	7557132	7969347	Pindel:DELLY	SR=4;score=9:PE=4;SR=0	CDS	7638778	7639053	+	LOC_Os04g13690.1:cds_2
chr04	7557132	7969347	Pindel:DELLY	SR=4;score=9:PE=4;SR=0	CDS	7639169	7639346	+	LOC_Os04g13690.1:cds_3
chr04	7557132	7969347	Pindel:DELLY	SR=4;score=9:PE=4;SR=0	gene	7641567	7646494	+	LOC_Os04g13700
chr04	7557132	7969347	Pindel:DELLY	SR=4;score=9:PE=4;SR=0	mRNA	7641567	7646494	+	LOC_Os04g13700.1
chr04	7557132	7969347	Pindel:DELLY	SR=4;score=9:PE=4;SR=0	exon	7641567	7641722	+	LOC_Os04g13700.1:exon_1
chr04	7557132	7969347	Pindel:DELLY	SR=4;score=9:PE=4;SR=0	exon	7642657	7643462	+	LOC_Os04g13700.1:exon_2
chr04	7557132	7969347	Pindel:DELLY	SR=4;score=9:PE=4;SR=0	exon	7644007	7644091	+	LOC_Os04g13700.1:exon_3
chr04	7557132	7969347	Pindel:DELLY	SR=4;score=9:PE=4;SR=0	exon	7644152	7644631	+	LOC_Os04g13700.1:exon_4
chr04	7557132	7969347	Pindel:DELLY	SR=4;score=9:PE=4;SR=0	exon	7644770	7646494	+	LOC_Os04g13700.1:exon_5
chr04	7557132	7969347	Pindel:DELLY	SR=4;score=9:PE=4;SR=0	CDS	7641567	7641722	+	LOC_Os04g13700.1:cds_1
chr04	7557132	7969347	Pindel:DELLY	SR=4;score=9:PE=4;SR=0	CDS	7642657	7643462	+	LOC_Os04g13700.1:cds_2
chr04	7557132	7969347	Pindel:DELLY	SR=4;score=9:PE=4;SR=0	CDS	7644007	7644091	+	LOC_Os04g13700.1:cds_3
chr04	7557132	7969347	Pindel:DELLY	SR=4;score=9:PE=4;SR=0	CDS	7644152	7644631	+	LOC_Os04g13700.1:cds_4
chr04	7557132	7969347	Pindel:DELLY	SR=4;score=9:PE=4;SR=0	CDS	7644770	7646494	+	LOC_Os04g13700.1:cds_5
chr04	7557132	7969347	Pindel:DELLY	SR=4;score=9:PE=4;SR=0	gene	7647005	7647822	-	LOC_Os04g13710
chr04	7557132	7969347	Pindel:DELLY	SR=4;score=9:PE=4;SR=0	mRNA	7647005	7647822	-	LOC_Os04g13710.1
chr04	7557132	7969347	Pindel:DELLY	SR=4;score=9:PE=4;SR=0	exon	7647635	7647822	-	LOC_Os04g13710.1:exon_1
chr04	7557132	7969347	Pindel:DELLY	SR=4;score=9:PE=4;SR=0	exon	7647005	7647233	-	LOC_Os04g13710.1:exon_2
chr04	7557132	7969347	Pindel:DELLY	SR=4;score=9:PE=4;SR=0	CDS	7647635	7647822	-	LOC_Os04g13710.1:cds_1
chr04	7557132	7969347	Pindel:DELLY	SR=4;score=9:PE=4;SR=0	CDS	7647005	7647233	-	LOC_Os04g13710.1:cds_2
chr04	7557132	7969347	Pindel:DELLY	SR=4;score=9:PE=4;SR=0	gene	7649039	7651687	+	LOC_Os04g13720
chr04	7557132	7969347	Pindel:DELLY	SR=4;score=9:PE=4;SR=0	mRNA	7649039	7651687	+	LOC_Os04g13720.1
chr04	7557132	7969347	Pindel:DELLY	SR=4;score=9:PE=4;SR=0	exon	7649039	7649143	+	LOC_Os04g13720.1:exon_1
chr04	7557132	7969347	Pindel:DELLY	SR=4;score=9:PE=4;SR=0	exon	7649993	7651687	+	LOC_Os04g13720.1:exon_2
chr04	7557132	7969347	Pindel:DELLY	SR=4;score=9:PE=4;SR=0	CDS	7649039	7649143	+	LOC_Os04g13720.1:cds_1
chr04	7557132	7969347	Pindel:DELLY	SR=4;score=9:PE=4;SR=0	CDS	7649993	7651687	+	LOC_Os04g13720.1:cds_2
chr04	7557132	7969347	Pindel:DELLY	SR=4;score=9:PE=4;SR=0	gene	7657617	7658732	-	LOC_Os04g13730
chr04	7557132	7969347	Pindel:DELLY	SR=4;score=9:PE=4;SR=0	mRNA	7657617	7658732	-	LOC_Os04g13730.1
chr04	7557132	7969347	Pindel:DELLY	SR=4;score=9:PE=4;SR=0	exon	7657617	7658732	-	LOC_Os04g13730.1:exon_1
chr04	7557132	7969347	Pindel:DELLY	SR=4;score=9:PE=4;SR=0	CDS	7657617	7658732	-	LOC_Os04g13730.1:cds_1
chr04	7557132	7969347	Pindel:DELLY	SR=4;score=9:PE=4;SR=0	gene	7663970	7667388	+	LOC_Os04g13740
chr04	7557132	7969347	Pindel:DELLY	SR=4;score=9:PE=4;SR=0	mRNA	7663970	7667388	+	LOC_Os04g13740.1
chr04	7557132	7969347	Pindel:DELLY	SR=4;score=9:PE=4;SR=0	exon	7663970	7664045	+	LOC_Os04g13740.1:exon_1
chr04	7557132	7969347	Pindel:DELLY	SR=4;score=9:PE=4;SR=0	exon	7664879	7667388	+	LOC_Os04g13740.1:exon_2
chr04	7557132	7969347	Pindel:DELLY	SR=4;score=9:PE=4;SR=0	CDS	7663970	7664045	+	LOC_Os04g13740.1:cds_1
chr04	7557132	7969347	Pindel:DELLY	SR=4;score=9:PE=4;SR=0	CDS	7664879	7667388	+	LOC_Os04g13740.1:cds_2
chr04	7557132	7969347	Pindel:DELLY	SR=4;score=9:PE=4;SR=0	gene	7668389	7671599	-	LOC_Os04g13750
chr04	7557132	7969347	Pindel:DELLY	SR=4;score=9:PE=4;SR=0	mRNA	7668389	7671599	-	LOC_Os04g13750.1
chr04	7557132	7969347	Pindel:DELLY	SR=4;score=9:PE=4;SR=0	exon	7671549	7671599	-	LOC_Os04g13750.1:exon_1
chr04	7557132	7969347	Pindel:DELLY	SR=4;score=9:PE=4;SR=0	exon	7669981	7671450	-	LOC_Os04g13750.1:exon_2
chr04	7557132	7969347	Pindel:DELLY	SR=4;score=9:PE=4;SR=0	exon	7669472	7669902	-	LOC_Os04g13750.1:exon_3
chr04	7557132	7969347	Pindel:DELLY	SR=4;score=9:PE=4;SR=0	exon	7669330	7669396	-	LOC_Os04g13750.1:exon_4
chr04	7557132	7969347	Pindel:DELLY	SR=4;score=9:PE=4;SR=0	exon	7669150	7669261	-	LOC_Os04g13750.1:exon_5
chr04	7557132	7969347	Pindel:DELLY	SR=4;score=9:PE=4;SR=0	exon	7668958	7669075	-	LOC_Os04g13750.1:exon_6
chr04	7557132	7969347	Pindel:DELLY	SR=4;score=9:PE=4;SR=0	exon	7668389	7668858	-	LOC_Os04g13750.1:exon_7
chr04	7557132	7969347	Pindel:DELLY	SR=4;score=9:PE=4;SR=0	CDS	7671549	7671599	-	LOC_Os04g13750.1:cds_1
chr04	7557132	7969347	Pindel:DELLY	SR=4;score=9:PE=4;SR=0	CDS	7669981	7671450	-	LOC_Os04g13750.1:cds_2
chr04	7557132	7969347	Pindel:DELLY	SR=4;score=9:PE=4;SR=0	CDS	7669472	7669902	-	LOC_Os04g13750.1:cds_3
chr04	7557132	7969347	Pindel:DELLY	SR=4;score=9:PE=4;SR=0	CDS	7669330	7669396	-	LOC_Os04g13750.1:cds_4
chr04	7557132	7969347	Pindel:DELLY	SR=4;score=9:PE=4;SR=0	CDS	7669150	7669261	-	LOC_Os04g13750.1:cds_5
chr04	7557132	7969347	Pindel:DELLY	SR=4;score=9:PE=4;SR=0	CDS	7669047	7669075	-	LOC_Os04g13750.1:cds_6
chr04	7557132	7969347	Pindel:DELLY	SR=4;score=9:PE=4;SR=0	three_prime_UTR	7668958	7669046	-	LOC_Os04g13750.1:utr_2
chr04	7557132	7969347	Pindel:DELLY	SR=4;score=9:PE=4;SR=0	three_prime_UTR	7668389	7668858	-	LOC_Os04g13750.1:utr_1
chr04	7557132	7969347	Pindel:DELLY	SR=4;score=9:PE=4;SR=0	gene	7674137	7675566	-	LOC_Os04g13760
chr04	7557132	7969347	Pindel:DELLY	SR=4;score=9:PE=4;SR=0	mRNA	7674137	7675566	-	LOC_Os04g13760.1
chr04	7557132	7969347	Pindel:DELLY	SR=4;score=9:PE=4;SR=0	exon	7675357	7675566	-	LOC_Os04g13760.1:exon_1
chr04	7557132	7969347	Pindel:DELLY	SR=4;score=9:PE=4;SR=0	exon	7674137	7674556	-	LOC_Os04g13760.1:exon_2
chr04	7557132	7969347	Pindel:DELLY	SR=4;score=9:PE=4;SR=0	CDS	7675357	7675566	-	LOC_Os04g13760.1:cds_1
chr04	7557132	7969347	Pindel:DELLY	SR=4;score=9:PE=4;SR=0	CDS	7674137	7674556	-	LOC_Os04g13760.1:cds_2
chr04	7557132	7969347	Pindel:DELLY	SR=4;score=9:PE=4;SR=0	gene	7677325	7677935	+	LOC_Os04g13770
chr04	7557132	7969347	Pindel:DELLY	SR=4;score=9:PE=4;SR=0	mRNA	7677325	7677935	+	LOC_Os04g13770.1
chr04	7557132	7969347	Pindel:DELLY	SR=4;score=9:PE=4;SR=0	exon	7677325	7677582	+	LOC_Os04g13770.1:exon_1
chr04	7557132	7969347	Pindel:DELLY	SR=4;score=9:PE=4;SR=0	exon	7677789	7677935	+	LOC_Os04g13770.1:exon_2
chr04	7557132	7969347	Pindel:DELLY	SR=4;score=9:PE=4;SR=0	CDS	7677325	7677582	+	LOC_Os04g13770.1:cds_1
chr04	7557132	7969347	Pindel:DELLY	SR=4;score=9:PE=4;SR=0	CDS	7677789	7677935	+	LOC_Os04g13770.1:cds_2
chr04	7557132	7969347	Pindel:DELLY	SR=4;score=9:PE=4;SR=0	gene	7679456	7683795	-	LOC_Os04g13780
chr04	7557132	7969347	Pindel:DELLY	SR=4;score=9:PE=4;SR=0	mRNA	7679456	7683795	-	LOC_Os04g13780.1
chr04	7557132	7969347	Pindel:DELLY	SR=4;score=9:PE=4;SR=0	exon	7683626	7683795	-	LOC_Os04g13780.1:exon_1
chr04	7557132	7969347	Pindel:DELLY	SR=4;score=9:PE=4;SR=0	exon	7680965	7682578	-	LOC_Os04g13780.1:exon_2
chr04	7557132	7969347	Pindel:DELLY	SR=4;score=9:PE=4;SR=0	exon	7679996	7680440	-	LOC_Os04g13780.1:exon_3
chr04	7557132	7969347	Pindel:DELLY	SR=4;score=9:PE=4;SR=0	exon	7679456	7679920	-	LOC_Os04g13780.1:exon_4
chr04	7557132	7969347	Pindel:DELLY	SR=4;score=9:PE=4;SR=0	CDS	7683626	7683795	-	LOC_Os04g13780.1:cds_1
chr04	7557132	7969347	Pindel:DELLY	SR=4;score=9:PE=4;SR=0	CDS	7680965	7682578	-	LOC_Os04g13780.1:cds_2
chr04	7557132	7969347	Pindel:DELLY	SR=4;score=9:PE=4;SR=0	CDS	7679996	7680440	-	LOC_Os04g13780.1:cds_3
chr04	7557132	7969347	Pindel:DELLY	SR=4;score=9:PE=4;SR=0	CDS	7679456	7679920	-	LOC_Os04g13780.1:cds_4
chr04	7557132	7969347	Pindel:DELLY	SR=4;score=9:PE=4;SR=0	gene	7692566	7694499	+	LOC_Os04g13790
chr04	7557132	7969347	Pindel:DELLY	SR=4;score=9:PE=4;SR=0	mRNA	7692566	7694499	+	LOC_Os04g13790.1
chr04	7557132	7969347	Pindel:DELLY	SR=4;score=9:PE=4;SR=0	exon	7692566	7693171	+	LOC_Os04g13790.1:exon_1
chr04	7557132	7969347	Pindel:DELLY	SR=4;score=9:PE=4;SR=0	exon	7693238	7693588	+	LOC_Os04g13790.1:exon_2
chr04	7557132	7969347	Pindel:DELLY	SR=4;score=9:PE=4;SR=0	exon	7693987	7694499	+	LOC_Os04g13790.1:exon_3
chr04	7557132	7969347	Pindel:DELLY	SR=4;score=9:PE=4;SR=0	CDS	7692566	7693171	+	LOC_Os04g13790.1:cds_1
chr04	7557132	7969347	Pindel:DELLY	SR=4;score=9:PE=4;SR=0	CDS	7693238	7693588	+	LOC_Os04g13790.1:cds_2
chr04	7557132	7969347	Pindel:DELLY	SR=4;score=9:PE=4;SR=0	CDS	7693987	7694499	+	LOC_Os04g13790.1:cds_3
chr04	7557132	7969347	Pindel:DELLY	SR=4;score=9:PE=4;SR=0	gene	7695586	7699119	+	LOC_Os04g13800
chr04	7557132	7969347	Pindel:DELLY	SR=4;score=9:PE=4;SR=0	mRNA	7695586	7699119	+	LOC_Os04g13800.1
chr04	7557132	7969347	Pindel:DELLY	SR=4;score=9:PE=4;SR=0	exon	7695586	7696068	+	LOC_Os04g13800.1:exon_1
chr04	7557132	7969347	Pindel:DELLY	SR=4;score=9:PE=4;SR=0	exon	7696473	7696871	+	LOC_Os04g13800.1:exon_2
chr04	7557132	7969347	Pindel:DELLY	SR=4;score=9:PE=4;SR=0	exon	7697154	7697266	+	LOC_Os04g13800.1:exon_3
chr04	7557132	7969347	Pindel:DELLY	SR=4;score=9:PE=4;SR=0	exon	7698347	7698689	+	LOC_Os04g13800.1:exon_4
chr04	7557132	7969347	Pindel:DELLY	SR=4;score=9:PE=4;SR=0	exon	7699003	7699119	+	LOC_Os04g13800.1:exon_5
chr04	7557132	7969347	Pindel:DELLY	SR=4;score=9:PE=4;SR=0	CDS	7695586	7696068	+	LOC_Os04g13800.1:cds_1
chr04	7557132	7969347	Pindel:DELLY	SR=4;score=9:PE=4;SR=0	CDS	7696473	7696871	+	LOC_Os04g13800.1:cds_2
chr04	7557132	7969347	Pindel:DELLY	SR=4;score=9:PE=4;SR=0	CDS	7697154	7697266	+	LOC_Os04g13800.1:cds_3
chr04	7557132	7969347	Pindel:DELLY	SR=4;score=9:PE=4;SR=0	CDS	7698347	7698689	+	LOC_Os04g13800.1:cds_4
chr04	7557132	7969347	Pindel:DELLY	SR=4;score=9:PE=4;SR=0	CDS	7699003	7699119	+	LOC_Os04g13800.1:cds_5
chr04	7557132	7969347	Pindel:DELLY	SR=4;score=9:PE=4;SR=0	gene	7702849	7706378	+	LOC_Os04g13810
chr04	7557132	7969347	Pindel:DELLY	SR=4;score=9:PE=4;SR=0	mRNA	7702849	7706378	+	LOC_Os04g13810.1
chr04	7557132	7969347	Pindel:DELLY	SR=4;score=9:PE=4;SR=0	exon	7702849	7703274	+	LOC_Os04g13810.1:exon_1
chr04	7557132	7969347	Pindel:DELLY	SR=4;score=9:PE=4;SR=0	exon	7703682	7704230	+	LOC_Os04g13810.1:exon_2
chr04	7557132	7969347	Pindel:DELLY	SR=4;score=9:PE=4;SR=0	exon	7704471	7705169	+	LOC_Os04g13810.1:exon_3
chr04	7557132	7969347	Pindel:DELLY	SR=4;score=9:PE=4;SR=0	exon	7706190	7706378	+	LOC_Os04g13810.1:exon_4
chr04	7557132	7969347	Pindel:DELLY	SR=4;score=9:PE=4;SR=0	CDS	7702849	7703274	+	LOC_Os04g13810.1:cds_1
chr04	7557132	7969347	Pindel:DELLY	SR=4;score=9:PE=4;SR=0	CDS	7703682	7704230	+	LOC_Os04g13810.1:cds_2
chr04	7557132	7969347	Pindel:DELLY	SR=4;score=9:PE=4;SR=0	CDS	7704471	7705169	+	LOC_Os04g13810.1:cds_3
chr04	7557132	7969347	Pindel:DELLY	SR=4;score=9:PE=4;SR=0	CDS	7706190	7706378	+	LOC_Os04g13810.1:cds_4
chr04	7557132	7969347	Pindel:DELLY	SR=4;score=9:PE=4;SR=0	gene	7708339	7714728	-	LOC_Os04g13820
chr04	7557132	7969347	Pindel:DELLY	SR=4;score=9:PE=4;SR=0	mRNA	7708339	7714728	-	LOC_Os04g13820.1
chr04	7557132	7969347	Pindel:DELLY	SR=4;score=9:PE=4;SR=0	exon	7714573	7714728	-	LOC_Os04g13820.1:exon_1
chr04	7557132	7969347	Pindel:DELLY	SR=4;score=9:PE=4;SR=0	exon	7713106	7713806	-	LOC_Os04g13820.1:exon_2
chr04	7557132	7969347	Pindel:DELLY	SR=4;score=9:PE=4;SR=0	exon	7708339	7712839	-	LOC_Os04g13820.1:exon_3
chr04	7557132	7969347	Pindel:DELLY	SR=4;score=9:PE=4;SR=0	CDS	7714573	7714728	-	LOC_Os04g13820.1:cds_1
chr04	7557132	7969347	Pindel:DELLY	SR=4;score=9:PE=4;SR=0	CDS	7713106	7713806	-	LOC_Os04g13820.1:cds_2
chr04	7557132	7969347	Pindel:DELLY	SR=4;score=9:PE=4;SR=0	CDS	7708339	7712839	-	LOC_Os04g13820.1:cds_3
chr04	7557132	7969347	Pindel:DELLY	SR=4;score=9:PE=4;SR=0	gene	7717032	7717729	-	LOC_Os04g13830
chr04	7557132	7969347	Pindel:DELLY	SR=4;score=9:PE=4;SR=0	mRNA	7717032	7717729	-	LOC_Os04g13830.1
chr04	7557132	7969347	Pindel:DELLY	SR=4;score=9:PE=4;SR=0	exon	7717614	7717729	-	LOC_Os04g13830.1:exon_1
chr04	7557132	7969347	Pindel:DELLY	SR=4;score=9:PE=4;SR=0	exon	7717032	7717290	-	LOC_Os04g13830.1:exon_2
chr04	7557132	7969347	Pindel:DELLY	SR=4;score=9:PE=4;SR=0	CDS	7717614	7717729	-	LOC_Os04g13830.1:cds_1
chr04	7557132	7969347	Pindel:DELLY	SR=4;score=9:PE=4;SR=0	CDS	7717032	7717290	-	LOC_Os04g13830.1:cds_2
chr04	7557132	7969347	Pindel:DELLY	SR=4;score=9:PE=4;SR=0	gene	7718877	7720949	-	LOC_Os04g13840
chr04	7557132	7969347	Pindel:DELLY	SR=4;score=9:PE=4;SR=0	mRNA	7718877	7720949	-	LOC_Os04g13840.1
chr04	7557132	7969347	Pindel:DELLY	SR=4;score=9:PE=4;SR=0	exon	7720616	7720949	-	LOC_Os04g13840.1:exon_1
chr04	7557132	7969347	Pindel:DELLY	SR=4;score=9:PE=4;SR=0	exon	7719970	7720488	-	LOC_Os04g13840.1:exon_2
chr04	7557132	7969347	Pindel:DELLY	SR=4;score=9:PE=4;SR=0	exon	7718877	7719223	-	LOC_Os04g13840.1:exon_3
chr04	7557132	7969347	Pindel:DELLY	SR=4;score=9:PE=4;SR=0	CDS	7720616	7720949	-	LOC_Os04g13840.1:cds_1
chr04	7557132	7969347	Pindel:DELLY	SR=4;score=9:PE=4;SR=0	CDS	7719970	7720488	-	LOC_Os04g13840.1:cds_2
chr04	7557132	7969347	Pindel:DELLY	SR=4;score=9:PE=4;SR=0	CDS	7718877	7719223	-	LOC_Os04g13840.1:cds_3
chr04	7557132	7969347	Pindel:DELLY	SR=4;score=9:PE=4;SR=0	gene	7724814	7726105	-	LOC_Os04g13850
chr04	7557132	7969347	Pindel:DELLY	SR=4;score=9:PE=4;SR=0	mRNA	7724814	7726105	-	LOC_Os04g13850.1
chr04	7557132	7969347	Pindel:DELLY	SR=4;score=9:PE=4;SR=0	exon	7725950	7726105	-	LOC_Os04g13850.1:exon_1
chr04	7557132	7969347	Pindel:DELLY	SR=4;score=9:PE=4;SR=0	exon	7724814	7725011	-	LOC_Os04g13850.1:exon_2
chr04	7557132	7969347	Pindel:DELLY	SR=4;score=9:PE=4;SR=0	CDS	7725950	7726105	-	LOC_Os04g13850.1:cds_1
chr04	7557132	7969347	Pindel:DELLY	SR=4;score=9:PE=4;SR=0	CDS	7724814	7725011	-	LOC_Os04g13850.1:cds_2
chr04	7557132	7969347	Pindel:DELLY	SR=4;score=9:PE=4;SR=0	gene	7727860	7731160	+	LOC_Os04g13860
chr04	7557132	7969347	Pindel:DELLY	SR=4;score=9:PE=4;SR=0	mRNA	7727860	7731160	+	LOC_Os04g13860.1
chr04	7557132	7969347	Pindel:DELLY	SR=4;score=9:PE=4;SR=0	exon	7727860	7727930	+	LOC_Os04g13860.1:exon_1
chr04	7557132	7969347	Pindel:DELLY	SR=4;score=9:PE=4;SR=0	exon	7728327	7728786	+	LOC_Os04g13860.1:exon_2
chr04	7557132	7969347	Pindel:DELLY	SR=4;score=9:PE=4;SR=0	exon	7728967	7729067	+	LOC_Os04g13860.1:exon_3
chr04	7557132	7969347	Pindel:DELLY	SR=4;score=9:PE=4;SR=0	exon	7729104	7729146	+	LOC_Os04g13860.1:exon_4
chr04	7557132	7969347	Pindel:DELLY	SR=4;score=9:PE=4;SR=0	exon	7729321	7729677	+	LOC_Os04g13860.1:exon_5
chr04	7557132	7969347	Pindel:DELLY	SR=4;score=9:PE=4;SR=0	exon	7730189	7731160	+	LOC_Os04g13860.1:exon_6
chr04	7557132	7969347	Pindel:DELLY	SR=4;score=9:PE=4;SR=0	CDS	7727860	7727930	+	LOC_Os04g13860.1:cds_1
chr04	7557132	7969347	Pindel:DELLY	SR=4;score=9:PE=4;SR=0	CDS	7728327	7728786	+	LOC_Os04g13860.1:cds_2
chr04	7557132	7969347	Pindel:DELLY	SR=4;score=9:PE=4;SR=0	CDS	7728967	7729067	+	LOC_Os04g13860.1:cds_3
chr04	7557132	7969347	Pindel:DELLY	SR=4;score=9:PE=4;SR=0	CDS	7729104	7729146	+	LOC_Os04g13860.1:cds_4
chr04	7557132	7969347	Pindel:DELLY	SR=4;score=9:PE=4;SR=0	CDS	7729321	7729677	+	LOC_Os04g13860.1:cds_5
chr04	7557132	7969347	Pindel:DELLY	SR=4;score=9:PE=4;SR=0	CDS	7730189	7731160	+	LOC_Os04g13860.1:cds_6
chr04	7557132	7969347	Pindel:DELLY	SR=4;score=9:PE=4;SR=0	gene	7735348	7738164	+	LOC_Os04g13870
chr04	7557132	7969347	Pindel:DELLY	SR=4;score=9:PE=4;SR=0	mRNA	7735348	7738164	+	LOC_Os04g13870.1
chr04	7557132	7969347	Pindel:DELLY	SR=4;score=9:PE=4;SR=0	exon	7735348	7735418	+	LOC_Os04g13870.1:exon_1
chr04	7557132	7969347	Pindel:DELLY	SR=4;score=9:PE=4;SR=0	exon	7736690	7737490	+	LOC_Os04g13870.1:exon_2
chr04	7557132	7969347	Pindel:DELLY	SR=4;score=9:PE=4;SR=0	exon	7737909	7738164	+	LOC_Os04g13870.1:exon_3
chr04	7557132	7969347	Pindel:DELLY	SR=4;score=9:PE=4;SR=0	CDS	7735348	7735418	+	LOC_Os04g13870.1:cds_1
chr04	7557132	7969347	Pindel:DELLY	SR=4;score=9:PE=4;SR=0	CDS	7736690	7737490	+	LOC_Os04g13870.1:cds_2
chr04	7557132	7969347	Pindel:DELLY	SR=4;score=9:PE=4;SR=0	CDS	7737909	7738164	+	LOC_Os04g13870.1:cds_3
chr04	7557132	7969347	Pindel:DELLY	SR=4;score=9:PE=4;SR=0	gene	7740657	7742279	-	LOC_Os04g13874
chr04	7557132	7969347	Pindel:DELLY	SR=4;score=9:PE=4;SR=0	mRNA	7740657	7742279	-	LOC_Os04g13874.1
chr04	7557132	7969347	Pindel:DELLY	SR=4;score=9:PE=4;SR=0	exon	7742075	7742279	-	LOC_Os04g13874.1:exon_1
chr04	7557132	7969347	Pindel:DELLY	SR=4;score=9:PE=4;SR=0	exon	7741589	7742043	-	LOC_Os04g13874.1:exon_2
chr04	7557132	7969347	Pindel:DELLY	SR=4;score=9:PE=4;SR=0	exon	7740657	7740971	-	LOC_Os04g13874.1:exon_3
chr04	7557132	7969347	Pindel:DELLY	SR=4;score=9:PE=4;SR=0	CDS	7742075	7742279	-	LOC_Os04g13874.1:cds_1
chr04	7557132	7969347	Pindel:DELLY	SR=4;score=9:PE=4;SR=0	CDS	7741589	7742043	-	LOC_Os04g13874.1:cds_2
chr04	7557132	7969347	Pindel:DELLY	SR=4;score=9:PE=4;SR=0	CDS	7740657	7740971	-	LOC_Os04g13874.1:cds_3
chr04	7557132	7969347	Pindel:DELLY	SR=4;score=9:PE=4;SR=0	gene	7744565	7746787	+	LOC_Os04g13880
chr04	7557132	7969347	Pindel:DELLY	SR=4;score=9:PE=4;SR=0	mRNA	7744565	7746787	+	LOC_Os04g13880.1
chr04	7557132	7969347	Pindel:DELLY	SR=4;score=9:PE=4;SR=0	exon	7744565	7744732	+	LOC_Os04g13880.1:exon_1
chr04	7557132	7969347	Pindel:DELLY	SR=4;score=9:PE=4;SR=0	exon	7745021	7746787	+	LOC_Os04g13880.1:exon_2
chr04	7557132	7969347	Pindel:DELLY	SR=4;score=9:PE=4;SR=0	CDS	7744565	7744732	+	LOC_Os04g13880.1:cds_1
chr04	7557132	7969347	Pindel:DELLY	SR=4;score=9:PE=4;SR=0	CDS	7745021	7746787	+	LOC_Os04g13880.1:cds_2
chr04	7557132	7969347	Pindel:DELLY	SR=4;score=9:PE=4;SR=0	gene	7750693	7755469	-	LOC_Os04g13890
chr04	7557132	7969347	Pindel:DELLY	SR=4;score=9:PE=4;SR=0	mRNA	7750693	7755469	-	LOC_Os04g13890.1
chr04	7557132	7969347	Pindel:DELLY	SR=4;score=9:PE=4;SR=0	exon	7755446	7755469	-	LOC_Os04g13890.1:exon_1
chr04	7557132	7969347	Pindel:DELLY	SR=4;score=9:PE=4;SR=0	exon	7755068	7755178	-	LOC_Os04g13890.1:exon_2
chr04	7557132	7969347	Pindel:DELLY	SR=4;score=9:PE=4;SR=0	exon	7752554	7753768	-	LOC_Os04g13890.1:exon_3
chr04	7557132	7969347	Pindel:DELLY	SR=4;score=9:PE=4;SR=0	exon	7750693	7750908	-	LOC_Os04g13890.1:exon_4
chr04	7557132	7969347	Pindel:DELLY	SR=4;score=9:PE=4;SR=0	CDS	7755446	7755469	-	LOC_Os04g13890.1:cds_1
chr04	7557132	7969347	Pindel:DELLY	SR=4;score=9:PE=4;SR=0	CDS	7755068	7755178	-	LOC_Os04g13890.1:cds_2
chr04	7557132	7969347	Pindel:DELLY	SR=4;score=9:PE=4;SR=0	CDS	7752554	7753768	-	LOC_Os04g13890.1:cds_3
chr04	7557132	7969347	Pindel:DELLY	SR=4;score=9:PE=4;SR=0	CDS	7750693	7750908	-	LOC_Os04g13890.1:cds_4
chr04	7557132	7969347	Pindel:DELLY	SR=4;score=9:PE=4;SR=0	gene	7761377	7763602	-	LOC_Os04g13900
chr04	7557132	7969347	Pindel:DELLY	SR=4;score=9:PE=4;SR=0	mRNA	7761377	7763602	-	LOC_Os04g13900.1
chr04	7557132	7969347	Pindel:DELLY	SR=4;score=9:PE=4;SR=0	exon	7761377	7763602	-	LOC_Os04g13900.1:exon_1
chr04	7557132	7969347	Pindel:DELLY	SR=4;score=9:PE=4;SR=0	CDS	7761377	7763602	-	LOC_Os04g13900.1:cds_1
chr04	7557132	7969347	Pindel:DELLY	SR=4;score=9:PE=4;SR=0	gene	7766301	7767168	+	LOC_Os04g13910
chr04	7557132	7969347	Pindel:DELLY	SR=4;score=9:PE=4;SR=0	mRNA	7766301	7767168	+	LOC_Os04g13910.1
chr04	7557132	7969347	Pindel:DELLY	SR=4;score=9:PE=4;SR=0	exon	7766301	7766429	+	LOC_Os04g13910.1:exon_1
chr04	7557132	7969347	Pindel:DELLY	SR=4;score=9:PE=4;SR=0	exon	7766471	7766932	+	LOC_Os04g13910.1:exon_2
chr04	7557132	7969347	Pindel:DELLY	SR=4;score=9:PE=4;SR=0	exon	7767031	7767168	+	LOC_Os04g13910.1:exon_3
chr04	7557132	7969347	Pindel:DELLY	SR=4;score=9:PE=4;SR=0	CDS	7766301	7766429	+	LOC_Os04g13910.1:cds_1
chr04	7557132	7969347	Pindel:DELLY	SR=4;score=9:PE=4;SR=0	CDS	7766471	7766932	+	LOC_Os04g13910.1:cds_2
chr04	7557132	7969347	Pindel:DELLY	SR=4;score=9:PE=4;SR=0	CDS	7767031	7767168	+	LOC_Os04g13910.1:cds_3
chr04	7557132	7969347	Pindel:DELLY	SR=4;score=9:PE=4;SR=0	gene	7770674	7777342	-	LOC_Os04g13920
chr04	7557132	7969347	Pindel:DELLY	SR=4;score=9:PE=4;SR=0	mRNA	7770674	7777342	-	LOC_Os04g13920.1
chr04	7557132	7969347	Pindel:DELLY	SR=4;score=9:PE=4;SR=0	exon	7777187	7777342	-	LOC_Os04g13920.1:exon_1
chr04	7557132	7969347	Pindel:DELLY	SR=4;score=9:PE=4;SR=0	exon	7775483	7776248	-	LOC_Os04g13920.1:exon_2
chr04	7557132	7969347	Pindel:DELLY	SR=4;score=9:PE=4;SR=0	exon	7770674	7775229	-	LOC_Os04g13920.1:exon_3
chr04	7557132	7969347	Pindel:DELLY	SR=4;score=9:PE=4;SR=0	CDS	7777187	7777342	-	LOC_Os04g13920.1:cds_1
chr04	7557132	7969347	Pindel:DELLY	SR=4;score=9:PE=4;SR=0	CDS	7775483	7776248	-	LOC_Os04g13920.1:cds_2
chr04	7557132	7969347	Pindel:DELLY	SR=4;score=9:PE=4;SR=0	CDS	7770674	7775229	-	LOC_Os04g13920.1:cds_3
chr04	7557132	7969347	Pindel:DELLY	SR=4;score=9:PE=4;SR=0	gene	7781076	7786586	+	LOC_Os04g13930
chr04	7557132	7969347	Pindel:DELLY	SR=4;score=9:PE=4;SR=0	mRNA	7781076	7786586	+	LOC_Os04g13930.1
chr04	7557132	7969347	Pindel:DELLY	SR=4;score=9:PE=4;SR=0	exon	7781076	7781732	+	LOC_Os04g13930.1:exon_1
chr04	7557132	7969347	Pindel:DELLY	SR=4;score=9:PE=4;SR=0	exon	7782070	7782972	+	LOC_Os04g13930.1:exon_2
chr04	7557132	7969347	Pindel:DELLY	SR=4;score=9:PE=4;SR=0	exon	7783051	7786007	+	LOC_Os04g13930.1:exon_3
chr04	7557132	7969347	Pindel:DELLY	SR=4;score=9:PE=4;SR=0	exon	7786184	7786586	+	LOC_Os04g13930.1:exon_4
chr04	7557132	7969347	Pindel:DELLY	SR=4;score=9:PE=4;SR=0	CDS	7781076	7781732	+	LOC_Os04g13930.1:cds_1
chr04	7557132	7969347	Pindel:DELLY	SR=4;score=9:PE=4;SR=0	CDS	7782070	7782972	+	LOC_Os04g13930.1:cds_2
chr04	7557132	7969347	Pindel:DELLY	SR=4;score=9:PE=4;SR=0	CDS	7783051	7786007	+	LOC_Os04g13930.1:cds_3
chr04	7557132	7969347	Pindel:DELLY	SR=4;score=9:PE=4;SR=0	CDS	7786184	7786586	+	LOC_Os04g13930.1:cds_4
chr04	7557132	7969347	Pindel:DELLY	SR=4;score=9:PE=4;SR=0	gene	7790226	7790651	+	LOC_Os04g13940
chr04	7557132	7969347	Pindel:DELLY	SR=4;score=9:PE=4;SR=0	mRNA	7790226	7790651	+	LOC_Os04g13940.1
chr04	7557132	7969347	Pindel:DELLY	SR=4;score=9:PE=4;SR=0	exon	7790226	7790651	+	LOC_Os04g13940.1:exon_1
chr04	7557132	7969347	Pindel:DELLY	SR=4;score=9:PE=4;SR=0	CDS	7790226	7790651	+	LOC_Os04g13940.1:cds_1
chr04	7557132	7969347	Pindel:DELLY	SR=4;score=9:PE=4;SR=0	gene	7794007	7795116	+	LOC_Os04g13950
chr04	7557132	7969347	Pindel:DELLY	SR=4;score=9:PE=4;SR=0	mRNA	7794007	7795116	+	LOC_Os04g13950.1
chr04	7557132	7969347	Pindel:DELLY	SR=4;score=9:PE=4;SR=0	exon	7794007	7795116	+	LOC_Os04g13950.1:exon_1
chr04	7557132	7969347	Pindel:DELLY	SR=4;score=9:PE=4;SR=0	CDS	7794007	7795116	+	LOC_Os04g13950.1:cds_1
chr04	7557132	7969347	Pindel:DELLY	SR=4;score=9:PE=4;SR=0	gene	7806392	7809019	-	LOC_Os04g13970
chr04	7557132	7969347	Pindel:DELLY	SR=4;score=9:PE=4;SR=0	mRNA	7806392	7809019	-	LOC_Os04g13970.1
chr04	7557132	7969347	Pindel:DELLY	SR=4;score=9:PE=4;SR=0	exon	7807478	7809019	-	LOC_Os04g13970.1:exon_1
chr04	7557132	7969347	Pindel:DELLY	SR=4;score=9:PE=4;SR=0	exon	7806392	7806535	-	LOC_Os04g13970.1:exon_2
chr04	7557132	7969347	Pindel:DELLY	SR=4;score=9:PE=4;SR=0	CDS	7807478	7809019	-	LOC_Os04g13970.1:cds_1
chr04	7557132	7969347	Pindel:DELLY	SR=4;score=9:PE=4;SR=0	CDS	7806392	7806535	-	LOC_Os04g13970.1:cds_2
chr04	7557132	7969347	Pindel:DELLY	SR=4;score=9:PE=4;SR=0	gene	7809691	7810698	+	LOC_Os04g13980
chr04	7557132	7969347	Pindel:DELLY	SR=4;score=9:PE=4;SR=0	mRNA	7809691	7810698	+	LOC_Os04g13980.1
chr04	7557132	7969347	Pindel:DELLY	SR=4;score=9:PE=4;SR=0	exon	7809691	7809780	+	LOC_Os04g13980.1:exon_1
chr04	7557132	7969347	Pindel:DELLY	SR=4;score=9:PE=4;SR=0	exon	7809991	7810698	+	LOC_Os04g13980.1:exon_2
chr04	7557132	7969347	Pindel:DELLY	SR=4;score=9:PE=4;SR=0	CDS	7809691	7809780	+	LOC_Os04g13980.1:cds_1
chr04	7557132	7969347	Pindel:DELLY	SR=4;score=9:PE=4;SR=0	CDS	7809991	7810698	+	LOC_Os04g13980.1:cds_2
chr04	7557132	7969347	Pindel:DELLY	SR=4;score=9:PE=4;SR=0	gene	7813854	7819786	-	LOC_Os04g13990
chr04	7557132	7969347	Pindel:DELLY	SR=4;score=9:PE=4;SR=0	mRNA	7813854	7819786	-	LOC_Os04g13990.1
chr04	7557132	7969347	Pindel:DELLY	SR=4;score=9:PE=4;SR=0	exon	7819698	7819786	-	LOC_Os04g13990.1:exon_1
chr04	7557132	7969347	Pindel:DELLY	SR=4;score=9:PE=4;SR=0	exon	7818227	7818718	-	LOC_Os04g13990.1:exon_2
chr04	7557132	7969347	Pindel:DELLY	SR=4;score=9:PE=4;SR=0	exon	7813854	7817663	-	LOC_Os04g13990.1:exon_3
chr04	7557132	7969347	Pindel:DELLY	SR=4;score=9:PE=4;SR=0	five_prime_UTR	7819698	7819786	-	LOC_Os04g13990.1:utr_1
chr04	7557132	7969347	Pindel:DELLY	SR=4;score=9:PE=4;SR=0	CDS	7818227	7818718	-	LOC_Os04g13990.1:cds_1
chr04	7557132	7969347	Pindel:DELLY	SR=4;score=9:PE=4;SR=0	CDS	7813854	7817663	-	LOC_Os04g13990.1:cds_2
chr04	7557132	7969347	Pindel:DELLY	SR=4;score=9:PE=4;SR=0	gene	7822632	7825196	+	LOC_Os04g14000
chr04	7557132	7969347	Pindel:DELLY	SR=4;score=9:PE=4;SR=0	mRNA	7822632	7825196	+	LOC_Os04g14000.1
chr04	7557132	7969347	Pindel:DELLY	SR=4;score=9:PE=4;SR=0	exon	7822632	7823257	+	LOC_Os04g14000.1:exon_1
chr04	7557132	7969347	Pindel:DELLY	SR=4;score=9:PE=4;SR=0	exon	7823942	7825196	+	LOC_Os04g14000.1:exon_2
chr04	7557132	7969347	Pindel:DELLY	SR=4;score=9:PE=4;SR=0	CDS	7822632	7823257	+	LOC_Os04g14000.1:cds_1
chr04	7557132	7969347	Pindel:DELLY	SR=4;score=9:PE=4;SR=0	CDS	7823942	7825196	+	LOC_Os04g14000.1:cds_2
chr04	7557132	7969347	Pindel:DELLY	SR=4;score=9:PE=4;SR=0	gene	7826013	7826339	+	LOC_Os04g14010
chr04	7557132	7969347	Pindel:DELLY	SR=4;score=9:PE=4;SR=0	mRNA	7826013	7826339	+	LOC_Os04g14010.1
chr04	7557132	7969347	Pindel:DELLY	SR=4;score=9:PE=4;SR=0	exon	7826013	7826339	+	LOC_Os04g14010.1:exon_1
chr04	7557132	7969347	Pindel:DELLY	SR=4;score=9:PE=4;SR=0	CDS	7826013	7826339	+	LOC_Os04g14010.1:cds_1
chr04	7557132	7969347	Pindel:DELLY	SR=4;score=9:PE=4;SR=0	gene	7827886	7829016	-	LOC_Os04g14020
chr04	7557132	7969347	Pindel:DELLY	SR=4;score=9:PE=4;SR=0	mRNA	7827886	7829016	-	LOC_Os04g14020.1
chr04	7557132	7969347	Pindel:DELLY	SR=4;score=9:PE=4;SR=0	exon	7828881	7829016	-	LOC_Os04g14020.1:exon_1
chr04	7557132	7969347	Pindel:DELLY	SR=4;score=9:PE=4;SR=0	exon	7827886	7828100	-	LOC_Os04g14020.1:exon_2
chr04	7557132	7969347	Pindel:DELLY	SR=4;score=9:PE=4;SR=0	CDS	7828881	7829016	-	LOC_Os04g14020.1:cds_1
chr04	7557132	7969347	Pindel:DELLY	SR=4;score=9:PE=4;SR=0	CDS	7827886	7828100	-	LOC_Os04g14020.1:cds_2
chr04	7557132	7969347	Pindel:DELLY	SR=4;score=9:PE=4;SR=0	gene	7833960	7836797	+	LOC_Os04g14040
chr04	7557132	7969347	Pindel:DELLY	SR=4;score=9:PE=4;SR=0	mRNA	7833960	7836797	+	LOC_Os04g14040.1
chr04	7557132	7969347	Pindel:DELLY	SR=4;score=9:PE=4;SR=0	exon	7833960	7834005	+	LOC_Os04g14040.1:exon_1
chr04	7557132	7969347	Pindel:DELLY	SR=4;score=9:PE=4;SR=0	exon	7835013	7835286	+	LOC_Os04g14040.1:exon_2
chr04	7557132	7969347	Pindel:DELLY	SR=4;score=9:PE=4;SR=0	exon	7835964	7836105	+	LOC_Os04g14040.1:exon_3
chr04	7557132	7969347	Pindel:DELLY	SR=4;score=9:PE=4;SR=0	exon	7836243	7836797	+	LOC_Os04g14040.1:exon_4
chr04	7557132	7969347	Pindel:DELLY	SR=4;score=9:PE=4;SR=0	CDS	7833960	7834005	+	LOC_Os04g14040.1:cds_1
chr04	7557132	7969347	Pindel:DELLY	SR=4;score=9:PE=4;SR=0	CDS	7835013	7835286	+	LOC_Os04g14040.1:cds_2
chr04	7557132	7969347	Pindel:DELLY	SR=4;score=9:PE=4;SR=0	CDS	7835964	7836105	+	LOC_Os04g14040.1:cds_3
chr04	7557132	7969347	Pindel:DELLY	SR=4;score=9:PE=4;SR=0	CDS	7836243	7836797	+	LOC_Os04g14040.1:cds_4
chr04	7557132	7969347	Pindel:DELLY	SR=4;score=9:PE=4;SR=0	gene	7838964	7841686	+	LOC_Os04g14050
chr04	7557132	7969347	Pindel:DELLY	SR=4;score=9:PE=4;SR=0	mRNA	7838964	7841686	+	LOC_Os04g14050.1
chr04	7557132	7969347	Pindel:DELLY	SR=4;score=9:PE=4;SR=0	exon	7838964	7839119	+	LOC_Os04g14050.1:exon_1
chr04	7557132	7969347	Pindel:DELLY	SR=4;score=9:PE=4;SR=0	exon	7840430	7841686	+	LOC_Os04g14050.1:exon_2
chr04	7557132	7969347	Pindel:DELLY	SR=4;score=9:PE=4;SR=0	CDS	7838964	7839119	+	LOC_Os04g14050.1:cds_1
chr04	7557132	7969347	Pindel:DELLY	SR=4;score=9:PE=4;SR=0	CDS	7840430	7841686	+	LOC_Os04g14050.1:cds_2
chr04	7557132	7969347	Pindel:DELLY	SR=4;score=9:PE=4;SR=0	gene	7846490	7848229	+	LOC_Os04g14060
chr04	7557132	7969347	Pindel:DELLY	SR=4;score=9:PE=4;SR=0	mRNA	7846490	7848229	+	LOC_Os04g14060.1
chr04	7557132	7969347	Pindel:DELLY	SR=4;score=9:PE=4;SR=0	exon	7846490	7846645	+	LOC_Os04g14060.1:exon_1
chr04	7557132	7969347	Pindel:DELLY	SR=4;score=9:PE=4;SR=0	exon	7847502	7847565	+	LOC_Os04g14060.1:exon_2
chr04	7557132	7969347	Pindel:DELLY	SR=4;score=9:PE=4;SR=0	exon	7847724	7848229	+	LOC_Os04g14060.1:exon_3
chr04	7557132	7969347	Pindel:DELLY	SR=4;score=9:PE=4;SR=0	CDS	7846490	7846645	+	LOC_Os04g14060.1:cds_1
chr04	7557132	7969347	Pindel:DELLY	SR=4;score=9:PE=4;SR=0	CDS	7847502	7847565	+	LOC_Os04g14060.1:cds_2
chr04	7557132	7969347	Pindel:DELLY	SR=4;score=9:PE=4;SR=0	CDS	7847724	7848229	+	LOC_Os04g14060.1:cds_3
chr04	7557132	7969347	Pindel:DELLY	SR=4;score=9:PE=4;SR=0	gene	7858185	7858958	-	LOC_Os04g14080
chr04	7557132	7969347	Pindel:DELLY	SR=4;score=9:PE=4;SR=0	mRNA	7858185	7858958	-	LOC_Os04g14080.1
chr04	7557132	7969347	Pindel:DELLY	SR=4;score=9:PE=4;SR=0	exon	7858816	7858958	-	LOC_Os04g14080.1:exon_1
chr04	7557132	7969347	Pindel:DELLY	SR=4;score=9:PE=4;SR=0	exon	7858457	7858496	-	LOC_Os04g14080.1:exon_2
chr04	7557132	7969347	Pindel:DELLY	SR=4;score=9:PE=4;SR=0	exon	7858185	7858226	-	LOC_Os04g14080.1:exon_3
chr04	7557132	7969347	Pindel:DELLY	SR=4;score=9:PE=4;SR=0	CDS	7858816	7858958	-	LOC_Os04g14080.1:cds_1
chr04	7557132	7969347	Pindel:DELLY	SR=4;score=9:PE=4;SR=0	CDS	7858457	7858496	-	LOC_Os04g14080.1:cds_2
chr04	7557132	7969347	Pindel:DELLY	SR=4;score=9:PE=4;SR=0	CDS	7858185	7858226	-	LOC_Os04g14080.1:cds_3
chr04	7557132	7969347	Pindel:DELLY	SR=4;score=9:PE=4;SR=0	gene	7862965	7863537	-	LOC_Os04g14090
chr04	7557132	7969347	Pindel:DELLY	SR=4;score=9:PE=4;SR=0	mRNA	7862965	7863537	-	LOC_Os04g14090.1
chr04	7557132	7969347	Pindel:DELLY	SR=4;score=9:PE=4;SR=0	exon	7862965	7863537	-	LOC_Os04g14090.1:exon_1
chr04	7557132	7969347	Pindel:DELLY	SR=4;score=9:PE=4;SR=0	CDS	7862965	7863537	-	LOC_Os04g14090.1:cds_1
chr04	7557132	7969347	Pindel:DELLY	SR=4;score=9:PE=4;SR=0	gene	7867275	7867897	+	LOC_Os04g14100
chr04	7557132	7969347	Pindel:DELLY	SR=4;score=9:PE=4;SR=0	mRNA	7867275	7867897	+	LOC_Os04g14100.1
chr04	7557132	7969347	Pindel:DELLY	SR=4;score=9:PE=4;SR=0	exon	7867275	7867307	+	LOC_Os04g14100.1:exon_1
chr04	7557132	7969347	Pindel:DELLY	SR=4;score=9:PE=4;SR=0	exon	7867676	7867897	+	LOC_Os04g14100.1:exon_2
chr04	7557132	7969347	Pindel:DELLY	SR=4;score=9:PE=4;SR=0	CDS	7867275	7867307	+	LOC_Os04g14100.1:cds_1
chr04	7557132	7969347	Pindel:DELLY	SR=4;score=9:PE=4;SR=0	CDS	7867676	7867897	+	LOC_Os04g14100.1:cds_2
chr04	7557132	7969347	Pindel:DELLY	SR=4;score=9:PE=4;SR=0	gene	7881979	7883154	+	LOC_Os04g14110
chr04	7557132	7969347	Pindel:DELLY	SR=4;score=9:PE=4;SR=0	mRNA	7881979	7883154	+	LOC_Os04g14110.1
chr04	7557132	7969347	Pindel:DELLY	SR=4;score=9:PE=4;SR=0	exon	7881979	7882482	+	LOC_Os04g14110.1:exon_1
chr04	7557132	7969347	Pindel:DELLY	SR=4;score=9:PE=4;SR=0	exon	7882655	7882885	+	LOC_Os04g14110.1:exon_2
chr04	7557132	7969347	Pindel:DELLY	SR=4;score=9:PE=4;SR=0	exon	7883056	7883154	+	LOC_Os04g14110.1:exon_3
chr04	7557132	7969347	Pindel:DELLY	SR=4;score=9:PE=4;SR=0	CDS	7881979	7882482	+	LOC_Os04g14110.1:cds_1
chr04	7557132	7969347	Pindel:DELLY	SR=4;score=9:PE=4;SR=0	CDS	7882655	7882885	+	LOC_Os04g14110.1:cds_2
chr04	7557132	7969347	Pindel:DELLY	SR=4;score=9:PE=4;SR=0	CDS	7883056	7883154	+	LOC_Os04g14110.1:cds_3
chr04	7557132	7969347	Pindel:DELLY	SR=4;score=9:PE=4;SR=0	gene	7893474	7901861	-	LOC_Os04g14130
chr04	7557132	7969347	Pindel:DELLY	SR=4;score=9:PE=4;SR=0	mRNA	7893474	7901861	-	LOC_Os04g14130.1
chr04	7557132	7969347	Pindel:DELLY	SR=4;score=9:PE=4;SR=0	exon	7901409	7901861	-	LOC_Os04g14130.1:exon_1
chr04	7557132	7969347	Pindel:DELLY	SR=4;score=9:PE=4;SR=0	exon	7900248	7900444	-	LOC_Os04g14130.1:exon_2
chr04	7557132	7969347	Pindel:DELLY	SR=4;score=9:PE=4;SR=0	exon	7893474	7896378	-	LOC_Os04g14130.1:exon_3
chr04	7557132	7969347	Pindel:DELLY	SR=4;score=9:PE=4;SR=0	five_prime_UTR	7901409	7901861	-	LOC_Os04g14130.1:utr_4
chr04	7557132	7969347	Pindel:DELLY	SR=4;score=9:PE=4;SR=0	five_prime_UTR	7900248	7900444	-	LOC_Os04g14130.1:utr_3
chr04	7557132	7969347	Pindel:DELLY	SR=4;score=9:PE=4;SR=0	five_prime_UTR	7896321	7896378	-	LOC_Os04g14130.1:utr_2
chr04	7557132	7969347	Pindel:DELLY	SR=4;score=9:PE=4;SR=0	CDS	7893666	7896320	-	LOC_Os04g14130.1:cds_1
chr04	7557132	7969347	Pindel:DELLY	SR=4;score=9:PE=4;SR=0	three_prime_UTR	7893474	7893665	-	LOC_Os04g14130.1:utr_1
chr04	7557132	7969347	Pindel:DELLY	SR=4;score=9:PE=4;SR=0	mRNA	7893474	7897863	-	LOC_Os04g14130.2
chr04	7557132	7969347	Pindel:DELLY	SR=4;score=9:PE=4;SR=0	exon	7893474	7897863	-	LOC_Os04g14130.2:exon_1
chr04	7557132	7969347	Pindel:DELLY	SR=4;score=9:PE=4;SR=0	five_prime_UTR	7896321	7897863	-	LOC_Os04g14130.2:utr_2
chr04	7557132	7969347	Pindel:DELLY	SR=4;score=9:PE=4;SR=0	CDS	7893666	7896320	-	LOC_Os04g14130.2:cds_1
chr04	7557132	7969347	Pindel:DELLY	SR=4;score=9:PE=4;SR=0	three_prime_UTR	7893474	7893665	-	LOC_Os04g14130.2:utr_1
chr04	7557132	7969347	Pindel:DELLY	SR=4;score=9:PE=4;SR=0	mRNA	7893497	7900495	-	LOC_Os04g14130.3
chr04	7557132	7969347	Pindel:DELLY	SR=4;score=9:PE=4;SR=0	exon	7900248	7900495	-	LOC_Os04g14130.3:exon_1
chr04	7557132	7969347	Pindel:DELLY	SR=4;score=9:PE=4;SR=0	exon	7893497	7896378	-	LOC_Os04g14130.3:exon_2
chr04	7557132	7969347	Pindel:DELLY	SR=4;score=9:PE=4;SR=0	five_prime_UTR	7900248	7900495	-	LOC_Os04g14130.3:utr_3
chr04	7557132	7969347	Pindel:DELLY	SR=4;score=9:PE=4;SR=0	five_prime_UTR	7896321	7896378	-	LOC_Os04g14130.3:utr_2
chr04	7557132	7969347	Pindel:DELLY	SR=4;score=9:PE=4;SR=0	CDS	7893666	7896320	-	LOC_Os04g14130.3:cds_1
chr04	7557132	7969347	Pindel:DELLY	SR=4;score=9:PE=4;SR=0	three_prime_UTR	7893497	7893665	-	LOC_Os04g14130.3:utr_1
chr04	7557132	7969347	Pindel:DELLY	SR=4;score=9:PE=4;SR=0	gene	7907235	7908375	-	LOC_Os04g14140
chr04	7557132	7969347	Pindel:DELLY	SR=4;score=9:PE=4;SR=0	mRNA	7907235	7908375	-	LOC_Os04g14140.1
chr04	7557132	7969347	Pindel:DELLY	SR=4;score=9:PE=4;SR=0	exon	7908106	7908375	-	LOC_Os04g14140.1:exon_1
chr04	7557132	7969347	Pindel:DELLY	SR=4;score=9:PE=4;SR=0	exon	7907519	7907623	-	LOC_Os04g14140.1:exon_2
chr04	7557132	7969347	Pindel:DELLY	SR=4;score=9:PE=4;SR=0	exon	7907235	7907486	-	LOC_Os04g14140.1:exon_3
chr04	7557132	7969347	Pindel:DELLY	SR=4;score=9:PE=4;SR=0	CDS	7908106	7908375	-	LOC_Os04g14140.1:cds_1
chr04	7557132	7969347	Pindel:DELLY	SR=4;score=9:PE=4;SR=0	CDS	7907519	7907623	-	LOC_Os04g14140.1:cds_2
chr04	7557132	7969347	Pindel:DELLY	SR=4;score=9:PE=4;SR=0	CDS	7907235	7907486	-	LOC_Os04g14140.1:cds_3
chr04	7557132	7969347	Pindel:DELLY	SR=4;score=9:PE=4;SR=0	gene	7913767	7915304	+	LOC_Os04g14150
chr04	7557132	7969347	Pindel:DELLY	SR=4;score=9:PE=4;SR=0	mRNA	7913767	7915304	+	LOC_Os04g14150.1
chr04	7557132	7969347	Pindel:DELLY	SR=4;score=9:PE=4;SR=0	exon	7913767	7914305	+	LOC_Os04g14150.1:exon_1
chr04	7557132	7969347	Pindel:DELLY	SR=4;score=9:PE=4;SR=0	exon	7914394	7914471	+	LOC_Os04g14150.1:exon_2
chr04	7557132	7969347	Pindel:DELLY	SR=4;score=9:PE=4;SR=0	exon	7914583	7915304	+	LOC_Os04g14150.1:exon_3
chr04	7557132	7969347	Pindel:DELLY	SR=4;score=9:PE=4;SR=0	five_prime_UTR	7913767	7913931	+	LOC_Os04g14150.1:utr_1
chr04	7557132	7969347	Pindel:DELLY	SR=4;score=9:PE=4;SR=0	CDS	7913932	7914305	+	LOC_Os04g14150.1:cds_1
chr04	7557132	7969347	Pindel:DELLY	SR=4;score=9:PE=4;SR=0	CDS	7914394	7914471	+	LOC_Os04g14150.1:cds_2
chr04	7557132	7969347	Pindel:DELLY	SR=4;score=9:PE=4;SR=0	CDS	7914583	7914802	+	LOC_Os04g14150.1:cds_3
chr04	7557132	7969347	Pindel:DELLY	SR=4;score=9:PE=4;SR=0	three_prime_UTR	7914803	7915304	+	LOC_Os04g14150.1:utr_2
chr04	7557132	7969347	Pindel:DELLY	SR=4;score=9:PE=4;SR=0	gene	7916073	7917689	+	LOC_Os04g14160
chr04	7557132	7969347	Pindel:DELLY	SR=4;score=9:PE=4;SR=0	mRNA	7916073	7917689	+	LOC_Os04g14160.1
chr04	7557132	7969347	Pindel:DELLY	SR=4;score=9:PE=4;SR=0	exon	7916073	7916292	+	LOC_Os04g14160.1:exon_1
chr04	7557132	7969347	Pindel:DELLY	SR=4;score=9:PE=4;SR=0	exon	7916845	7917005	+	LOC_Os04g14160.1:exon_2
chr04	7557132	7969347	Pindel:DELLY	SR=4;score=9:PE=4;SR=0	exon	7917222	7917689	+	LOC_Os04g14160.1:exon_3
chr04	7557132	7969347	Pindel:DELLY	SR=4;score=9:PE=4;SR=0	CDS	7916073	7916292	+	LOC_Os04g14160.1:cds_1
chr04	7557132	7969347	Pindel:DELLY	SR=4;score=9:PE=4;SR=0	CDS	7916845	7917005	+	LOC_Os04g14160.1:cds_2
chr04	7557132	7969347	Pindel:DELLY	SR=4;score=9:PE=4;SR=0	CDS	7917222	7917689	+	LOC_Os04g14160.1:cds_3
chr04	7557132	7969347	Pindel:DELLY	SR=4;score=9:PE=4;SR=0	gene	7934960	7935776	+	LOC_Os04g14170
chr04	7557132	7969347	Pindel:DELLY	SR=4;score=9:PE=4;SR=0	mRNA	7934960	7935776	+	LOC_Os04g14170.1
chr04	7557132	7969347	Pindel:DELLY	SR=4;score=9:PE=4;SR=0	exon	7934960	7935776	+	LOC_Os04g14170.1:exon_1
chr04	7557132	7969347	Pindel:DELLY	SR=4;score=9:PE=4;SR=0	five_prime_UTR	7934960	7934985	+	LOC_Os04g14170.1:utr_1
chr04	7557132	7969347	Pindel:DELLY	SR=4;score=9:PE=4;SR=0	CDS	7934986	7935609	+	LOC_Os04g14170.1:cds_1
chr04	7557132	7969347	Pindel:DELLY	SR=4;score=9:PE=4;SR=0	three_prime_UTR	7935610	7935776	+	LOC_Os04g14170.1:utr_2
chr04	7557132	7969347	Pindel:DELLY	SR=4;score=9:PE=4;SR=0	gene	7944277	7945728	+	LOC_Os04g14180
chr04	7557132	7969347	Pindel:DELLY	SR=4;score=9:PE=4;SR=0	mRNA	7944277	7945728	+	LOC_Os04g14180.1
chr04	7557132	7969347	Pindel:DELLY	SR=4;score=9:PE=4;SR=0	exon	7944277	7944484	+	LOC_Os04g14180.1:exon_1
chr04	7557132	7969347	Pindel:DELLY	SR=4;score=9:PE=4;SR=0	exon	7945316	7945728	+	LOC_Os04g14180.1:exon_2
chr04	7557132	7969347	Pindel:DELLY	SR=4;score=9:PE=4;SR=0	CDS	7944277	7944484	+	LOC_Os04g14180.1:cds_1
chr04	7557132	7969347	Pindel:DELLY	SR=4;score=9:PE=4;SR=0	CDS	7945316	7945728	+	LOC_Os04g14180.1:cds_2
chr04	7557132	7969347	Pindel:DELLY	SR=4;score=9:PE=4;SR=0	gene	7947573	7949781	+	LOC_Os04g14190
chr04	7557132	7969347	Pindel:DELLY	SR=4;score=9:PE=4;SR=0	mRNA	7947573	7949781	+	LOC_Os04g14190.1
chr04	7557132	7969347	Pindel:DELLY	SR=4;score=9:PE=4;SR=0	exon	7947573	7947735	+	LOC_Os04g14190.1:exon_1
chr04	7557132	7969347	Pindel:DELLY	SR=4;score=9:PE=4;SR=0	exon	7948257	7949184	+	LOC_Os04g14190.1:exon_2
chr04	7557132	7969347	Pindel:DELLY	SR=4;score=9:PE=4;SR=0	exon	7949355	7949781	+	LOC_Os04g14190.1:exon_3
chr04	7557132	7969347	Pindel:DELLY	SR=4;score=9:PE=4;SR=0	five_prime_UTR	7947573	7947735	+	LOC_Os04g14190.1:utr_1
chr04	7557132	7969347	Pindel:DELLY	SR=4;score=9:PE=4;SR=0	five_prime_UTR	7948257	7948278	+	LOC_Os04g14190.1:utr_2
chr04	7557132	7969347	Pindel:DELLY	SR=4;score=9:PE=4;SR=0	CDS	7948279	7949184	+	LOC_Os04g14190.1:cds_1
chr04	7557132	7969347	Pindel:DELLY	SR=4;score=9:PE=4;SR=0	CDS	7949355	7949453	+	LOC_Os04g14190.1:cds_2
chr04	7557132	7969347	Pindel:DELLY	SR=4;score=9:PE=4;SR=0	three_prime_UTR	7949454	7949781	+	LOC_Os04g14190.1:utr_3
chr04	7557132	7969347	Pindel:DELLY	SR=4;score=9:PE=4;SR=0	gene	7959357	7960295	+	LOC_Os04g14200
chr04	7557132	7969347	Pindel:DELLY	SR=4;score=9:PE=4;SR=0	mRNA	7959357	7960295	+	LOC_Os04g14200.1
chr04	7557132	7969347	Pindel:DELLY	SR=4;score=9:PE=4;SR=0	exon	7959357	7959696	+	LOC_Os04g14200.1:exon_1
chr04	7557132	7969347	Pindel:DELLY	SR=4;score=9:PE=4;SR=0	exon	7960219	7960295	+	LOC_Os04g14200.1:exon_2
chr04	7557132	7969347	Pindel:DELLY	SR=4;score=9:PE=4;SR=0	CDS	7959357	7959696	+	LOC_Os04g14200.1:cds_1
chr04	7557132	7969347	Pindel:DELLY	SR=4;score=9:PE=4;SR=0	CDS	7960219	7960295	+	LOC_Os04g14200.1:cds_2
chr04	7557132	7969347	Pindel:DELLY	SR=4;score=9:PE=4;SR=0	gene	7961018	7964447	-	LOC_Os04g14204
chr04	7557132	7969347	Pindel:DELLY	SR=4;score=9:PE=4;SR=0	mRNA	7961018	7964447	-	LOC_Os04g14204.1
chr04	7557132	7969347	Pindel:DELLY	SR=4;score=9:PE=4;SR=0	exon	7963816	7964447	-	LOC_Os04g14204.1:exon_1
chr04	7557132	7969347	Pindel:DELLY	SR=4;score=9:PE=4;SR=0	exon	7963392	7963457	-	LOC_Os04g14204.1:exon_2
chr04	7557132	7969347	Pindel:DELLY	SR=4;score=9:PE=4;SR=0	exon	7962162	7962327	-	LOC_Os04g14204.1:exon_3
chr04	7557132	7969347	Pindel:DELLY	SR=4;score=9:PE=4;SR=0	exon	7961018	7961527	-	LOC_Os04g14204.1:exon_4
chr04	7557132	7969347	Pindel:DELLY	SR=4;score=9:PE=4;SR=0	five_prime_UTR	7964116	7964447	-	LOC_Os04g14204.1:utr_5
chr04	7557132	7969347	Pindel:DELLY	SR=4;score=9:PE=4;SR=0	CDS	7963927	7964115	-	LOC_Os04g14204.1:cds_1
chr04	7557132	7969347	Pindel:DELLY	SR=4;score=9:PE=4;SR=0	three_prime_UTR	7963816	7963926	-	LOC_Os04g14204.1:utr_4
chr04	7557132	7969347	Pindel:DELLY	SR=4;score=9:PE=4;SR=0	three_prime_UTR	7963392	7963457	-	LOC_Os04g14204.1:utr_3
chr04	7557132	7969347	Pindel:DELLY	SR=4;score=9:PE=4;SR=0	three_prime_UTR	7962162	7962327	-	LOC_Os04g14204.1:utr_2
chr04	7557132	7969347	Pindel:DELLY	SR=4;score=9:PE=4;SR=0	three_prime_UTR	7961018	7961527	-	LOC_Os04g14204.1:utr_1
chr04	7557132	7969347	Pindel:DELLY	SR=4;score=9:PE=4;SR=0	mRNA	7961018	7964447	-	LOC_Os04g14204.2
chr04	7557132	7969347	Pindel:DELLY	SR=4;score=9:PE=4;SR=0	exon	7963816	7964447	-	LOC_Os04g14204.2:exon_1
chr04	7557132	7969347	Pindel:DELLY	SR=4;score=9:PE=4;SR=0	exon	7963392	7963457	-	LOC_Os04g14204.2:exon_2
chr04	7557132	7969347	Pindel:DELLY	SR=4;score=9:PE=4;SR=0	exon	7962162	7962327	-	LOC_Os04g14204.2:exon_3
chr04	7557132	7969347	Pindel:DELLY	SR=4;score=9:PE=4;SR=0	exon	7961018	7961527	-	LOC_Os04g14204.2:exon_4
chr04	7557132	7969347	Pindel:DELLY	SR=4;score=9:PE=4;SR=0	five_prime_UTR	7964116	7964447	-	LOC_Os04g14204.2:utr_5
chr04	7557132	7969347	Pindel:DELLY	SR=4;score=9:PE=4;SR=0	CDS	7963927	7964115	-	LOC_Os04g14204.2:cds_1
chr04	7557132	7969347	Pindel:DELLY	SR=4;score=9:PE=4;SR=0	three_prime_UTR	7963816	7963926	-	LOC_Os04g14204.2:utr_4
chr04	7557132	7969347	Pindel:DELLY	SR=4;score=9:PE=4;SR=0	three_prime_UTR	7963392	7963457	-	LOC_Os04g14204.2:utr_3
chr04	7557132	7969347	Pindel:DELLY	SR=4;score=9:PE=4;SR=0	three_prime_UTR	7962162	7962327	-	LOC_Os04g14204.2:utr_2
chr04	7557132	7969347	Pindel:DELLY	SR=4;score=9:PE=4;SR=0	three_prime_UTR	7961018	7961527	-	LOC_Os04g14204.2:utr_1
chr04	7557132	7969347	Pindel:DELLY	SR=4;score=9:PE=4;SR=0	mRNA	7961018	7964447	-	LOC_Os04g14204.3
chr04	7557132	7969347	Pindel:DELLY	SR=4;score=9:PE=4;SR=0	exon	7963816	7964447	-	LOC_Os04g14204.3:exon_1
chr04	7557132	7969347	Pindel:DELLY	SR=4;score=9:PE=4;SR=0	exon	7963392	7963457	-	LOC_Os04g14204.3:exon_2
chr04	7557132	7969347	Pindel:DELLY	SR=4;score=9:PE=4;SR=0	exon	7962162	7962327	-	LOC_Os04g14204.3:exon_3
chr04	7557132	7969347	Pindel:DELLY	SR=4;score=9:PE=4;SR=0	exon	7961018	7961527	-	LOC_Os04g14204.3:exon_4
chr04	7557132	7969347	Pindel:DELLY	SR=4;score=9:PE=4;SR=0	five_prime_UTR	7964116	7964447	-	LOC_Os04g14204.3:utr_5
chr04	7557132	7969347	Pindel:DELLY	SR=4;score=9:PE=4;SR=0	CDS	7963927	7964115	-	LOC_Os04g14204.3:cds_1
chr04	7557132	7969347	Pindel:DELLY	SR=4;score=9:PE=4;SR=0	three_prime_UTR	7963816	7963926	-	LOC_Os04g14204.3:utr_4
chr04	7557132	7969347	Pindel:DELLY	SR=4;score=9:PE=4;SR=0	three_prime_UTR	7963392	7963457	-	LOC_Os04g14204.3:utr_3
chr04	7557132	7969347	Pindel:DELLY	SR=4;score=9:PE=4;SR=0	three_prime_UTR	7962162	7962327	-	LOC_Os04g14204.3:utr_2
chr04	7557132	7969347	Pindel:DELLY	SR=4;score=9:PE=4;SR=0	three_prime_UTR	7961018	7961527	-	LOC_Os04g14204.3:utr_1
chr04	12196596	12204632	Pindel:DELLY	SR=3;score=6:PE=3;SR=0	gene	12197047	12197899	+	LOC_Os04g21570
chr04	12196596	12204632	Pindel:DELLY	SR=3;score=6:PE=3;SR=0	mRNA	12197047	12197899	+	LOC_Os04g21570.1
chr04	12196596	12204632	Pindel:DELLY	SR=3;score=6:PE=3;SR=0	exon	12197047	12197899	+	LOC_Os04g21570.1:exon_1
chr04	12196596	12204632	Pindel:DELLY	SR=3;score=6:PE=3;SR=0	five_prime_UTR	12197047	12197062	+	LOC_Os04g21570.1:utr_1
chr04	12196596	12204632	Pindel:DELLY	SR=3;score=6:PE=3;SR=0	CDS	12197063	12197899	+	LOC_Os04g21570.1:cds_1
chr04	12349094	12369946	Pindel:DELLY	SR=5;score=6:PE=3;SR=0	gene	12350785	12352409	-	LOC_Os04g21800
chr04	12349094	12369946	Pindel:DELLY	SR=5;score=6:PE=3;SR=0	mRNA	12350785	12352409	-	LOC_Os04g21800.1
chr04	12349094	12369946	Pindel:DELLY	SR=5;score=6:PE=3;SR=0	exon	12352350	12352409	-	LOC_Os04g21800.1:exon_1
chr04	12349094	12369946	Pindel:DELLY	SR=5;score=6:PE=3;SR=0	exon	12351974	12352014	-	LOC_Os04g21800.1:exon_2
chr04	12349094	12369946	Pindel:DELLY	SR=5;score=6:PE=3;SR=0	exon	12351620	12351864	-	LOC_Os04g21800.1:exon_3
chr04	12349094	12369946	Pindel:DELLY	SR=5;score=6:PE=3;SR=0	exon	12351123	12351310	-	LOC_Os04g21800.1:exon_4
chr04	12349094	12369946	Pindel:DELLY	SR=5;score=6:PE=3;SR=0	exon	12350785	12350916	-	LOC_Os04g21800.1:exon_5
chr04	12349094	12369946	Pindel:DELLY	SR=5;score=6:PE=3;SR=0	CDS	12352350	12352409	-	LOC_Os04g21800.1:cds_1
chr04	12349094	12369946	Pindel:DELLY	SR=5;score=6:PE=3;SR=0	CDS	12351974	12352014	-	LOC_Os04g21800.1:cds_2
chr04	12349094	12369946	Pindel:DELLY	SR=5;score=6:PE=3;SR=0	CDS	12351620	12351864	-	LOC_Os04g21800.1:cds_3
chr04	12349094	12369946	Pindel:DELLY	SR=5;score=6:PE=3;SR=0	CDS	12351123	12351310	-	LOC_Os04g21800.1:cds_4
chr04	12349094	12369946	Pindel:DELLY	SR=5;score=6:PE=3;SR=0	CDS	12350785	12350916	-	LOC_Os04g21800.1:cds_5
chr04	12349094	12369946	Pindel:DELLY	SR=5;score=6:PE=3;SR=0	gene	12359111	12359713	+	LOC_Os04g21810
chr04	12349094	12369946	Pindel:DELLY	SR=5;score=6:PE=3;SR=0	mRNA	12359111	12359713	+	LOC_Os04g21810.1
chr04	12349094	12369946	Pindel:DELLY	SR=5;score=6:PE=3;SR=0	exon	12359111	12359713	+	LOC_Os04g21810.1:exon_1
chr04	12349094	12369946	Pindel:DELLY	SR=5;score=6:PE=3;SR=0	CDS	12359111	12359713	+	LOC_Os04g21810.1:cds_1
chr04	12349094	12369946	Pindel:DELLY	SR=5;score=6:PE=3;SR=0	gene	12364431	12369648	+	LOC_Os04g21820
chr04	12349094	12369946	Pindel:DELLY	SR=5;score=6:PE=3;SR=0	mRNA	12364431	12369648	+	LOC_Os04g21820.1
chr04	12349094	12369946	Pindel:DELLY	SR=5;score=6:PE=3;SR=0	exon	12364431	12365351	+	LOC_Os04g21820.1:exon_1
chr04	12349094	12369946	Pindel:DELLY	SR=5;score=6:PE=3;SR=0	exon	12366304	12366781	+	LOC_Os04g21820.1:exon_2
chr04	12349094	12369946	Pindel:DELLY	SR=5;score=6:PE=3;SR=0	exon	12367995	12368147	+	LOC_Os04g21820.1:exon_3
chr04	12349094	12369946	Pindel:DELLY	SR=5;score=6:PE=3;SR=0	exon	12368223	12369648	+	LOC_Os04g21820.1:exon_4
chr04	12349094	12369946	Pindel:DELLY	SR=5;score=6:PE=3;SR=0	five_prime_UTR	12364431	12365351	+	LOC_Os04g21820.1:utr_1
chr04	12349094	12369946	Pindel:DELLY	SR=5;score=6:PE=3;SR=0	five_prime_UTR	12366304	12366705	+	LOC_Os04g21820.1:utr_2
chr04	12349094	12369946	Pindel:DELLY	SR=5;score=6:PE=3;SR=0	CDS	12366706	12366781	+	LOC_Os04g21820.1:cds_1
chr04	12349094	12369946	Pindel:DELLY	SR=5;score=6:PE=3;SR=0	CDS	12367995	12368147	+	LOC_Os04g21820.1:cds_2
chr04	12349094	12369946	Pindel:DELLY	SR=5;score=6:PE=3;SR=0	CDS	12368223	12369463	+	LOC_Os04g21820.1:cds_3
chr04	12349094	12369946	Pindel:DELLY	SR=5;score=6:PE=3;SR=0	three_prime_UTR	12369464	12369648	+	LOC_Os04g21820.1:utr_3
chr04	16527328	16527553	Pindel:DELLY	SR=6;score=16:PE=5;SR=0	NA	NA	NA	NA	NA
chr04	18046896	18047032	Pindel:Lumpy	SR=5;score=6:SU=4	gene	18042129	18049438	-	LOC_Os04g30240
chr04	18046896	18047032	Pindel:Lumpy	SR=5;score=6:SU=4	mRNA	18042129	18049438	-	LOC_Os04g30240.1
chr04	19379882	19391700	DELLY:Lumpy	PE=50;SR=0:SU=10	gene	19378282	19382778	+	LOC_Os04g32330
chr04	19379882	19391700	DELLY:Lumpy	PE=50;SR=0:SU=10	mRNA	19378282	19382778	+	LOC_Os04g32330.1
chr04	19379882	19391700	DELLY:Lumpy	PE=50;SR=0:SU=10	exon	19379865	19379904	+	LOC_Os04g32330.1:exon_3
chr04	19379882	19391700	DELLY:Lumpy	PE=50;SR=0:SU=10	exon	19380004	19380071	+	LOC_Os04g32330.1:exon_4
chr04	19379882	19391700	DELLY:Lumpy	PE=50;SR=0:SU=10	exon	19380152	19380226	+	LOC_Os04g32330.1:exon_5
chr04	19379882	19391700	DELLY:Lumpy	PE=50;SR=0:SU=10	exon	19380306	19380361	+	LOC_Os04g32330.1:exon_6
chr04	19379882	19391700	DELLY:Lumpy	PE=50;SR=0:SU=10	exon	19380462	19380506	+	LOC_Os04g32330.1:exon_7
chr04	19379882	19391700	DELLY:Lumpy	PE=50;SR=0:SU=10	exon	19380595	19380846	+	LOC_Os04g32330.1:exon_8
chr04	19379882	19391700	DELLY:Lumpy	PE=50;SR=0:SU=10	exon	19380932	19381026	+	LOC_Os04g32330.1:exon_9
chr04	19379882	19391700	DELLY:Lumpy	PE=50;SR=0:SU=10	exon	19381540	19381630	+	LOC_Os04g32330.1:exon_10
chr04	19379882	19391700	DELLY:Lumpy	PE=50;SR=0:SU=10	exon	19381723	19381833	+	LOC_Os04g32330.1:exon_11
chr04	19379882	19391700	DELLY:Lumpy	PE=50;SR=0:SU=10	exon	19381933	19382127	+	LOC_Os04g32330.1:exon_12
chr04	19379882	19391700	DELLY:Lumpy	PE=50;SR=0:SU=10	exon	19382216	19382778	+	LOC_Os04g32330.1:exon_13
chr04	19379882	19391700	DELLY:Lumpy	PE=50;SR=0:SU=10	CDS	19379865	19379904	+	LOC_Os04g32330.1:cds_3
chr04	19379882	19391700	DELLY:Lumpy	PE=50;SR=0:SU=10	CDS	19380004	19380071	+	LOC_Os04g32330.1:cds_4
chr04	19379882	19391700	DELLY:Lumpy	PE=50;SR=0:SU=10	CDS	19380152	19380226	+	LOC_Os04g32330.1:cds_5
chr04	19379882	19391700	DELLY:Lumpy	PE=50;SR=0:SU=10	CDS	19380306	19380361	+	LOC_Os04g32330.1:cds_6
chr04	19379882	19391700	DELLY:Lumpy	PE=50;SR=0:SU=10	CDS	19380462	19380506	+	LOC_Os04g32330.1:cds_7
chr04	19379882	19391700	DELLY:Lumpy	PE=50;SR=0:SU=10	CDS	19380595	19380846	+	LOC_Os04g32330.1:cds_8
chr04	19379882	19391700	DELLY:Lumpy	PE=50;SR=0:SU=10	CDS	19380932	19381026	+	LOC_Os04g32330.1:cds_9
chr04	19379882	19391700	DELLY:Lumpy	PE=50;SR=0:SU=10	CDS	19381540	19381630	+	LOC_Os04g32330.1:cds_10
chr04	19379882	19391700	DELLY:Lumpy	PE=50;SR=0:SU=10	CDS	19381723	19381833	+	LOC_Os04g32330.1:cds_11
chr04	19379882	19391700	DELLY:Lumpy	PE=50;SR=0:SU=10	CDS	19381933	19382127	+	LOC_Os04g32330.1:cds_12
chr04	19379882	19391700	DELLY:Lumpy	PE=50;SR=0:SU=10	CDS	19382216	19382407	+	LOC_Os04g32330.1:cds_13
chr04	19379882	19391700	DELLY:Lumpy	PE=50;SR=0:SU=10	three_prime_UTR	19382408	19382778	+	LOC_Os04g32330.1:utr_2
chr04	19379882	19391700	DELLY:Lumpy	PE=50;SR=0:SU=10	mRNA	19378307	19382778	+	LOC_Os04g32330.2
chr04	19379882	19391700	DELLY:Lumpy	PE=50;SR=0:SU=10	exon	19379865	19379904	+	LOC_Os04g32330.2:exon_3
chr04	19379882	19391700	DELLY:Lumpy	PE=50;SR=0:SU=10	exon	19380007	19380071	+	LOC_Os04g32330.2:exon_4
chr04	19379882	19391700	DELLY:Lumpy	PE=50;SR=0:SU=10	exon	19380152	19380226	+	LOC_Os04g32330.2:exon_5
chr04	19379882	19391700	DELLY:Lumpy	PE=50;SR=0:SU=10	exon	19380306	19380361	+	LOC_Os04g32330.2:exon_6
chr04	19379882	19391700	DELLY:Lumpy	PE=50;SR=0:SU=10	exon	19380462	19380506	+	LOC_Os04g32330.2:exon_7
chr04	19379882	19391700	DELLY:Lumpy	PE=50;SR=0:SU=10	exon	19380595	19380846	+	LOC_Os04g32330.2:exon_8
chr04	19379882	19391700	DELLY:Lumpy	PE=50;SR=0:SU=10	exon	19380932	19381026	+	LOC_Os04g32330.2:exon_9
chr04	19379882	19391700	DELLY:Lumpy	PE=50;SR=0:SU=10	exon	19381540	19381630	+	LOC_Os04g32330.2:exon_10
chr04	19379882	19391700	DELLY:Lumpy	PE=50;SR=0:SU=10	exon	19381723	19381833	+	LOC_Os04g32330.2:exon_11
chr04	19379882	19391700	DELLY:Lumpy	PE=50;SR=0:SU=10	exon	19381933	19382127	+	LOC_Os04g32330.2:exon_12
chr04	19379882	19391700	DELLY:Lumpy	PE=50;SR=0:SU=10	exon	19382216	19382778	+	LOC_Os04g32330.2:exon_13
chr04	19379882	19391700	DELLY:Lumpy	PE=50;SR=0:SU=10	CDS	19379865	19379904	+	LOC_Os04g32330.2:cds_3
chr04	19379882	19391700	DELLY:Lumpy	PE=50;SR=0:SU=10	CDS	19380007	19380071	+	LOC_Os04g32330.2:cds_4
chr04	19379882	19391700	DELLY:Lumpy	PE=50;SR=0:SU=10	CDS	19380152	19380226	+	LOC_Os04g32330.2:cds_5
chr04	19379882	19391700	DELLY:Lumpy	PE=50;SR=0:SU=10	CDS	19380306	19380361	+	LOC_Os04g32330.2:cds_6
chr04	19379882	19391700	DELLY:Lumpy	PE=50;SR=0:SU=10	CDS	19380462	19380506	+	LOC_Os04g32330.2:cds_7
chr04	19379882	19391700	DELLY:Lumpy	PE=50;SR=0:SU=10	CDS	19380595	19380846	+	LOC_Os04g32330.2:cds_8
chr04	19379882	19391700	DELLY:Lumpy	PE=50;SR=0:SU=10	CDS	19380932	19381026	+	LOC_Os04g32330.2:cds_9
chr04	19379882	19391700	DELLY:Lumpy	PE=50;SR=0:SU=10	CDS	19381540	19381630	+	LOC_Os04g32330.2:cds_10
chr04	19379882	19391700	DELLY:Lumpy	PE=50;SR=0:SU=10	CDS	19381723	19381833	+	LOC_Os04g32330.2:cds_11
chr04	19379882	19391700	DELLY:Lumpy	PE=50;SR=0:SU=10	CDS	19381933	19382127	+	LOC_Os04g32330.2:cds_12
chr04	19379882	19391700	DELLY:Lumpy	PE=50;SR=0:SU=10	CDS	19382216	19382407	+	LOC_Os04g32330.2:cds_13
chr04	19379882	19391700	DELLY:Lumpy	PE=50;SR=0:SU=10	three_prime_UTR	19382408	19382778	+	LOC_Os04g32330.2:utr_2
chr04	19379882	19391700	DELLY:Lumpy	PE=50;SR=0:SU=10	gene	19383372	19391637	-	LOC_Os04g32340
chr04	19379882	19391700	DELLY:Lumpy	PE=50;SR=0:SU=10	mRNA	19383372	19391637	-	LOC_Os04g32340.1
chr04	19379882	19391700	DELLY:Lumpy	PE=50;SR=0:SU=10	exon	19391425	19391637	-	LOC_Os04g32340.1:exon_1
chr04	19379882	19391700	DELLY:Lumpy	PE=50;SR=0:SU=10	exon	19389218	19390082	-	LOC_Os04g32340.1:exon_2
chr04	19379882	19391700	DELLY:Lumpy	PE=50;SR=0:SU=10	exon	19387569	19388714	-	LOC_Os04g32340.1:exon_3
chr04	19379882	19391700	DELLY:Lumpy	PE=50;SR=0:SU=10	exon	19387000	19387320	-	LOC_Os04g32340.1:exon_4
chr04	19379882	19391700	DELLY:Lumpy	PE=50;SR=0:SU=10	exon	19385290	19385752	-	LOC_Os04g32340.1:exon_5
chr04	19379882	19391700	DELLY:Lumpy	PE=50;SR=0:SU=10	exon	19383372	19384147	-	LOC_Os04g32340.1:exon_6
chr04	19379882	19391700	DELLY:Lumpy	PE=50;SR=0:SU=10	five_prime_UTR	19391425	19391637	-	LOC_Os04g32340.1:utr_4
chr04	19379882	19391700	DELLY:Lumpy	PE=50;SR=0:SU=10	five_prime_UTR	19390001	19390082	-	LOC_Os04g32340.1:utr_3
chr04	19379882	19391700	DELLY:Lumpy	PE=50;SR=0:SU=10	CDS	19389218	19390000	-	LOC_Os04g32340.1:cds_1
chr04	19379882	19391700	DELLY:Lumpy	PE=50;SR=0:SU=10	CDS	19387569	19388714	-	LOC_Os04g32340.1:cds_2
chr04	19379882	19391700	DELLY:Lumpy	PE=50;SR=0:SU=10	CDS	19387000	19387320	-	LOC_Os04g32340.1:cds_3
chr04	19379882	19391700	DELLY:Lumpy	PE=50;SR=0:SU=10	CDS	19385291	19385752	-	LOC_Os04g32340.1:cds_4
chr04	19379882	19391700	DELLY:Lumpy	PE=50;SR=0:SU=10	three_prime_UTR	19385290	19385290	-	LOC_Os04g32340.1:utr_2
chr04	19379882	19391700	DELLY:Lumpy	PE=50;SR=0:SU=10	three_prime_UTR	19383372	19384147	-	LOC_Os04g32340.1:utr_1
chr04	28817516	28818485	Pindel:DELLY:Lumpy	SR=14;score=28:PE=21;SR=10:SU=7	NA	NA	NA	NA	NA
chr04	31022236	31029578	Pindel:DELLY:CNVnator:Lumpy	SR=20;score=105:PE=39;SR=10:eval1=0;eval2=3.44213e-223;eval3=2.38779e-08;eval4=1.57731e-167:SU=7	gene	31019367	31024260	+	LOC_Os04g52210
chr04	31022236	31029578	Pindel:DELLY:CNVnator:Lumpy	SR=20;score=105:PE=39;SR=10:eval1=0;eval2=3.44213e-223;eval3=2.38779e-08;eval4=1.57731e-167:SU=7	mRNA	31019367	31024260	+	LOC_Os04g52210.1
chr04	31022236	31029578	Pindel:DELLY:CNVnator:Lumpy	SR=20;score=105:PE=39;SR=10:eval1=0;eval2=3.44213e-223;eval3=2.38779e-08;eval4=1.57731e-167:SU=7	exon	31022314	31022529	+	LOC_Os04g52210.1:exon_9
chr04	31022236	31029578	Pindel:DELLY:CNVnator:Lumpy	SR=20;score=105:PE=39;SR=10:eval1=0;eval2=3.44213e-223;eval3=2.38779e-08;eval4=1.57731e-167:SU=7	exon	31022627	31022768	+	LOC_Os04g52210.1:exon_10
chr04	31022236	31029578	Pindel:DELLY:CNVnator:Lumpy	SR=20;score=105:PE=39;SR=10:eval1=0;eval2=3.44213e-223;eval3=2.38779e-08;eval4=1.57731e-167:SU=7	exon	31022913	31023158	+	LOC_Os04g52210.1:exon_11
chr04	31022236	31029578	Pindel:DELLY:CNVnator:Lumpy	SR=20;score=105:PE=39;SR=10:eval1=0;eval2=3.44213e-223;eval3=2.38779e-08;eval4=1.57731e-167:SU=7	exon	31023750	31024260	+	LOC_Os04g52210.1:exon_12
chr04	31022236	31029578	Pindel:DELLY:CNVnator:Lumpy	SR=20;score=105:PE=39;SR=10:eval1=0;eval2=3.44213e-223;eval3=2.38779e-08;eval4=1.57731e-167:SU=7	CDS	31022314	31022529	+	LOC_Os04g52210.1:cds_9
chr04	31022236	31029578	Pindel:DELLY:CNVnator:Lumpy	SR=20;score=105:PE=39;SR=10:eval1=0;eval2=3.44213e-223;eval3=2.38779e-08;eval4=1.57731e-167:SU=7	CDS	31022627	31022768	+	LOC_Os04g52210.1:cds_10
chr04	31022236	31029578	Pindel:DELLY:CNVnator:Lumpy	SR=20;score=105:PE=39;SR=10:eval1=0;eval2=3.44213e-223;eval3=2.38779e-08;eval4=1.57731e-167:SU=7	CDS	31022913	31023158	+	LOC_Os04g52210.1:cds_11
chr04	31022236	31029578	Pindel:DELLY:CNVnator:Lumpy	SR=20;score=105:PE=39;SR=10:eval1=0;eval2=3.44213e-223;eval3=2.38779e-08;eval4=1.57731e-167:SU=7	CDS	31023750	31024094	+	LOC_Os04g52210.1:cds_12
chr04	31022236	31029578	Pindel:DELLY:CNVnator:Lumpy	SR=20;score=105:PE=39;SR=10:eval1=0;eval2=3.44213e-223;eval3=2.38779e-08;eval4=1.57731e-167:SU=7	three_prime_UTR	31024095	31024260	+	LOC_Os04g52210.1:utr_1
chr04	31022236	31029578	Pindel:DELLY:CNVnator:Lumpy	SR=20;score=105:PE=39;SR=10:eval1=0;eval2=3.44213e-223;eval3=2.38779e-08;eval4=1.57731e-167:SU=7	gene	31024637	31025064	+	LOC_Os04g52220
chr04	31022236	31029578	Pindel:DELLY:CNVnator:Lumpy	SR=20;score=105:PE=39;SR=10:eval1=0;eval2=3.44213e-223;eval3=2.38779e-08;eval4=1.57731e-167:SU=7	mRNA	31024637	31025064	+	LOC_Os04g52220.1
chr04	31022236	31029578	Pindel:DELLY:CNVnator:Lumpy	SR=20;score=105:PE=39;SR=10:eval1=0;eval2=3.44213e-223;eval3=2.38779e-08;eval4=1.57731e-167:SU=7	exon	31024637	31025064	+	LOC_Os04g52220.1:exon_1
chr04	31022236	31029578	Pindel:DELLY:CNVnator:Lumpy	SR=20;score=105:PE=39;SR=10:eval1=0;eval2=3.44213e-223;eval3=2.38779e-08;eval4=1.57731e-167:SU=7	five_prime_UTR	31024637	31024643	+	LOC_Os04g52220.1:utr_1
chr04	31022236	31029578	Pindel:DELLY:CNVnator:Lumpy	SR=20;score=105:PE=39;SR=10:eval1=0;eval2=3.44213e-223;eval3=2.38779e-08;eval4=1.57731e-167:SU=7	CDS	31024644	31025057	+	LOC_Os04g52220.1:cds_1
chr04	31022236	31029578	Pindel:DELLY:CNVnator:Lumpy	SR=20;score=105:PE=39;SR=10:eval1=0;eval2=3.44213e-223;eval3=2.38779e-08;eval4=1.57731e-167:SU=7	three_prime_UTR	31025058	31025064	+	LOC_Os04g52220.1:utr_2
chr04	31022236	31029578	Pindel:DELLY:CNVnator:Lumpy	SR=20;score=105:PE=39;SR=10:eval1=0;eval2=3.44213e-223;eval3=2.38779e-08;eval4=1.57731e-167:SU=7	gene	31026617	31031248	+	LOC_Os04g52230
chr04	31022236	31029578	Pindel:DELLY:CNVnator:Lumpy	SR=20;score=105:PE=39;SR=10:eval1=0;eval2=3.44213e-223;eval3=2.38779e-08;eval4=1.57731e-167:SU=7	mRNA	31026617	31031248	+	LOC_Os04g52230.1
chr04	31022236	31029578	Pindel:DELLY:CNVnator:Lumpy	SR=20;score=105:PE=39;SR=10:eval1=0;eval2=3.44213e-223;eval3=2.38779e-08;eval4=1.57731e-167:SU=7	exon	31026617	31026996	+	LOC_Os04g52230.1:exon_1
chr04	31022236	31029578	Pindel:DELLY:CNVnator:Lumpy	SR=20;score=105:PE=39;SR=10:eval1=0;eval2=3.44213e-223;eval3=2.38779e-08;eval4=1.57731e-167:SU=7	exon	31027179	31027237	+	LOC_Os04g52230.1:exon_2
chr04	31022236	31029578	Pindel:DELLY:CNVnator:Lumpy	SR=20;score=105:PE=39;SR=10:eval1=0;eval2=3.44213e-223;eval3=2.38779e-08;eval4=1.57731e-167:SU=7	exon	31027353	31027638	+	LOC_Os04g52230.1:exon_3
chr04	31022236	31029578	Pindel:DELLY:CNVnator:Lumpy	SR=20;score=105:PE=39;SR=10:eval1=0;eval2=3.44213e-223;eval3=2.38779e-08;eval4=1.57731e-167:SU=7	exon	31027748	31027928	+	LOC_Os04g52230.1:exon_4
chr04	31022236	31029578	Pindel:DELLY:CNVnator:Lumpy	SR=20;score=105:PE=39;SR=10:eval1=0;eval2=3.44213e-223;eval3=2.38779e-08;eval4=1.57731e-167:SU=7	exon	31028236	31028453	+	LOC_Os04g52230.1:exon_5
chr04	31022236	31029578	Pindel:DELLY:CNVnator:Lumpy	SR=20;score=105:PE=39;SR=10:eval1=0;eval2=3.44213e-223;eval3=2.38779e-08;eval4=1.57731e-167:SU=7	exon	31028540	31028660	+	LOC_Os04g52230.1:exon_6
chr04	31022236	31029578	Pindel:DELLY:CNVnator:Lumpy	SR=20;score=105:PE=39;SR=10:eval1=0;eval2=3.44213e-223;eval3=2.38779e-08;eval4=1.57731e-167:SU=7	exon	31028728	31028825	+	LOC_Os04g52230.1:exon_7
chr04	31022236	31029578	Pindel:DELLY:CNVnator:Lumpy	SR=20;score=105:PE=39;SR=10:eval1=0;eval2=3.44213e-223;eval3=2.38779e-08;eval4=1.57731e-167:SU=7	exon	31028948	31029162	+	LOC_Os04g52230.1:exon_8
chr04	31022236	31029578	Pindel:DELLY:CNVnator:Lumpy	SR=20;score=105:PE=39;SR=10:eval1=0;eval2=3.44213e-223;eval3=2.38779e-08;eval4=1.57731e-167:SU=7	exon	31029242	31029354	+	LOC_Os04g52230.1:exon_9
chr04	31022236	31029578	Pindel:DELLY:CNVnator:Lumpy	SR=20;score=105:PE=39;SR=10:eval1=0;eval2=3.44213e-223;eval3=2.38779e-08;eval4=1.57731e-167:SU=7	exon	31029434	31029529	+	LOC_Os04g52230.1:exon_10
chr04	31022236	31029578	Pindel:DELLY:CNVnator:Lumpy	SR=20;score=105:PE=39;SR=10:eval1=0;eval2=3.44213e-223;eval3=2.38779e-08;eval4=1.57731e-167:SU=7	five_prime_UTR	31026617	31026878	+	LOC_Os04g52230.1:utr_1
chr04	31022236	31029578	Pindel:DELLY:CNVnator:Lumpy	SR=20;score=105:PE=39;SR=10:eval1=0;eval2=3.44213e-223;eval3=2.38779e-08;eval4=1.57731e-167:SU=7	CDS	31026879	31026996	+	LOC_Os04g52230.1:cds_1
chr04	31022236	31029578	Pindel:DELLY:CNVnator:Lumpy	SR=20;score=105:PE=39;SR=10:eval1=0;eval2=3.44213e-223;eval3=2.38779e-08;eval4=1.57731e-167:SU=7	CDS	31027179	31027237	+	LOC_Os04g52230.1:cds_2
chr04	31022236	31029578	Pindel:DELLY:CNVnator:Lumpy	SR=20;score=105:PE=39;SR=10:eval1=0;eval2=3.44213e-223;eval3=2.38779e-08;eval4=1.57731e-167:SU=7	CDS	31027353	31027638	+	LOC_Os04g52230.1:cds_3
chr04	31022236	31029578	Pindel:DELLY:CNVnator:Lumpy	SR=20;score=105:PE=39;SR=10:eval1=0;eval2=3.44213e-223;eval3=2.38779e-08;eval4=1.57731e-167:SU=7	CDS	31027748	31027928	+	LOC_Os04g52230.1:cds_4
chr04	31022236	31029578	Pindel:DELLY:CNVnator:Lumpy	SR=20;score=105:PE=39;SR=10:eval1=0;eval2=3.44213e-223;eval3=2.38779e-08;eval4=1.57731e-167:SU=7	CDS	31028236	31028453	+	LOC_Os04g52230.1:cds_5
chr04	31022236	31029578	Pindel:DELLY:CNVnator:Lumpy	SR=20;score=105:PE=39;SR=10:eval1=0;eval2=3.44213e-223;eval3=2.38779e-08;eval4=1.57731e-167:SU=7	CDS	31028540	31028660	+	LOC_Os04g52230.1:cds_6
chr04	31022236	31029578	Pindel:DELLY:CNVnator:Lumpy	SR=20;score=105:PE=39;SR=10:eval1=0;eval2=3.44213e-223;eval3=2.38779e-08;eval4=1.57731e-167:SU=7	CDS	31028728	31028825	+	LOC_Os04g52230.1:cds_7
chr04	31022236	31029578	Pindel:DELLY:CNVnator:Lumpy	SR=20;score=105:PE=39;SR=10:eval1=0;eval2=3.44213e-223;eval3=2.38779e-08;eval4=1.57731e-167:SU=7	CDS	31028948	31029162	+	LOC_Os04g52230.1:cds_8
chr04	31022236	31029578	Pindel:DELLY:CNVnator:Lumpy	SR=20;score=105:PE=39;SR=10:eval1=0;eval2=3.44213e-223;eval3=2.38779e-08;eval4=1.57731e-167:SU=7	CDS	31029242	31029354	+	LOC_Os04g52230.1:cds_9
chr04	31022236	31029578	Pindel:DELLY:CNVnator:Lumpy	SR=20;score=105:PE=39;SR=10:eval1=0;eval2=3.44213e-223;eval3=2.38779e-08;eval4=1.57731e-167:SU=7	CDS	31029434	31029529	+	LOC_Os04g52230.1:cds_10
chr04	31606604	31642924	Pindel:DELLY	SR=11;score=12:PE=4;SR=0	gene	31605401	31609869	+	LOC_Os04g53060
chr04	31606604	31642924	Pindel:DELLY	SR=11;score=12:PE=4;SR=0	mRNA	31605401	31609869	+	LOC_Os04g53060.1
chr04	31606604	31642924	Pindel:DELLY	SR=11;score=12:PE=4;SR=0	exon	31605401	31609869	+	LOC_Os04g53060.1:exon_1
chr04	31606604	31642924	Pindel:DELLY	SR=11;score=12:PE=4;SR=0	CDS	31605401	31607344	+	LOC_Os04g53060.1:cds_1
chr04	31606604	31642924	Pindel:DELLY	SR=11;score=12:PE=4;SR=0	three_prime_UTR	31607345	31609869	+	LOC_Os04g53060.1:utr_1
chr04	31606604	31642924	Pindel:DELLY	SR=11;score=12:PE=4;SR=0	gene	31609500	31610834	-	LOC_Os04g53070
chr04	31606604	31642924	Pindel:DELLY	SR=11;score=12:PE=4;SR=0	mRNA	31609500	31610834	-	LOC_Os04g53070.1
chr04	31606604	31642924	Pindel:DELLY	SR=11;score=12:PE=4;SR=0	exon	31610534	31610834	-	LOC_Os04g53070.1:exon_1
chr04	31606604	31642924	Pindel:DELLY	SR=11;score=12:PE=4;SR=0	exon	31609970	31610484	-	LOC_Os04g53070.1:exon_2
chr04	31606604	31642924	Pindel:DELLY	SR=11;score=12:PE=4;SR=0	exon	31609773	31609883	-	LOC_Os04g53070.1:exon_3
chr04	31606604	31642924	Pindel:DELLY	SR=11;score=12:PE=4;SR=0	exon	31609500	31609589	-	LOC_Os04g53070.1:exon_4
chr04	31606604	31642924	Pindel:DELLY	SR=11;score=12:PE=4;SR=0	CDS	31610534	31610834	-	LOC_Os04g53070.1:cds_1
chr04	31606604	31642924	Pindel:DELLY	SR=11;score=12:PE=4;SR=0	CDS	31609970	31610484	-	LOC_Os04g53070.1:cds_2
chr04	31606604	31642924	Pindel:DELLY	SR=11;score=12:PE=4;SR=0	CDS	31609773	31609883	-	LOC_Os04g53070.1:cds_3
chr04	31606604	31642924	Pindel:DELLY	SR=11;score=12:PE=4;SR=0	CDS	31609500	31609589	-	LOC_Os04g53070.1:cds_4
chr04	31606604	31642924	Pindel:DELLY	SR=11;score=12:PE=4;SR=0	gene	31613335	31613694	+	LOC_Os04g53080
chr04	31606604	31642924	Pindel:DELLY	SR=11;score=12:PE=4;SR=0	mRNA	31613335	31613694	+	LOC_Os04g53080.1
chr04	31606604	31642924	Pindel:DELLY	SR=11;score=12:PE=4;SR=0	exon	31613335	31613694	+	LOC_Os04g53080.1:exon_1
chr04	31606604	31642924	Pindel:DELLY	SR=11;score=12:PE=4;SR=0	CDS	31613335	31613694	+	LOC_Os04g53080.1:cds_1
chr04	31606604	31642924	Pindel:DELLY	SR=11;score=12:PE=4;SR=0	gene	31629191	31633431	+	LOC_Os04g53110
chr04	31606604	31642924	Pindel:DELLY	SR=11;score=12:PE=4;SR=0	mRNA	31629191	31633431	+	LOC_Os04g53110.1
chr04	31606604	31642924	Pindel:DELLY	SR=11;score=12:PE=4;SR=0	exon	31629191	31629416	+	LOC_Os04g53110.1:exon_1
chr04	31606604	31642924	Pindel:DELLY	SR=11;score=12:PE=4;SR=0	exon	31629799	31629882	+	LOC_Os04g53110.1:exon_2
chr04	31606604	31642924	Pindel:DELLY	SR=11;score=12:PE=4;SR=0	exon	31630174	31630210	+	LOC_Os04g53110.1:exon_3
chr04	31606604	31642924	Pindel:DELLY	SR=11;score=12:PE=4;SR=0	exon	31632725	31632910	+	LOC_Os04g53110.1:exon_4
chr04	31606604	31642924	Pindel:DELLY	SR=11;score=12:PE=4;SR=0	exon	31633325	31633431	+	LOC_Os04g53110.1:exon_5
chr04	31606604	31642924	Pindel:DELLY	SR=11;score=12:PE=4;SR=0	five_prime_UTR	31629191	31629416	+	LOC_Os04g53110.1:utr_1
chr04	31606604	31642924	Pindel:DELLY	SR=11;score=12:PE=4;SR=0	five_prime_UTR	31629799	31629876	+	LOC_Os04g53110.1:utr_2
chr04	31606604	31642924	Pindel:DELLY	SR=11;score=12:PE=4;SR=0	CDS	31629877	31629882	+	LOC_Os04g53110.1:cds_1
chr04	31606604	31642924	Pindel:DELLY	SR=11;score=12:PE=4;SR=0	CDS	31630174	31630210	+	LOC_Os04g53110.1:cds_2
chr04	31606604	31642924	Pindel:DELLY	SR=11;score=12:PE=4;SR=0	CDS	31632725	31632910	+	LOC_Os04g53110.1:cds_3
chr04	31606604	31642924	Pindel:DELLY	SR=11;score=12:PE=4;SR=0	CDS	31633325	31633431	+	LOC_Os04g53110.1:cds_4
chr04	31606604	31642924	Pindel:DELLY	SR=11;score=12:PE=4;SR=0	gene	31638099	31644795	+	LOC_Os04g53120
chr04	31606604	31642924	Pindel:DELLY	SR=11;score=12:PE=4;SR=0	mRNA	31638099	31644795	+	LOC_Os04g53120.1
chr04	31606604	31642924	Pindel:DELLY	SR=11;score=12:PE=4;SR=0	exon	31638099	31638405	+	LOC_Os04g53120.1:exon_1
chr04	31606604	31642924	Pindel:DELLY	SR=11;score=12:PE=4;SR=0	exon	31638511	31638820	+	LOC_Os04g53120.1:exon_2
chr04	31606604	31642924	Pindel:DELLY	SR=11;score=12:PE=4;SR=0	exon	31639414	31644415	+	LOC_Os04g53120.1:exon_3
chr04	31606604	31642924	Pindel:DELLY	SR=11;score=12:PE=4;SR=0	CDS	31638099	31638405	+	LOC_Os04g53120.1:cds_1
chr04	31606604	31642924	Pindel:DELLY	SR=11;score=12:PE=4;SR=0	CDS	31638511	31638820	+	LOC_Os04g53120.1:cds_2
chr04	31606604	31642924	Pindel:DELLY	SR=11;score=12:PE=4;SR=0	CDS	31639414	31644415	+	LOC_Os04g53120.1:cds_3
chr04	34005628	34016151	Pindel:DELLY:Lumpy	SR=6;score=7:PE=15;SR=0:SU=4	gene	34008080	34013048	-	LOC_Os04g57060
chr04	34005628	34016151	Pindel:DELLY:Lumpy	SR=6;score=7:PE=15;SR=0:SU=4	mRNA	34008080	34013048	-	LOC_Os04g57060.1
chr04	34005628	34016151	Pindel:DELLY:Lumpy	SR=6;score=7:PE=15;SR=0:SU=4	exon	34011555	34013048	-	LOC_Os04g57060.1:exon_1
chr04	34005628	34016151	Pindel:DELLY:Lumpy	SR=6;score=7:PE=15;SR=0:SU=4	exon	34010886	34010989	-	LOC_Os04g57060.1:exon_2
chr04	34005628	34016151	Pindel:DELLY:Lumpy	SR=6;score=7:PE=15;SR=0:SU=4	exon	34008080	34010242	-	LOC_Os04g57060.1:exon_3
chr04	34005628	34016151	Pindel:DELLY:Lumpy	SR=6;score=7:PE=15;SR=0:SU=4	five_prime_UTR	34011555	34013048	-	LOC_Os04g57060.1:utr_2
chr04	34005628	34016151	Pindel:DELLY:Lumpy	SR=6;score=7:PE=15;SR=0:SU=4	five_prime_UTR	34010973	34010989	-	LOC_Os04g57060.1:utr_1
chr04	34005628	34016151	Pindel:DELLY:Lumpy	SR=6;score=7:PE=15;SR=0:SU=4	CDS	34010886	34010972	-	LOC_Os04g57060.1:cds_1
chr04	34005628	34016151	Pindel:DELLY:Lumpy	SR=6;score=7:PE=15;SR=0:SU=4	CDS	34008080	34010242	-	LOC_Os04g57060.1:cds_2
chr04	34005628	34016151	Pindel:DELLY:Lumpy	SR=6;score=7:PE=15;SR=0:SU=4	gene	34014090	34015752	+	LOC_Os04g57070
chr04	34005628	34016151	Pindel:DELLY:Lumpy	SR=6;score=7:PE=15;SR=0:SU=4	mRNA	34014090	34015752	+	LOC_Os04g57070.1
chr04	34005628	34016151	Pindel:DELLY:Lumpy	SR=6;score=7:PE=15;SR=0:SU=4	exon	34014090	34014140	+	LOC_Os04g57070.1:exon_1
chr04	34005628	34016151	Pindel:DELLY:Lumpy	SR=6;score=7:PE=15;SR=0:SU=4	exon	34014270	34014470	+	LOC_Os04g57070.1:exon_2
chr04	34005628	34016151	Pindel:DELLY:Lumpy	SR=6;score=7:PE=15;SR=0:SU=4	exon	34015120	34015752	+	LOC_Os04g57070.1:exon_3
chr04	34005628	34016151	Pindel:DELLY:Lumpy	SR=6;score=7:PE=15;SR=0:SU=4	CDS	34014090	34014140	+	LOC_Os04g57070.1:cds_1
chr04	34005628	34016151	Pindel:DELLY:Lumpy	SR=6;score=7:PE=15;SR=0:SU=4	CDS	34014270	34014470	+	LOC_Os04g57070.1:cds_2
chr04	34005628	34016151	Pindel:DELLY:Lumpy	SR=6;score=7:PE=15;SR=0:SU=4	CDS	34015120	34015752	+	LOC_Os04g57070.1:cds_3
chr05	120568	127884	Pindel:DELLY:Lumpy	SR=7;score=14:PE=5;SR=0:SU=4	NA	NA	NA	NA	NA
chr05	910613	911310	Pindel:DELLY:Lumpy	SR=3;score=4:PE=9;SR=0:SU=5	NA	NA	NA	NA	NA
chr05	1133994	1136604	DELLY:Lumpy	PE=11;SR=0:SU=6	NA	NA	NA	NA	NA
chr05	1615032	1616020	Pindel:DELLY:Lumpy	SR=10;score=27:PE=14;SR=5:SU=5	NA	NA	NA	NA	NA
chr05	3087200	3090903	Pindel:DELLY	SR=5;score=6:PE=3;SR=0	NA	NA	NA	NA	NA
chr05	5696556	5699328	Pindel:DELLY	SR=4;score=8:PE=4;SR=0	gene	5698866	5699472	-	LOC_Os05g10480
chr05	5696556	5699328	Pindel:DELLY	SR=4;score=8:PE=4;SR=0	mRNA	5698866	5699472	-	LOC_Os05g10480.1
chr05	5696556	5699328	Pindel:DELLY	SR=4;score=8:PE=4;SR=0	exon	5698866	5699472	-	LOC_Os05g10480.1:exon_1
chr05	5696556	5699328	Pindel:DELLY	SR=4;score=8:PE=4;SR=0	CDS	5698969	5699409	-	LOC_Os05g10480.1:cds_1
chr05	5696556	5699328	Pindel:DELLY	SR=4;score=8:PE=4;SR=0	three_prime_UTR	5698866	5698968	-	LOC_Os05g10480.1:utr_1
chr05	5757299	5758084	Pindel:DELLY:Lumpy	SR=8;score=21:PE=25;SR=0:SU=7	gene	5756504	5760603	-	LOC_Os05g10580
chr05	5757299	5758084	Pindel:DELLY:Lumpy	SR=8;score=21:PE=25;SR=0:SU=7	mRNA	5756504	5760603	-	LOC_Os05g10580.1
chr05	5757299	5758084	Pindel:DELLY:Lumpy	SR=8;score=21:PE=25;SR=0:SU=7	exon	5757654	5757716	-	LOC_Os05g10580.1:exon_8
chr05	5757299	5758084	Pindel:DELLY:Lumpy	SR=8;score=21:PE=25;SR=0:SU=7	CDS	5757654	5757716	-	LOC_Os05g10580.1:cds_8
chr05	8175673	8185624	Pindel:DELLY	SR=9;score=10:PE=3;SR=0	gene	8176505	8178614	-	LOC_Os05g14480
chr05	8175673	8185624	Pindel:DELLY	SR=9;score=10:PE=3;SR=0	mRNA	8176505	8178614	-	LOC_Os05g14480.1
chr05	8175673	8185624	Pindel:DELLY	SR=9;score=10:PE=3;SR=0	exon	8178422	8178614	-	LOC_Os05g14480.1:exon_1
chr05	8175673	8185624	Pindel:DELLY	SR=9;score=10:PE=3;SR=0	exon	8177475	8177581	-	LOC_Os05g14480.1:exon_2
chr05	8175673	8185624	Pindel:DELLY	SR=9;score=10:PE=3;SR=0	exon	8177250	8177313	-	LOC_Os05g14480.1:exon_3
chr05	8175673	8185624	Pindel:DELLY	SR=9;score=10:PE=3;SR=0	exon	8176872	8177011	-	LOC_Os05g14480.1:exon_4
chr05	8175673	8185624	Pindel:DELLY	SR=9;score=10:PE=3;SR=0	exon	8176639	8176800	-	LOC_Os05g14480.1:exon_5
chr05	8175673	8185624	Pindel:DELLY	SR=9;score=10:PE=3;SR=0	exon	8176505	8176534	-	LOC_Os05g14480.1:exon_6
chr05	8175673	8185624	Pindel:DELLY	SR=9;score=10:PE=3;SR=0	CDS	8178422	8178614	-	LOC_Os05g14480.1:cds_1
chr05	8175673	8185624	Pindel:DELLY	SR=9;score=10:PE=3;SR=0	CDS	8177475	8177581	-	LOC_Os05g14480.1:cds_2
chr05	8175673	8185624	Pindel:DELLY	SR=9;score=10:PE=3;SR=0	CDS	8177250	8177313	-	LOC_Os05g14480.1:cds_3
chr05	8175673	8185624	Pindel:DELLY	SR=9;score=10:PE=3;SR=0	CDS	8176872	8177011	-	LOC_Os05g14480.1:cds_4
chr05	8175673	8185624	Pindel:DELLY	SR=9;score=10:PE=3;SR=0	CDS	8176639	8176800	-	LOC_Os05g14480.1:cds_5
chr05	8175673	8185624	Pindel:DELLY	SR=9;score=10:PE=3;SR=0	CDS	8176505	8176534	-	LOC_Os05g14480.1:cds_6
chr05	8175673	8185624	Pindel:DELLY	SR=9;score=10:PE=3;SR=0	gene	8181250	8184006	-	LOC_Os05g14490
chr05	8175673	8185624	Pindel:DELLY	SR=9;score=10:PE=3;SR=0	mRNA	8181250	8184006	-	LOC_Os05g14490.1
chr05	8175673	8185624	Pindel:DELLY	SR=9;score=10:PE=3;SR=0	exon	8183983	8184006	-	LOC_Os05g14490.1:exon_1
chr05	8175673	8185624	Pindel:DELLY	SR=9;score=10:PE=3;SR=0	exon	8183862	8183897	-	LOC_Os05g14490.1:exon_2
chr05	8175673	8185624	Pindel:DELLY	SR=9;score=10:PE=3;SR=0	exon	8183581	8183610	-	LOC_Os05g14490.1:exon_3
chr05	8175673	8185624	Pindel:DELLY	SR=9;score=10:PE=3;SR=0	exon	8181817	8181876	-	LOC_Os05g14490.1:exon_4
chr05	8175673	8185624	Pindel:DELLY	SR=9;score=10:PE=3;SR=0	exon	8181250	8181357	-	LOC_Os05g14490.1:exon_5
chr05	8175673	8185624	Pindel:DELLY	SR=9;score=10:PE=3;SR=0	CDS	8183983	8184006	-	LOC_Os05g14490.1:cds_1
chr05	8175673	8185624	Pindel:DELLY	SR=9;score=10:PE=3;SR=0	CDS	8183862	8183897	-	LOC_Os05g14490.1:cds_2
chr05	8175673	8185624	Pindel:DELLY	SR=9;score=10:PE=3;SR=0	CDS	8183581	8183610	-	LOC_Os05g14490.1:cds_3
chr05	8175673	8185624	Pindel:DELLY	SR=9;score=10:PE=3;SR=0	CDS	8181817	8181876	-	LOC_Os05g14490.1:cds_4
chr05	8175673	8185624	Pindel:DELLY	SR=9;score=10:PE=3;SR=0	CDS	8181250	8181357	-	LOC_Os05g14490.1:cds_5
chr05	16420177	16425262	CNVnator:Lumpy	eval1=0.0015572;eval2=1.1168e-33;eval3=0.0957622;eval4=6.99274e-50:SU=4	gene	16421457	16423221	-	LOC_Os05g28090
chr05	16420177	16425262	CNVnator:Lumpy	eval1=0.0015572;eval2=1.1168e-33;eval3=0.0957622;eval4=6.99274e-50:SU=4	mRNA	16421495	16423221	-	LOC_Os05g28090.1
chr05	16420177	16425262	CNVnator:Lumpy	eval1=0.0015572;eval2=1.1168e-33;eval3=0.0957622;eval4=6.99274e-50:SU=4	exon	16423017	16423221	-	LOC_Os05g28090.1:exon_1
chr05	16420177	16425262	CNVnator:Lumpy	eval1=0.0015572;eval2=1.1168e-33;eval3=0.0957622;eval4=6.99274e-50:SU=4	exon	16422833	16422928	-	LOC_Os05g28090.1:exon_2
chr05	16420177	16425262	CNVnator:Lumpy	eval1=0.0015572;eval2=1.1168e-33;eval3=0.0957622;eval4=6.99274e-50:SU=4	exon	16422622	16422729	-	LOC_Os05g28090.1:exon_3
chr05	16420177	16425262	CNVnator:Lumpy	eval1=0.0015572;eval2=1.1168e-33;eval3=0.0957622;eval4=6.99274e-50:SU=4	exon	16422432	16422526	-	LOC_Os05g28090.1:exon_4
chr05	16420177	16425262	CNVnator:Lumpy	eval1=0.0015572;eval2=1.1168e-33;eval3=0.0957622;eval4=6.99274e-50:SU=4	exon	16421495	16421913	-	LOC_Os05g28090.1:exon_5
chr05	16420177	16425262	CNVnator:Lumpy	eval1=0.0015572;eval2=1.1168e-33;eval3=0.0957622;eval4=6.99274e-50:SU=4	five_prime_UTR	16423176	16423221	-	LOC_Os05g28090.1:utr_2
chr05	16420177	16425262	CNVnator:Lumpy	eval1=0.0015572;eval2=1.1168e-33;eval3=0.0957622;eval4=6.99274e-50:SU=4	CDS	16423017	16423175	-	LOC_Os05g28090.1:cds_1
chr05	16420177	16425262	CNVnator:Lumpy	eval1=0.0015572;eval2=1.1168e-33;eval3=0.0957622;eval4=6.99274e-50:SU=4	CDS	16422833	16422928	-	LOC_Os05g28090.1:cds_2
chr05	16420177	16425262	CNVnator:Lumpy	eval1=0.0015572;eval2=1.1168e-33;eval3=0.0957622;eval4=6.99274e-50:SU=4	CDS	16422622	16422729	-	LOC_Os05g28090.1:cds_3
chr05	16420177	16425262	CNVnator:Lumpy	eval1=0.0015572;eval2=1.1168e-33;eval3=0.0957622;eval4=6.99274e-50:SU=4	CDS	16422432	16422526	-	LOC_Os05g28090.1:cds_4
chr05	16420177	16425262	CNVnator:Lumpy	eval1=0.0015572;eval2=1.1168e-33;eval3=0.0957622;eval4=6.99274e-50:SU=4	CDS	16421778	16421913	-	LOC_Os05g28090.1:cds_5
chr05	16420177	16425262	CNVnator:Lumpy	eval1=0.0015572;eval2=1.1168e-33;eval3=0.0957622;eval4=6.99274e-50:SU=4	three_prime_UTR	16421495	16421777	-	LOC_Os05g28090.1:utr_1
chr05	16420177	16425262	CNVnator:Lumpy	eval1=0.0015572;eval2=1.1168e-33;eval3=0.0957622;eval4=6.99274e-50:SU=4	mRNA	16421457	16423221	-	LOC_Os05g28090.2
chr05	16420177	16425262	CNVnator:Lumpy	eval1=0.0015572;eval2=1.1168e-33;eval3=0.0957622;eval4=6.99274e-50:SU=4	exon	16423017	16423221	-	LOC_Os05g28090.2:exon_1
chr05	16420177	16425262	CNVnator:Lumpy	eval1=0.0015572;eval2=1.1168e-33;eval3=0.0957622;eval4=6.99274e-50:SU=4	exon	16422833	16422928	-	LOC_Os05g28090.2:exon_2
chr05	16420177	16425262	CNVnator:Lumpy	eval1=0.0015572;eval2=1.1168e-33;eval3=0.0957622;eval4=6.99274e-50:SU=4	exon	16422622	16422729	-	LOC_Os05g28090.2:exon_3
chr05	16420177	16425262	CNVnator:Lumpy	eval1=0.0015572;eval2=1.1168e-33;eval3=0.0957622;eval4=6.99274e-50:SU=4	exon	16421457	16422526	-	LOC_Os05g28090.2:exon_4
chr05	16420177	16425262	CNVnator:Lumpy	eval1=0.0015572;eval2=1.1168e-33;eval3=0.0957622;eval4=6.99274e-50:SU=4	five_prime_UTR	16423176	16423221	-	LOC_Os05g28090.2:utr_2
chr05	16420177	16425262	CNVnator:Lumpy	eval1=0.0015572;eval2=1.1168e-33;eval3=0.0957622;eval4=6.99274e-50:SU=4	CDS	16423017	16423175	-	LOC_Os05g28090.2:cds_1
chr05	16420177	16425262	CNVnator:Lumpy	eval1=0.0015572;eval2=1.1168e-33;eval3=0.0957622;eval4=6.99274e-50:SU=4	CDS	16422833	16422928	-	LOC_Os05g28090.2:cds_2
chr05	16420177	16425262	CNVnator:Lumpy	eval1=0.0015572;eval2=1.1168e-33;eval3=0.0957622;eval4=6.99274e-50:SU=4	CDS	16422622	16422729	-	LOC_Os05g28090.2:cds_3
chr05	16420177	16425262	CNVnator:Lumpy	eval1=0.0015572;eval2=1.1168e-33;eval3=0.0957622;eval4=6.99274e-50:SU=4	CDS	16422428	16422526	-	LOC_Os05g28090.2:cds_4
chr05	16420177	16425262	CNVnator:Lumpy	eval1=0.0015572;eval2=1.1168e-33;eval3=0.0957622;eval4=6.99274e-50:SU=4	three_prime_UTR	16421457	16422427	-	LOC_Os05g28090.2:utr_1
chr05	16420177	16425262	CNVnator:Lumpy	eval1=0.0015572;eval2=1.1168e-33;eval3=0.0957622;eval4=6.99274e-50:SU=4	mRNA	16421495	16423221	-	LOC_Os05g28090.3
chr05	16420177	16425262	CNVnator:Lumpy	eval1=0.0015572;eval2=1.1168e-33;eval3=0.0957622;eval4=6.99274e-50:SU=4	exon	16423017	16423221	-	LOC_Os05g28090.3:exon_1
chr05	16420177	16425262	CNVnator:Lumpy	eval1=0.0015572;eval2=1.1168e-33;eval3=0.0957622;eval4=6.99274e-50:SU=4	exon	16422833	16422928	-	LOC_Os05g28090.3:exon_2
chr05	16420177	16425262	CNVnator:Lumpy	eval1=0.0015572;eval2=1.1168e-33;eval3=0.0957622;eval4=6.99274e-50:SU=4	exon	16422432	16422729	-	LOC_Os05g28090.3:exon_3
chr05	16420177	16425262	CNVnator:Lumpy	eval1=0.0015572;eval2=1.1168e-33;eval3=0.0957622;eval4=6.99274e-50:SU=4	exon	16421495	16421913	-	LOC_Os05g28090.3:exon_4
chr05	16420177	16425262	CNVnator:Lumpy	eval1=0.0015572;eval2=1.1168e-33;eval3=0.0957622;eval4=6.99274e-50:SU=4	five_prime_UTR	16423176	16423221	-	LOC_Os05g28090.3:utr_3
chr05	16420177	16425262	CNVnator:Lumpy	eval1=0.0015572;eval2=1.1168e-33;eval3=0.0957622;eval4=6.99274e-50:SU=4	CDS	16423017	16423175	-	LOC_Os05g28090.3:cds_1
chr05	16420177	16425262	CNVnator:Lumpy	eval1=0.0015572;eval2=1.1168e-33;eval3=0.0957622;eval4=6.99274e-50:SU=4	CDS	16422833	16422928	-	LOC_Os05g28090.3:cds_2
chr05	16420177	16425262	CNVnator:Lumpy	eval1=0.0015572;eval2=1.1168e-33;eval3=0.0957622;eval4=6.99274e-50:SU=4	CDS	16422553	16422729	-	LOC_Os05g28090.3:cds_3
chr05	16420177	16425262	CNVnator:Lumpy	eval1=0.0015572;eval2=1.1168e-33;eval3=0.0957622;eval4=6.99274e-50:SU=4	three_prime_UTR	16422432	16422552	-	LOC_Os05g28090.3:utr_2
chr05	16420177	16425262	CNVnator:Lumpy	eval1=0.0015572;eval2=1.1168e-33;eval3=0.0957622;eval4=6.99274e-50:SU=4	three_prime_UTR	16421495	16421913	-	LOC_Os05g28090.3:utr_1
chr05	17377710	17378060	Pindel:DELLY	SR=4;score=8:PE=25;SR=0	gene	17377909	17378617	+	LOC_Os05g30020
chr05	17377710	17378060	Pindel:DELLY	SR=4;score=8:PE=25;SR=0	mRNA	17377909	17378617	+	LOC_Os05g30020.1
chr05	17377710	17378060	Pindel:DELLY	SR=4;score=8:PE=25;SR=0	exon	17377909	17378224	+	LOC_Os05g30020.1:exon_1
chr05	17377710	17378060	Pindel:DELLY	SR=4;score=8:PE=25;SR=0	CDS	17377909	17378224	+	LOC_Os05g30020.1:cds_1
chr05	18771436	19670053	DELLY:Lumpy	PE=10;SR=0:SU=5	gene	18769040	18772114	-	LOC_Os05g32190
chr05	18771436	19670053	DELLY:Lumpy	PE=10;SR=0:SU=5	mRNA	18769040	18772114	-	LOC_Os05g32190.1
chr05	18771436	19670053	DELLY:Lumpy	PE=10;SR=0:SU=5	exon	18771985	18772114	-	LOC_Os05g32190.1:exon_1
chr05	18771436	19670053	DELLY:Lumpy	PE=10;SR=0:SU=5	five_prime_UTR	18772083	18772114	-	LOC_Os05g32190.1:utr_2
chr05	18771436	19670053	DELLY:Lumpy	PE=10;SR=0:SU=5	CDS	18771985	18772082	-	LOC_Os05g32190.1:cds_1
chr05	18771436	19670053	DELLY:Lumpy	PE=10;SR=0:SU=5	gene	18774065	18774910	+	LOC_Os05g32200
chr05	18771436	19670053	DELLY:Lumpy	PE=10;SR=0:SU=5	mRNA	18774065	18774910	+	LOC_Os05g32200.1
chr05	18771436	19670053	DELLY:Lumpy	PE=10;SR=0:SU=5	exon	18774065	18774910	+	LOC_Os05g32200.1:exon_1
chr05	18771436	19670053	DELLY:Lumpy	PE=10;SR=0:SU=5	CDS	18774065	18774910	+	LOC_Os05g32200.1:cds_1
chr05	18771436	19670053	DELLY:Lumpy	PE=10;SR=0:SU=5	gene	18779694	18786821	+	LOC_Os05g32210
chr05	18771436	19670053	DELLY:Lumpy	PE=10;SR=0:SU=5	mRNA	18779694	18786821	+	LOC_Os05g32210.1
chr05	18771436	19670053	DELLY:Lumpy	PE=10;SR=0:SU=5	exon	18779694	18779788	+	LOC_Os05g32210.1:exon_1
chr05	18771436	19670053	DELLY:Lumpy	PE=10;SR=0:SU=5	exon	18779906	18780034	+	LOC_Os05g32210.1:exon_2
chr05	18771436	19670053	DELLY:Lumpy	PE=10;SR=0:SU=5	exon	18781363	18781541	+	LOC_Os05g32210.1:exon_3
chr05	18771436	19670053	DELLY:Lumpy	PE=10;SR=0:SU=5	exon	18782278	18782391	+	LOC_Os05g32210.1:exon_4
chr05	18771436	19670053	DELLY:Lumpy	PE=10;SR=0:SU=5	exon	18782520	18782614	+	LOC_Os05g32210.1:exon_5
chr05	18771436	19670053	DELLY:Lumpy	PE=10;SR=0:SU=5	exon	18782850	18782956	+	LOC_Os05g32210.1:exon_6
chr05	18771436	19670053	DELLY:Lumpy	PE=10;SR=0:SU=5	exon	18783701	18783774	+	LOC_Os05g32210.1:exon_7
chr05	18771436	19670053	DELLY:Lumpy	PE=10;SR=0:SU=5	exon	18784748	18784826	+	LOC_Os05g32210.1:exon_8
chr05	18771436	19670053	DELLY:Lumpy	PE=10;SR=0:SU=5	exon	18785339	18785646	+	LOC_Os05g32210.1:exon_9
chr05	18771436	19670053	DELLY:Lumpy	PE=10;SR=0:SU=5	exon	18786138	18786821	+	LOC_Os05g32210.1:exon_10
chr05	18771436	19670053	DELLY:Lumpy	PE=10;SR=0:SU=5	five_prime_UTR	18779694	18779694	+	LOC_Os05g32210.1:utr_1
chr05	18771436	19670053	DELLY:Lumpy	PE=10;SR=0:SU=5	CDS	18779695	18779788	+	LOC_Os05g32210.1:cds_1
chr05	18771436	19670053	DELLY:Lumpy	PE=10;SR=0:SU=5	CDS	18779906	18780034	+	LOC_Os05g32210.1:cds_2
chr05	18771436	19670053	DELLY:Lumpy	PE=10;SR=0:SU=5	CDS	18781363	18781541	+	LOC_Os05g32210.1:cds_3
chr05	18771436	19670053	DELLY:Lumpy	PE=10;SR=0:SU=5	CDS	18782278	18782391	+	LOC_Os05g32210.1:cds_4
chr05	18771436	19670053	DELLY:Lumpy	PE=10;SR=0:SU=5	CDS	18782520	18782614	+	LOC_Os05g32210.1:cds_5
chr05	18771436	19670053	DELLY:Lumpy	PE=10;SR=0:SU=5	CDS	18782850	18782956	+	LOC_Os05g32210.1:cds_6
chr05	18771436	19670053	DELLY:Lumpy	PE=10;SR=0:SU=5	CDS	18783701	18783774	+	LOC_Os05g32210.1:cds_7
chr05	18771436	19670053	DELLY:Lumpy	PE=10;SR=0:SU=5	CDS	18784748	18784826	+	LOC_Os05g32210.1:cds_8
chr05	18771436	19670053	DELLY:Lumpy	PE=10;SR=0:SU=5	CDS	18785339	18785646	+	LOC_Os05g32210.1:cds_9
chr05	18771436	19670053	DELLY:Lumpy	PE=10;SR=0:SU=5	CDS	18786138	18786443	+	LOC_Os05g32210.1:cds_10
chr05	18771436	19670053	DELLY:Lumpy	PE=10;SR=0:SU=5	three_prime_UTR	18786444	18786821	+	LOC_Os05g32210.1:utr_2
chr05	18771436	19670053	DELLY:Lumpy	PE=10;SR=0:SU=5	gene	18789636	18793774	+	LOC_Os05g32220
chr05	18771436	19670053	DELLY:Lumpy	PE=10;SR=0:SU=5	mRNA	18789636	18793774	+	LOC_Os05g32220.1
chr05	18771436	19670053	DELLY:Lumpy	PE=10;SR=0:SU=5	exon	18789636	18790073	+	LOC_Os05g32220.1:exon_1
chr05	18771436	19670053	DELLY:Lumpy	PE=10;SR=0:SU=5	exon	18790180	18790359	+	LOC_Os05g32220.1:exon_2
chr05	18771436	19670053	DELLY:Lumpy	PE=10;SR=0:SU=5	exon	18790470	18790524	+	LOC_Os05g32220.1:exon_3
chr05	18771436	19670053	DELLY:Lumpy	PE=10;SR=0:SU=5	exon	18790791	18790918	+	LOC_Os05g32220.1:exon_4
chr05	18771436	19670053	DELLY:Lumpy	PE=10;SR=0:SU=5	exon	18791380	18791463	+	LOC_Os05g32220.1:exon_5
chr05	18771436	19670053	DELLY:Lumpy	PE=10;SR=0:SU=5	exon	18792988	18793113	+	LOC_Os05g32220.1:exon_6
chr05	18771436	19670053	DELLY:Lumpy	PE=10;SR=0:SU=5	exon	18793195	18793774	+	LOC_Os05g32220.1:exon_7
chr05	18771436	19670053	DELLY:Lumpy	PE=10;SR=0:SU=5	five_prime_UTR	18789636	18789704	+	LOC_Os05g32220.1:utr_1
chr05	18771436	19670053	DELLY:Lumpy	PE=10;SR=0:SU=5	CDS	18789705	18790073	+	LOC_Os05g32220.1:cds_1
chr05	18771436	19670053	DELLY:Lumpy	PE=10;SR=0:SU=5	CDS	18790180	18790359	+	LOC_Os05g32220.1:cds_2
chr05	18771436	19670053	DELLY:Lumpy	PE=10;SR=0:SU=5	CDS	18790470	18790524	+	LOC_Os05g32220.1:cds_3
chr05	18771436	19670053	DELLY:Lumpy	PE=10;SR=0:SU=5	CDS	18790791	18790918	+	LOC_Os05g32220.1:cds_4
chr05	18771436	19670053	DELLY:Lumpy	PE=10;SR=0:SU=5	CDS	18791380	18791463	+	LOC_Os05g32220.1:cds_5
chr05	18771436	19670053	DELLY:Lumpy	PE=10;SR=0:SU=5	CDS	18792988	18793113	+	LOC_Os05g32220.1:cds_6
chr05	18771436	19670053	DELLY:Lumpy	PE=10;SR=0:SU=5	CDS	18793195	18793332	+	LOC_Os05g32220.1:cds_7
chr05	18771436	19670053	DELLY:Lumpy	PE=10;SR=0:SU=5	three_prime_UTR	18793333	18793774	+	LOC_Os05g32220.1:utr_2
chr05	18771436	19670053	DELLY:Lumpy	PE=10;SR=0:SU=5	gene	18796428	18802128	+	LOC_Os05g32230
chr05	18771436	19670053	DELLY:Lumpy	PE=10;SR=0:SU=5	mRNA	18796428	18802128	+	LOC_Os05g32230.1
chr05	18771436	19670053	DELLY:Lumpy	PE=10;SR=0:SU=5	exon	18796428	18797085	+	LOC_Os05g32230.1:exon_1
chr05	18771436	19670053	DELLY:Lumpy	PE=10;SR=0:SU=5	exon	18798031	18798099	+	LOC_Os05g32230.1:exon_2
chr05	18771436	19670053	DELLY:Lumpy	PE=10;SR=0:SU=5	exon	18799385	18799516	+	LOC_Os05g32230.1:exon_3
chr05	18771436	19670053	DELLY:Lumpy	PE=10;SR=0:SU=5	exon	18799670	18799723	+	LOC_Os05g32230.1:exon_4
chr05	18771436	19670053	DELLY:Lumpy	PE=10;SR=0:SU=5	exon	18799816	18799860	+	LOC_Os05g32230.1:exon_5
chr05	18771436	19670053	DELLY:Lumpy	PE=10;SR=0:SU=5	exon	18800412	18800551	+	LOC_Os05g32230.1:exon_6
chr05	18771436	19670053	DELLY:Lumpy	PE=10;SR=0:SU=5	exon	18801353	18801478	+	LOC_Os05g32230.1:exon_7
chr05	18771436	19670053	DELLY:Lumpy	PE=10;SR=0:SU=5	exon	18801571	18802128	+	LOC_Os05g32230.1:exon_8
chr05	18771436	19670053	DELLY:Lumpy	PE=10;SR=0:SU=5	five_prime_UTR	18796428	18796551	+	LOC_Os05g32230.1:utr_1
chr05	18771436	19670053	DELLY:Lumpy	PE=10;SR=0:SU=5	CDS	18796552	18797085	+	LOC_Os05g32230.1:cds_1
chr05	18771436	19670053	DELLY:Lumpy	PE=10;SR=0:SU=5	CDS	18798031	18798099	+	LOC_Os05g32230.1:cds_2
chr05	18771436	19670053	DELLY:Lumpy	PE=10;SR=0:SU=5	CDS	18799385	18799516	+	LOC_Os05g32230.1:cds_3
chr05	18771436	19670053	DELLY:Lumpy	PE=10;SR=0:SU=5	CDS	18799670	18799723	+	LOC_Os05g32230.1:cds_4
chr05	18771436	19670053	DELLY:Lumpy	PE=10;SR=0:SU=5	CDS	18799816	18799860	+	LOC_Os05g32230.1:cds_5
chr05	18771436	19670053	DELLY:Lumpy	PE=10;SR=0:SU=5	CDS	18800412	18800551	+	LOC_Os05g32230.1:cds_6
chr05	18771436	19670053	DELLY:Lumpy	PE=10;SR=0:SU=5	CDS	18801353	18801478	+	LOC_Os05g32230.1:cds_7
chr05	18771436	19670053	DELLY:Lumpy	PE=10;SR=0:SU=5	CDS	18801571	18801607	+	LOC_Os05g32230.1:cds_8
chr05	18771436	19670053	DELLY:Lumpy	PE=10;SR=0:SU=5	three_prime_UTR	18801608	18802128	+	LOC_Os05g32230.1:utr_2
chr05	18771436	19670053	DELLY:Lumpy	PE=10;SR=0:SU=5	gene	18802449	18802775	+	LOC_Os05g32240
chr05	18771436	19670053	DELLY:Lumpy	PE=10;SR=0:SU=5	mRNA	18802449	18802775	+	LOC_Os05g32240.1
chr05	18771436	19670053	DELLY:Lumpy	PE=10;SR=0:SU=5	exon	18802449	18802775	+	LOC_Os05g32240.1:exon_1
chr05	18771436	19670053	DELLY:Lumpy	PE=10;SR=0:SU=5	CDS	18802449	18802775	+	LOC_Os05g32240.1:cds_1
chr05	18771436	19670053	DELLY:Lumpy	PE=10;SR=0:SU=5	gene	18804267	18807240	-	LOC_Os05g32250
chr05	18771436	19670053	DELLY:Lumpy	PE=10;SR=0:SU=5	mRNA	18804267	18807240	-	LOC_Os05g32250.1
chr05	18771436	19670053	DELLY:Lumpy	PE=10;SR=0:SU=5	exon	18807106	18807240	-	LOC_Os05g32250.1:exon_1
chr05	18771436	19670053	DELLY:Lumpy	PE=10;SR=0:SU=5	exon	18804799	18805291	-	LOC_Os05g32250.1:exon_2
chr05	18771436	19670053	DELLY:Lumpy	PE=10;SR=0:SU=5	exon	18804267	18804376	-	LOC_Os05g32250.1:exon_3
chr05	18771436	19670053	DELLY:Lumpy	PE=10;SR=0:SU=5	CDS	18807106	18807240	-	LOC_Os05g32250.1:cds_1
chr05	18771436	19670053	DELLY:Lumpy	PE=10;SR=0:SU=5	CDS	18804799	18805291	-	LOC_Os05g32250.1:cds_2
chr05	18771436	19670053	DELLY:Lumpy	PE=10;SR=0:SU=5	CDS	18804267	18804376	-	LOC_Os05g32250.1:cds_3
chr05	18771436	19670053	DELLY:Lumpy	PE=10;SR=0:SU=5	gene	18808855	18809136	+	LOC_Os05g32260
chr05	18771436	19670053	DELLY:Lumpy	PE=10;SR=0:SU=5	mRNA	18808855	18809136	+	LOC_Os05g32260.1
chr05	18771436	19670053	DELLY:Lumpy	PE=10;SR=0:SU=5	exon	18808855	18809136	+	LOC_Os05g32260.1:exon_1
chr05	18771436	19670053	DELLY:Lumpy	PE=10;SR=0:SU=5	CDS	18808855	18809136	+	LOC_Os05g32260.1:cds_1
chr05	18771436	19670053	DELLY:Lumpy	PE=10;SR=0:SU=5	gene	18812390	18817699	+	LOC_Os05g32270
chr05	18771436	19670053	DELLY:Lumpy	PE=10;SR=0:SU=5	mRNA	18812390	18817699	+	LOC_Os05g32270.1
chr05	18771436	19670053	DELLY:Lumpy	PE=10;SR=0:SU=5	exon	18812390	18812533	+	LOC_Os05g32270.1:exon_7
chr05	18771436	19670053	DELLY:Lumpy	PE=10;SR=0:SU=5	exon	18813207	18813289	+	LOC_Os05g32270.1:exon_8
chr05	18771436	19670053	DELLY:Lumpy	PE=10;SR=0:SU=5	exon	18813584	18813680	+	LOC_Os05g32270.1:exon_9
chr05	18771436	19670053	DELLY:Lumpy	PE=10;SR=0:SU=5	exon	18814331	18814404	+	LOC_Os05g32270.1:exon_1
chr05	18771436	19670053	DELLY:Lumpy	PE=10;SR=0:SU=5	exon	18814480	18814530	+	LOC_Os05g32270.1:exon_2
chr05	18771436	19670053	DELLY:Lumpy	PE=10;SR=0:SU=5	exon	18815732	18815799	+	LOC_Os05g32270.1:exon_3
chr05	18771436	19670053	DELLY:Lumpy	PE=10;SR=0:SU=5	exon	18815912	18816480	+	LOC_Os05g32270.1:exon_4
chr05	18771436	19670053	DELLY:Lumpy	PE=10;SR=0:SU=5	exon	18816579	18816675	+	LOC_Os05g32270.1:exon_5
chr05	18771436	19670053	DELLY:Lumpy	PE=10;SR=0:SU=5	exon	18817399	18817699	+	LOC_Os05g32270.1:exon_6
chr05	18771436	19670053	DELLY:Lumpy	PE=10;SR=0:SU=5	five_prime_UTR	18812390	18812533	+	LOC_Os05g32270.1:utr_1
chr05	18771436	19670053	DELLY:Lumpy	PE=10;SR=0:SU=5	five_prime_UTR	18813207	18813254	+	LOC_Os05g32270.1:utr_2
chr05	18771436	19670053	DELLY:Lumpy	PE=10;SR=0:SU=5	CDS	18813255	18813289	+	LOC_Os05g32270.1:cds_1
chr05	18771436	19670053	DELLY:Lumpy	PE=10;SR=0:SU=5	CDS	18813584	18813680	+	LOC_Os05g32270.1:cds_2
chr05	18771436	19670053	DELLY:Lumpy	PE=10;SR=0:SU=5	CDS	18814331	18814404	+	LOC_Os05g32270.1:cds_3
chr05	18771436	19670053	DELLY:Lumpy	PE=10;SR=0:SU=5	CDS	18814480	18814530	+	LOC_Os05g32270.1:cds_4
chr05	18771436	19670053	DELLY:Lumpy	PE=10;SR=0:SU=5	CDS	18815732	18815799	+	LOC_Os05g32270.1:cds_5
chr05	18771436	19670053	DELLY:Lumpy	PE=10;SR=0:SU=5	CDS	18815912	18816480	+	LOC_Os05g32270.1:cds_6
chr05	18771436	19670053	DELLY:Lumpy	PE=10;SR=0:SU=5	CDS	18816579	18816629	+	LOC_Os05g32270.1:cds_7
chr05	18771436	19670053	DELLY:Lumpy	PE=10;SR=0:SU=5	three_prime_UTR	18816630	18816675	+	LOC_Os05g32270.1:utr_3
chr05	18771436	19670053	DELLY:Lumpy	PE=10;SR=0:SU=5	three_prime_UTR	18817399	18817699	+	LOC_Os05g32270.1:utr_4
chr05	18771436	19670053	DELLY:Lumpy	PE=10;SR=0:SU=5	mRNA	18813472	18817699	+	LOC_Os05g32270.2
chr05	18771436	19670053	DELLY:Lumpy	PE=10;SR=0:SU=5	exon	18813472	18813508	+	LOC_Os05g32270.2:exon_1
chr05	18771436	19670053	DELLY:Lumpy	PE=10;SR=0:SU=5	exon	18813592	18813680	+	LOC_Os05g32270.2:exon_2
chr05	18771436	19670053	DELLY:Lumpy	PE=10;SR=0:SU=5	exon	18814331	18814404	+	LOC_Os05g32270.2:exon_3
chr05	18771436	19670053	DELLY:Lumpy	PE=10;SR=0:SU=5	exon	18814480	18814530	+	LOC_Os05g32270.2:exon_4
chr05	18771436	19670053	DELLY:Lumpy	PE=10;SR=0:SU=5	exon	18815732	18815799	+	LOC_Os05g32270.2:exon_5
chr05	18771436	19670053	DELLY:Lumpy	PE=10;SR=0:SU=5	exon	18815912	18816480	+	LOC_Os05g32270.2:exon_6
chr05	18771436	19670053	DELLY:Lumpy	PE=10;SR=0:SU=5	exon	18816579	18816675	+	LOC_Os05g32270.2:exon_7
chr05	18771436	19670053	DELLY:Lumpy	PE=10;SR=0:SU=5	exon	18817399	18817699	+	LOC_Os05g32270.2:exon_8
chr05	18771436	19670053	DELLY:Lumpy	PE=10;SR=0:SU=5	five_prime_UTR	18813472	18813508	+	LOC_Os05g32270.2:utr_1
chr05	18771436	19670053	DELLY:Lumpy	PE=10;SR=0:SU=5	five_prime_UTR	18813592	18813680	+	LOC_Os05g32270.2:utr_2
chr05	18771436	19670053	DELLY:Lumpy	PE=10;SR=0:SU=5	five_prime_UTR	18814331	18814360	+	LOC_Os05g32270.2:utr_3
chr05	18771436	19670053	DELLY:Lumpy	PE=10;SR=0:SU=5	CDS	18814361	18814404	+	LOC_Os05g32270.2:cds_1
chr05	18771436	19670053	DELLY:Lumpy	PE=10;SR=0:SU=5	CDS	18814480	18814530	+	LOC_Os05g32270.2:cds_2
chr05	18771436	19670053	DELLY:Lumpy	PE=10;SR=0:SU=5	CDS	18815732	18815799	+	LOC_Os05g32270.2:cds_3
chr05	18771436	19670053	DELLY:Lumpy	PE=10;SR=0:SU=5	CDS	18815912	18816480	+	LOC_Os05g32270.2:cds_4
chr05	18771436	19670053	DELLY:Lumpy	PE=10;SR=0:SU=5	CDS	18816579	18816629	+	LOC_Os05g32270.2:cds_5
chr05	18771436	19670053	DELLY:Lumpy	PE=10;SR=0:SU=5	three_prime_UTR	18816630	18816675	+	LOC_Os05g32270.2:utr_4
chr05	18771436	19670053	DELLY:Lumpy	PE=10;SR=0:SU=5	three_prime_UTR	18817399	18817699	+	LOC_Os05g32270.2:utr_5
chr05	18771436	19670053	DELLY:Lumpy	PE=10;SR=0:SU=5	gene	18819901	18821090	-	LOC_Os05g32280
chr05	18771436	19670053	DELLY:Lumpy	PE=10;SR=0:SU=5	mRNA	18819901	18821090	-	LOC_Os05g32280.1
chr05	18771436	19670053	DELLY:Lumpy	PE=10;SR=0:SU=5	exon	18820837	18821090	-	LOC_Os05g32280.1:exon_1
chr05	18771436	19670053	DELLY:Lumpy	PE=10;SR=0:SU=5	exon	18819901	18820135	-	LOC_Os05g32280.1:exon_2
chr05	18771436	19670053	DELLY:Lumpy	PE=10;SR=0:SU=5	CDS	18820837	18821090	-	LOC_Os05g32280.1:cds_1
chr05	18771436	19670053	DELLY:Lumpy	PE=10;SR=0:SU=5	CDS	18819901	18820135	-	LOC_Os05g32280.1:cds_2
chr05	18771436	19670053	DELLY:Lumpy	PE=10;SR=0:SU=5	gene	18823135	18828798	-	LOC_Os05g32290
chr05	18771436	19670053	DELLY:Lumpy	PE=10;SR=0:SU=5	mRNA	18823135	18828798	-	LOC_Os05g32290.1
chr05	18771436	19670053	DELLY:Lumpy	PE=10;SR=0:SU=5	exon	18828597	18828798	-	LOC_Os05g32290.1:exon_1
chr05	18771436	19670053	DELLY:Lumpy	PE=10;SR=0:SU=5	exon	18827916	18828015	-	LOC_Os05g32290.1:exon_2
chr05	18771436	19670053	DELLY:Lumpy	PE=10;SR=0:SU=5	exon	18826666	18827653	-	LOC_Os05g32290.1:exon_3
chr05	18771436	19670053	DELLY:Lumpy	PE=10;SR=0:SU=5	exon	18824805	18826623	-	LOC_Os05g32290.1:exon_4
chr05	18771436	19670053	DELLY:Lumpy	PE=10;SR=0:SU=5	exon	18823135	18823277	-	LOC_Os05g32290.1:exon_5
chr05	18771436	19670053	DELLY:Lumpy	PE=10;SR=0:SU=5	CDS	18828597	18828798	-	LOC_Os05g32290.1:cds_1
chr05	18771436	19670053	DELLY:Lumpy	PE=10;SR=0:SU=5	CDS	18827916	18828015	-	LOC_Os05g32290.1:cds_2
chr05	18771436	19670053	DELLY:Lumpy	PE=10;SR=0:SU=5	CDS	18826666	18827653	-	LOC_Os05g32290.1:cds_3
chr05	18771436	19670053	DELLY:Lumpy	PE=10;SR=0:SU=5	CDS	18824805	18826623	-	LOC_Os05g32290.1:cds_4
chr05	18771436	19670053	DELLY:Lumpy	PE=10;SR=0:SU=5	CDS	18823135	18823277	-	LOC_Os05g32290.1:cds_5
chr05	18771436	19670053	DELLY:Lumpy	PE=10;SR=0:SU=5	gene	18830270	18831070	+	LOC_Os05g32300
chr05	18771436	19670053	DELLY:Lumpy	PE=10;SR=0:SU=5	mRNA	18830270	18831070	+	LOC_Os05g32300.1
chr05	18771436	19670053	DELLY:Lumpy	PE=10;SR=0:SU=5	exon	18830270	18831070	+	LOC_Os05g32300.1:exon_1
chr05	18771436	19670053	DELLY:Lumpy	PE=10;SR=0:SU=5	CDS	18830270	18831070	+	LOC_Os05g32300.1:cds_1
chr05	18771436	19670053	DELLY:Lumpy	PE=10;SR=0:SU=5	gene	18838333	18840821	-	LOC_Os05g32310
chr05	18771436	19670053	DELLY:Lumpy	PE=10;SR=0:SU=5	mRNA	18838333	18840821	-	LOC_Os05g32310.1
chr05	18771436	19670053	DELLY:Lumpy	PE=10;SR=0:SU=5	exon	18840595	18840821	-	LOC_Os05g32310.1:exon_1
chr05	18771436	19670053	DELLY:Lumpy	PE=10;SR=0:SU=5	exon	18840340	18840463	-	LOC_Os05g32310.1:exon_2
chr05	18771436	19670053	DELLY:Lumpy	PE=10;SR=0:SU=5	exon	18838800	18838872	-	LOC_Os05g32310.1:exon_3
chr05	18771436	19670053	DELLY:Lumpy	PE=10;SR=0:SU=5	exon	18838333	18838698	-	LOC_Os05g32310.1:exon_4
chr05	18771436	19670053	DELLY:Lumpy	PE=10;SR=0:SU=5	five_prime_UTR	18840632	18840821	-	LOC_Os05g32310.1:utr_2
chr05	18771436	19670053	DELLY:Lumpy	PE=10;SR=0:SU=5	CDS	18840595	18840631	-	LOC_Os05g32310.1:cds_1
chr05	18771436	19670053	DELLY:Lumpy	PE=10;SR=0:SU=5	CDS	18840340	18840463	-	LOC_Os05g32310.1:cds_2
chr05	18771436	19670053	DELLY:Lumpy	PE=10;SR=0:SU=5	CDS	18838800	18838872	-	LOC_Os05g32310.1:cds_3
chr05	18771436	19670053	DELLY:Lumpy	PE=10;SR=0:SU=5	CDS	18838663	18838698	-	LOC_Os05g32310.1:cds_4
chr05	18771436	19670053	DELLY:Lumpy	PE=10;SR=0:SU=5	three_prime_UTR	18838333	18838662	-	LOC_Os05g32310.1:utr_1
chr05	18771436	19670053	DELLY:Lumpy	PE=10;SR=0:SU=5	gene	18842751	18845834	+	LOC_Os05g32320
chr05	18771436	19670053	DELLY:Lumpy	PE=10;SR=0:SU=5	mRNA	18842751	18845834	+	LOC_Os05g32320.1
chr05	18771436	19670053	DELLY:Lumpy	PE=10;SR=0:SU=5	exon	18842751	18843342	+	LOC_Os05g32320.1:exon_1
chr05	18771436	19670053	DELLY:Lumpy	PE=10;SR=0:SU=5	exon	18844457	18845834	+	LOC_Os05g32320.1:exon_2
chr05	18771436	19670053	DELLY:Lumpy	PE=10;SR=0:SU=5	five_prime_UTR	18842751	18843068	+	LOC_Os05g32320.1:utr_1
chr05	18771436	19670053	DELLY:Lumpy	PE=10;SR=0:SU=5	CDS	18843069	18843342	+	LOC_Os05g32320.1:cds_1
chr05	18771436	19670053	DELLY:Lumpy	PE=10;SR=0:SU=5	CDS	18844457	18845499	+	LOC_Os05g32320.1:cds_2
chr05	18771436	19670053	DELLY:Lumpy	PE=10;SR=0:SU=5	three_prime_UTR	18845500	18845834	+	LOC_Os05g32320.1:utr_2
chr05	18771436	19670053	DELLY:Lumpy	PE=10;SR=0:SU=5	gene	18845942	18849942	-	LOC_Os05g32330
chr05	18771436	19670053	DELLY:Lumpy	PE=10;SR=0:SU=5	mRNA	18845942	18849942	-	LOC_Os05g32330.1
chr05	18771436	19670053	DELLY:Lumpy	PE=10;SR=0:SU=5	exon	18849702	18849942	-	LOC_Os05g32330.1:exon_1
chr05	18771436	19670053	DELLY:Lumpy	PE=10;SR=0:SU=5	exon	18849541	18849620	-	LOC_Os05g32330.1:exon_2
chr05	18771436	19670053	DELLY:Lumpy	PE=10;SR=0:SU=5	exon	18849352	18849401	-	LOC_Os05g32330.1:exon_3
chr05	18771436	19670053	DELLY:Lumpy	PE=10;SR=0:SU=5	exon	18849167	18849216	-	LOC_Os05g32330.1:exon_4
chr05	18771436	19670053	DELLY:Lumpy	PE=10;SR=0:SU=5	exon	18848605	18848674	-	LOC_Os05g32330.1:exon_5
chr05	18771436	19670053	DELLY:Lumpy	PE=10;SR=0:SU=5	exon	18847910	18848031	-	LOC_Os05g32330.1:exon_6
chr05	18771436	19670053	DELLY:Lumpy	PE=10;SR=0:SU=5	exon	18847663	18847772	-	LOC_Os05g32330.1:exon_7
chr05	18771436	19670053	DELLY:Lumpy	PE=10;SR=0:SU=5	exon	18847135	18847285	-	LOC_Os05g32330.1:exon_8
chr05	18771436	19670053	DELLY:Lumpy	PE=10;SR=0:SU=5	exon	18846866	18847013	-	LOC_Os05g32330.1:exon_9
chr05	18771436	19670053	DELLY:Lumpy	PE=10;SR=0:SU=5	exon	18845942	18846487	-	LOC_Os05g32330.1:exon_10
chr05	18771436	19670053	DELLY:Lumpy	PE=10;SR=0:SU=5	five_prime_UTR	18849794	18849942	-	LOC_Os05g32330.1:utr_2
chr05	18771436	19670053	DELLY:Lumpy	PE=10;SR=0:SU=5	CDS	18849702	18849793	-	LOC_Os05g32330.1:cds_1
chr05	18771436	19670053	DELLY:Lumpy	PE=10;SR=0:SU=5	CDS	18849541	18849620	-	LOC_Os05g32330.1:cds_2
chr05	18771436	19670053	DELLY:Lumpy	PE=10;SR=0:SU=5	CDS	18849352	18849401	-	LOC_Os05g32330.1:cds_3
chr05	18771436	19670053	DELLY:Lumpy	PE=10;SR=0:SU=5	CDS	18849167	18849216	-	LOC_Os05g32330.1:cds_4
chr05	18771436	19670053	DELLY:Lumpy	PE=10;SR=0:SU=5	CDS	18848605	18848674	-	LOC_Os05g32330.1:cds_5
chr05	18771436	19670053	DELLY:Lumpy	PE=10;SR=0:SU=5	CDS	18847910	18848031	-	LOC_Os05g32330.1:cds_6
chr05	18771436	19670053	DELLY:Lumpy	PE=10;SR=0:SU=5	CDS	18847663	18847772	-	LOC_Os05g32330.1:cds_7
chr05	18771436	19670053	DELLY:Lumpy	PE=10;SR=0:SU=5	CDS	18847135	18847285	-	LOC_Os05g32330.1:cds_8
chr05	18771436	19670053	DELLY:Lumpy	PE=10;SR=0:SU=5	CDS	18846866	18847013	-	LOC_Os05g32330.1:cds_9
chr05	18771436	19670053	DELLY:Lumpy	PE=10;SR=0:SU=5	CDS	18846191	18846487	-	LOC_Os05g32330.1:cds_10
chr05	18771436	19670053	DELLY:Lumpy	PE=10;SR=0:SU=5	three_prime_UTR	18845942	18846190	-	LOC_Os05g32330.1:utr_1
chr05	18771436	19670053	DELLY:Lumpy	PE=10;SR=0:SU=5	mRNA	18845942	18849942	-	LOC_Os05g32330.2
chr05	18771436	19670053	DELLY:Lumpy	PE=10;SR=0:SU=5	exon	18849702	18849942	-	LOC_Os05g32330.2:exon_1
chr05	18771436	19670053	DELLY:Lumpy	PE=10;SR=0:SU=5	exon	18849541	18849620	-	LOC_Os05g32330.2:exon_2
chr05	18771436	19670053	DELLY:Lumpy	PE=10;SR=0:SU=5	exon	18849352	18849401	-	LOC_Os05g32330.2:exon_3
chr05	18771436	19670053	DELLY:Lumpy	PE=10;SR=0:SU=5	exon	18848605	18849216	-	LOC_Os05g32330.2:exon_4
chr05	18771436	19670053	DELLY:Lumpy	PE=10;SR=0:SU=5	exon	18847910	18848031	-	LOC_Os05g32330.2:exon_5
chr05	18771436	19670053	DELLY:Lumpy	PE=10;SR=0:SU=5	exon	18847663	18847772	-	LOC_Os05g32330.2:exon_6
chr05	18771436	19670053	DELLY:Lumpy	PE=10;SR=0:SU=5	exon	18847135	18847285	-	LOC_Os05g32330.2:exon_7
chr05	18771436	19670053	DELLY:Lumpy	PE=10;SR=0:SU=5	exon	18846866	18847013	-	LOC_Os05g32330.2:exon_8
chr05	18771436	19670053	DELLY:Lumpy	PE=10;SR=0:SU=5	exon	18845942	18846487	-	LOC_Os05g32330.2:exon_9
chr05	18771436	19670053	DELLY:Lumpy	PE=10;SR=0:SU=5	five_prime_UTR	18849702	18849942	-	LOC_Os05g32330.2:utr_5
chr05	18771436	19670053	DELLY:Lumpy	PE=10;SR=0:SU=5	five_prime_UTR	18849541	18849620	-	LOC_Os05g32330.2:utr_4
chr05	18771436	19670053	DELLY:Lumpy	PE=10;SR=0:SU=5	five_prime_UTR	18849352	18849401	-	LOC_Os05g32330.2:utr_3
chr05	18771436	19670053	DELLY:Lumpy	PE=10;SR=0:SU=5	five_prime_UTR	18848617	18849216	-	LOC_Os05g32330.2:utr_2
chr05	18771436	19670053	DELLY:Lumpy	PE=10;SR=0:SU=5	CDS	18848605	18848616	-	LOC_Os05g32330.2:cds_1
chr05	18771436	19670053	DELLY:Lumpy	PE=10;SR=0:SU=5	CDS	18847910	18848031	-	LOC_Os05g32330.2:cds_2
chr05	18771436	19670053	DELLY:Lumpy	PE=10;SR=0:SU=5	CDS	18847663	18847772	-	LOC_Os05g32330.2:cds_3
chr05	18771436	19670053	DELLY:Lumpy	PE=10;SR=0:SU=5	CDS	18847135	18847285	-	LOC_Os05g32330.2:cds_4
chr05	18771436	19670053	DELLY:Lumpy	PE=10;SR=0:SU=5	CDS	18846866	18847013	-	LOC_Os05g32330.2:cds_5
chr05	18771436	19670053	DELLY:Lumpy	PE=10;SR=0:SU=5	CDS	18846191	18846487	-	LOC_Os05g32330.2:cds_6
chr05	18771436	19670053	DELLY:Lumpy	PE=10;SR=0:SU=5	three_prime_UTR	18845942	18846190	-	LOC_Os05g32330.2:utr_1
chr05	18771436	19670053	DELLY:Lumpy	PE=10;SR=0:SU=5	gene	18855098	18859422	+	LOC_Os05g32340
chr05	18771436	19670053	DELLY:Lumpy	PE=10;SR=0:SU=5	mRNA	18855098	18859422	+	LOC_Os05g32340.1
chr05	18771436	19670053	DELLY:Lumpy	PE=10;SR=0:SU=5	exon	18855098	18855407	+	LOC_Os05g32340.1:exon_1
chr05	18771436	19670053	DELLY:Lumpy	PE=10;SR=0:SU=5	exon	18855691	18855735	+	LOC_Os05g32340.1:exon_2
chr05	18771436	19670053	DELLY:Lumpy	PE=10;SR=0:SU=5	exon	18857284	18857369	+	LOC_Os05g32340.1:exon_3
chr05	18771436	19670053	DELLY:Lumpy	PE=10;SR=0:SU=5	exon	18857940	18858075	+	LOC_Os05g32340.1:exon_4
chr05	18771436	19670053	DELLY:Lumpy	PE=10;SR=0:SU=5	exon	18858124	18859017	+	LOC_Os05g32340.1:exon_5
chr05	18771436	19670053	DELLY:Lumpy	PE=10;SR=0:SU=5	exon	18859301	18859422	+	LOC_Os05g32340.1:exon_6
chr05	18771436	19670053	DELLY:Lumpy	PE=10;SR=0:SU=5	CDS	18855098	18855407	+	LOC_Os05g32340.1:cds_1
chr05	18771436	19670053	DELLY:Lumpy	PE=10;SR=0:SU=5	CDS	18855691	18855735	+	LOC_Os05g32340.1:cds_2
chr05	18771436	19670053	DELLY:Lumpy	PE=10;SR=0:SU=5	CDS	18857284	18857369	+	LOC_Os05g32340.1:cds_3
chr05	18771436	19670053	DELLY:Lumpy	PE=10;SR=0:SU=5	CDS	18857940	18858075	+	LOC_Os05g32340.1:cds_4
chr05	18771436	19670053	DELLY:Lumpy	PE=10;SR=0:SU=5	CDS	18858124	18859017	+	LOC_Os05g32340.1:cds_5
chr05	18771436	19670053	DELLY:Lumpy	PE=10;SR=0:SU=5	CDS	18859301	18859422	+	LOC_Os05g32340.1:cds_6
chr05	18771436	19670053	DELLY:Lumpy	PE=10;SR=0:SU=5	gene	18862637	18867284	+	LOC_Os05g32350
chr05	18771436	19670053	DELLY:Lumpy	PE=10;SR=0:SU=5	mRNA	18862637	18867284	+	LOC_Os05g32350.1
chr05	18771436	19670053	DELLY:Lumpy	PE=10;SR=0:SU=5	exon	18862637	18863175	+	LOC_Os05g32350.1:exon_1
chr05	18771436	19670053	DELLY:Lumpy	PE=10;SR=0:SU=5	exon	18863655	18864497	+	LOC_Os05g32350.1:exon_2
chr05	18771436	19670053	DELLY:Lumpy	PE=10;SR=0:SU=5	exon	18864571	18864774	+	LOC_Os05g32350.1:exon_3
chr05	18771436	19670053	DELLY:Lumpy	PE=10;SR=0:SU=5	exon	18864870	18865024	+	LOC_Os05g32350.1:exon_4
chr05	18771436	19670053	DELLY:Lumpy	PE=10;SR=0:SU=5	exon	18865797	18865907	+	LOC_Os05g32350.1:exon_5
chr05	18771436	19670053	DELLY:Lumpy	PE=10;SR=0:SU=5	exon	18866824	18867284	+	LOC_Os05g32350.1:exon_6
chr05	18771436	19670053	DELLY:Lumpy	PE=10;SR=0:SU=5	five_prime_UTR	18862637	18862905	+	LOC_Os05g32350.1:utr_1
chr05	18771436	19670053	DELLY:Lumpy	PE=10;SR=0:SU=5	CDS	18862906	18863175	+	LOC_Os05g32350.1:cds_1
chr05	18771436	19670053	DELLY:Lumpy	PE=10;SR=0:SU=5	CDS	18863655	18864497	+	LOC_Os05g32350.1:cds_2
chr05	18771436	19670053	DELLY:Lumpy	PE=10;SR=0:SU=5	CDS	18864571	18864774	+	LOC_Os05g32350.1:cds_3
chr05	18771436	19670053	DELLY:Lumpy	PE=10;SR=0:SU=5	CDS	18864870	18865024	+	LOC_Os05g32350.1:cds_4
chr05	18771436	19670053	DELLY:Lumpy	PE=10;SR=0:SU=5	CDS	18865797	18865907	+	LOC_Os05g32350.1:cds_5
chr05	18771436	19670053	DELLY:Lumpy	PE=10;SR=0:SU=5	CDS	18866824	18866890	+	LOC_Os05g32350.1:cds_6
chr05	18771436	19670053	DELLY:Lumpy	PE=10;SR=0:SU=5	three_prime_UTR	18866891	18867284	+	LOC_Os05g32350.1:utr_2
chr05	18771436	19670053	DELLY:Lumpy	PE=10;SR=0:SU=5	gene	18868481	18872235	+	LOC_Os05g32360
chr05	18771436	19670053	DELLY:Lumpy	PE=10;SR=0:SU=5	mRNA	18868481	18872235	+	LOC_Os05g32360.1
chr05	18771436	19670053	DELLY:Lumpy	PE=10;SR=0:SU=5	exon	18868481	18868721	+	LOC_Os05g32360.1:exon_1
chr05	18771436	19670053	DELLY:Lumpy	PE=10;SR=0:SU=5	exon	18868815	18868896	+	LOC_Os05g32360.1:exon_2
chr05	18771436	19670053	DELLY:Lumpy	PE=10;SR=0:SU=5	exon	18868995	18869085	+	LOC_Os05g32360.1:exon_3
chr05	18771436	19670053	DELLY:Lumpy	PE=10;SR=0:SU=5	exon	18869184	18869213	+	LOC_Os05g32360.1:exon_4
chr05	18771436	19670053	DELLY:Lumpy	PE=10;SR=0:SU=5	exon	18869305	18869417	+	LOC_Os05g32360.1:exon_5
chr05	18771436	19670053	DELLY:Lumpy	PE=10;SR=0:SU=5	exon	18869515	18869587	+	LOC_Os05g32360.1:exon_6
chr05	18771436	19670053	DELLY:Lumpy	PE=10;SR=0:SU=5	exon	18869690	18869810	+	LOC_Os05g32360.1:exon_7
chr05	18771436	19670053	DELLY:Lumpy	PE=10;SR=0:SU=5	exon	18869910	18870027	+	LOC_Os05g32360.1:exon_8
chr05	18771436	19670053	DELLY:Lumpy	PE=10;SR=0:SU=5	exon	18870854	18870993	+	LOC_Os05g32360.1:exon_9
chr05	18771436	19670053	DELLY:Lumpy	PE=10;SR=0:SU=5	exon	18871069	18871126	+	LOC_Os05g32360.1:exon_10
chr05	18771436	19670053	DELLY:Lumpy	PE=10;SR=0:SU=5	exon	18871252	18871322	+	LOC_Os05g32360.1:exon_11
chr05	18771436	19670053	DELLY:Lumpy	PE=10;SR=0:SU=5	exon	18871426	18872235	+	LOC_Os05g32360.1:exon_12
chr05	18771436	19670053	DELLY:Lumpy	PE=10;SR=0:SU=5	five_prime_UTR	18868481	18868611	+	LOC_Os05g32360.1:utr_1
chr05	18771436	19670053	DELLY:Lumpy	PE=10;SR=0:SU=5	CDS	18868612	18868721	+	LOC_Os05g32360.1:cds_1
chr05	18771436	19670053	DELLY:Lumpy	PE=10;SR=0:SU=5	CDS	18868815	18868896	+	LOC_Os05g32360.1:cds_2
chr05	18771436	19670053	DELLY:Lumpy	PE=10;SR=0:SU=5	CDS	18868995	18869085	+	LOC_Os05g32360.1:cds_3
chr05	18771436	19670053	DELLY:Lumpy	PE=10;SR=0:SU=5	CDS	18869184	18869213	+	LOC_Os05g32360.1:cds_4
chr05	18771436	19670053	DELLY:Lumpy	PE=10;SR=0:SU=5	CDS	18869305	18869417	+	LOC_Os05g32360.1:cds_5
chr05	18771436	19670053	DELLY:Lumpy	PE=10;SR=0:SU=5	CDS	18869515	18869587	+	LOC_Os05g32360.1:cds_6
chr05	18771436	19670053	DELLY:Lumpy	PE=10;SR=0:SU=5	CDS	18869690	18869810	+	LOC_Os05g32360.1:cds_7
chr05	18771436	19670053	DELLY:Lumpy	PE=10;SR=0:SU=5	CDS	18869910	18870027	+	LOC_Os05g32360.1:cds_8
chr05	18771436	19670053	DELLY:Lumpy	PE=10;SR=0:SU=5	CDS	18870854	18870993	+	LOC_Os05g32360.1:cds_9
chr05	18771436	19670053	DELLY:Lumpy	PE=10;SR=0:SU=5	CDS	18871069	18871126	+	LOC_Os05g32360.1:cds_10
chr05	18771436	19670053	DELLY:Lumpy	PE=10;SR=0:SU=5	CDS	18871252	18871322	+	LOC_Os05g32360.1:cds_11
chr05	18771436	19670053	DELLY:Lumpy	PE=10;SR=0:SU=5	CDS	18871426	18871978	+	LOC_Os05g32360.1:cds_12
chr05	18771436	19670053	DELLY:Lumpy	PE=10;SR=0:SU=5	three_prime_UTR	18871979	18872235	+	LOC_Os05g32360.1:utr_2
chr05	18771436	19670053	DELLY:Lumpy	PE=10;SR=0:SU=5	gene	18872317	18875899	-	LOC_Os05g32370
chr05	18771436	19670053	DELLY:Lumpy	PE=10;SR=0:SU=5	mRNA	18872317	18875899	-	LOC_Os05g32370.1
chr05	18771436	19670053	DELLY:Lumpy	PE=10;SR=0:SU=5	exon	18872317	18875899	-	LOC_Os05g32370.1:exon_1
chr05	18771436	19670053	DELLY:Lumpy	PE=10;SR=0:SU=5	CDS	18872444	18875899	-	LOC_Os05g32370.1:cds_1
chr05	18771436	19670053	DELLY:Lumpy	PE=10;SR=0:SU=5	three_prime_UTR	18872317	18872443	-	LOC_Os05g32370.1:utr_1
chr05	18771436	19670053	DELLY:Lumpy	PE=10;SR=0:SU=5	gene	18880611	18887896	-	LOC_Os05g32380
chr05	18771436	19670053	DELLY:Lumpy	PE=10;SR=0:SU=5	mRNA	18880611	18887896	-	LOC_Os05g32380.1
chr05	18771436	19670053	DELLY:Lumpy	PE=10;SR=0:SU=5	exon	18886405	18887896	-	LOC_Os05g32380.1:exon_1
chr05	18771436	19670053	DELLY:Lumpy	PE=10;SR=0:SU=5	exon	18880611	18881130	-	LOC_Os05g32380.1:exon_2
chr05	18771436	19670053	DELLY:Lumpy	PE=10;SR=0:SU=5	five_prime_UTR	18887838	18887896	-	LOC_Os05g32380.1:utr_2
chr05	18771436	19670053	DELLY:Lumpy	PE=10;SR=0:SU=5	CDS	18886405	18887837	-	LOC_Os05g32380.1:cds_1
chr05	18771436	19670053	DELLY:Lumpy	PE=10;SR=0:SU=5	CDS	18880830	18881130	-	LOC_Os05g32380.1:cds_2
chr05	18771436	19670053	DELLY:Lumpy	PE=10;SR=0:SU=5	three_prime_UTR	18880611	18880829	-	LOC_Os05g32380.1:utr_1
chr05	18771436	19670053	DELLY:Lumpy	PE=10;SR=0:SU=5	gene	18891981	18900862	+	LOC_Os05g32390
chr05	18771436	19670053	DELLY:Lumpy	PE=10;SR=0:SU=5	mRNA	18891981	18900862	+	LOC_Os05g32390.1
chr05	18771436	19670053	DELLY:Lumpy	PE=10;SR=0:SU=5	exon	18891981	18892601	+	LOC_Os05g32390.1:exon_1
chr05	18771436	19670053	DELLY:Lumpy	PE=10;SR=0:SU=5	exon	18894431	18894996	+	LOC_Os05g32390.1:exon_2
chr05	18771436	19670053	DELLY:Lumpy	PE=10;SR=0:SU=5	exon	18895121	18895189	+	LOC_Os05g32390.1:exon_3
chr05	18771436	19670053	DELLY:Lumpy	PE=10;SR=0:SU=5	exon	18896373	18896570	+	LOC_Os05g32390.1:exon_4
chr05	18771436	19670053	DELLY:Lumpy	PE=10;SR=0:SU=5	exon	18897036	18897167	+	LOC_Os05g32390.1:exon_5
chr05	18771436	19670053	DELLY:Lumpy	PE=10;SR=0:SU=5	exon	18897903	18897989	+	LOC_Os05g32390.1:exon_6
chr05	18771436	19670053	DELLY:Lumpy	PE=10;SR=0:SU=5	exon	18898090	18898533	+	LOC_Os05g32390.1:exon_7
chr05	18771436	19670053	DELLY:Lumpy	PE=10;SR=0:SU=5	exon	18898889	18899056	+	LOC_Os05g32390.1:exon_8
chr05	18771436	19670053	DELLY:Lumpy	PE=10;SR=0:SU=5	exon	18899374	18899604	+	LOC_Os05g32390.1:exon_9
chr05	18771436	19670053	DELLY:Lumpy	PE=10;SR=0:SU=5	exon	18900138	18900253	+	LOC_Os05g32390.1:exon_10
chr05	18771436	19670053	DELLY:Lumpy	PE=10;SR=0:SU=5	exon	18900370	18900862	+	LOC_Os05g32390.1:exon_11
chr05	18771436	19670053	DELLY:Lumpy	PE=10;SR=0:SU=5	five_prime_UTR	18891981	18892114	+	LOC_Os05g32390.1:utr_1
chr05	18771436	19670053	DELLY:Lumpy	PE=10;SR=0:SU=5	CDS	18892115	18892601	+	LOC_Os05g32390.1:cds_1
chr05	18771436	19670053	DELLY:Lumpy	PE=10;SR=0:SU=5	CDS	18894431	18894996	+	LOC_Os05g32390.1:cds_2
chr05	18771436	19670053	DELLY:Lumpy	PE=10;SR=0:SU=5	CDS	18895121	18895189	+	LOC_Os05g32390.1:cds_3
chr05	18771436	19670053	DELLY:Lumpy	PE=10;SR=0:SU=5	CDS	18896373	18896570	+	LOC_Os05g32390.1:cds_4
chr05	18771436	19670053	DELLY:Lumpy	PE=10;SR=0:SU=5	CDS	18897036	18897167	+	LOC_Os05g32390.1:cds_5
chr05	18771436	19670053	DELLY:Lumpy	PE=10;SR=0:SU=5	CDS	18897903	18897989	+	LOC_Os05g32390.1:cds_6
chr05	18771436	19670053	DELLY:Lumpy	PE=10;SR=0:SU=5	CDS	18898090	18898533	+	LOC_Os05g32390.1:cds_7
chr05	18771436	19670053	DELLY:Lumpy	PE=10;SR=0:SU=5	CDS	18898889	18899056	+	LOC_Os05g32390.1:cds_8
chr05	18771436	19670053	DELLY:Lumpy	PE=10;SR=0:SU=5	CDS	18899374	18899604	+	LOC_Os05g32390.1:cds_9
chr05	18771436	19670053	DELLY:Lumpy	PE=10;SR=0:SU=5	CDS	18900138	18900253	+	LOC_Os05g32390.1:cds_10
chr05	18771436	19670053	DELLY:Lumpy	PE=10;SR=0:SU=5	CDS	18900370	18900652	+	LOC_Os05g32390.1:cds_11
chr05	18771436	19670053	DELLY:Lumpy	PE=10;SR=0:SU=5	three_prime_UTR	18900653	18900862	+	LOC_Os05g32390.1:utr_2
chr05	18771436	19670053	DELLY:Lumpy	PE=10;SR=0:SU=5	gene	18903419	18910064	+	LOC_Os05g32400
chr05	18771436	19670053	DELLY:Lumpy	PE=10;SR=0:SU=5	mRNA	18903419	18910064	+	LOC_Os05g32400.1
chr05	18771436	19670053	DELLY:Lumpy	PE=10;SR=0:SU=5	exon	18903419	18903493	+	LOC_Os05g32400.1:exon_1
chr05	18771436	19670053	DELLY:Lumpy	PE=10;SR=0:SU=5	exon	18905212	18905598	+	LOC_Os05g32400.1:exon_2
chr05	18771436	19670053	DELLY:Lumpy	PE=10;SR=0:SU=5	exon	18906229	18906333	+	LOC_Os05g32400.1:exon_3
chr05	18771436	19670053	DELLY:Lumpy	PE=10;SR=0:SU=5	exon	18906571	18906788	+	LOC_Os05g32400.1:exon_4
chr05	18771436	19670053	DELLY:Lumpy	PE=10;SR=0:SU=5	exon	18908041	18908273	+	LOC_Os05g32400.1:exon_5
chr05	18771436	19670053	DELLY:Lumpy	PE=10;SR=0:SU=5	exon	18908395	18908901	+	LOC_Os05g32400.1:exon_6
chr05	18771436	19670053	DELLY:Lumpy	PE=10;SR=0:SU=5	exon	18909093	18909159	+	LOC_Os05g32400.1:exon_7
chr05	18771436	19670053	DELLY:Lumpy	PE=10;SR=0:SU=5	exon	18909453	18909519	+	LOC_Os05g32400.1:exon_8
chr05	18771436	19670053	DELLY:Lumpy	PE=10;SR=0:SU=5	exon	18909957	18910064	+	LOC_Os05g32400.1:exon_9
chr05	18771436	19670053	DELLY:Lumpy	PE=10;SR=0:SU=5	CDS	18903419	18903493	+	LOC_Os05g32400.1:cds_1
chr05	18771436	19670053	DELLY:Lumpy	PE=10;SR=0:SU=5	CDS	18905212	18905598	+	LOC_Os05g32400.1:cds_2
chr05	18771436	19670053	DELLY:Lumpy	PE=10;SR=0:SU=5	CDS	18906229	18906333	+	LOC_Os05g32400.1:cds_3
chr05	18771436	19670053	DELLY:Lumpy	PE=10;SR=0:SU=5	CDS	18906571	18906788	+	LOC_Os05g32400.1:cds_4
chr05	18771436	19670053	DELLY:Lumpy	PE=10;SR=0:SU=5	CDS	18908041	18908273	+	LOC_Os05g32400.1:cds_5
chr05	18771436	19670053	DELLY:Lumpy	PE=10;SR=0:SU=5	CDS	18908395	18908901	+	LOC_Os05g32400.1:cds_6
chr05	18771436	19670053	DELLY:Lumpy	PE=10;SR=0:SU=5	CDS	18909093	18909159	+	LOC_Os05g32400.1:cds_7
chr05	18771436	19670053	DELLY:Lumpy	PE=10;SR=0:SU=5	CDS	18909453	18909519	+	LOC_Os05g32400.1:cds_8
chr05	18771436	19670053	DELLY:Lumpy	PE=10;SR=0:SU=5	CDS	18909957	18910064	+	LOC_Os05g32400.1:cds_9
chr05	18771436	19670053	DELLY:Lumpy	PE=10;SR=0:SU=5	gene	18914654	18915142	+	LOC_Os05g32410
chr05	18771436	19670053	DELLY:Lumpy	PE=10;SR=0:SU=5	mRNA	18914654	18915142	+	LOC_Os05g32410.1
chr05	18771436	19670053	DELLY:Lumpy	PE=10;SR=0:SU=5	exon	18914654	18915142	+	LOC_Os05g32410.1:exon_1
chr05	18771436	19670053	DELLY:Lumpy	PE=10;SR=0:SU=5	CDS	18914654	18915142	+	LOC_Os05g32410.1:cds_1
chr05	18771436	19670053	DELLY:Lumpy	PE=10;SR=0:SU=5	gene	18919319	18920501	+	LOC_Os05g32420
chr05	18771436	19670053	DELLY:Lumpy	PE=10;SR=0:SU=5	mRNA	18919319	18920501	+	LOC_Os05g32420.1
chr05	18771436	19670053	DELLY:Lumpy	PE=10;SR=0:SU=5	exon	18919319	18920501	+	LOC_Os05g32420.1:exon_1
chr05	18771436	19670053	DELLY:Lumpy	PE=10;SR=0:SU=5	CDS	18919319	18920173	+	LOC_Os05g32420.1:cds_1
chr05	18771436	19670053	DELLY:Lumpy	PE=10;SR=0:SU=5	three_prime_UTR	18920174	18920501	+	LOC_Os05g32420.1:utr_1
chr05	18771436	19670053	DELLY:Lumpy	PE=10;SR=0:SU=5	gene	18928206	18933309	+	LOC_Os05g32430
chr05	18771436	19670053	DELLY:Lumpy	PE=10;SR=0:SU=5	mRNA	18928206	18933309	+	LOC_Os05g32430.1
chr05	18771436	19670053	DELLY:Lumpy	PE=10;SR=0:SU=5	exon	18928206	18928485	+	LOC_Os05g32430.1:exon_1
chr05	18771436	19670053	DELLY:Lumpy	PE=10;SR=0:SU=5	exon	18929744	18929817	+	LOC_Os05g32430.1:exon_2
chr05	18771436	19670053	DELLY:Lumpy	PE=10;SR=0:SU=5	exon	18930217	18930347	+	LOC_Os05g32430.1:exon_3
chr05	18771436	19670053	DELLY:Lumpy	PE=10;SR=0:SU=5	exon	18930592	18930772	+	LOC_Os05g32430.1:exon_4
chr05	18771436	19670053	DELLY:Lumpy	PE=10;SR=0:SU=5	exon	18931271	18931560	+	LOC_Os05g32430.1:exon_5
chr05	18771436	19670053	DELLY:Lumpy	PE=10;SR=0:SU=5	exon	18931828	18932016	+	LOC_Os05g32430.1:exon_6
chr05	18771436	19670053	DELLY:Lumpy	PE=10;SR=0:SU=5	exon	18932167	18932205	+	LOC_Os05g32430.1:exon_7
chr05	18771436	19670053	DELLY:Lumpy	PE=10;SR=0:SU=5	exon	18932561	18933309	+	LOC_Os05g32430.1:exon_8
chr05	18771436	19670053	DELLY:Lumpy	PE=10;SR=0:SU=5	five_prime_UTR	18928206	18928255	+	LOC_Os05g32430.1:utr_1
chr05	18771436	19670053	DELLY:Lumpy	PE=10;SR=0:SU=5	CDS	18928256	18928485	+	LOC_Os05g32430.1:cds_1
chr05	18771436	19670053	DELLY:Lumpy	PE=10;SR=0:SU=5	CDS	18929744	18929817	+	LOC_Os05g32430.1:cds_2
chr05	18771436	19670053	DELLY:Lumpy	PE=10;SR=0:SU=5	CDS	18930217	18930347	+	LOC_Os05g32430.1:cds_3
chr05	18771436	19670053	DELLY:Lumpy	PE=10;SR=0:SU=5	CDS	18930592	18930772	+	LOC_Os05g32430.1:cds_4
chr05	18771436	19670053	DELLY:Lumpy	PE=10;SR=0:SU=5	CDS	18931271	18931560	+	LOC_Os05g32430.1:cds_5
chr05	18771436	19670053	DELLY:Lumpy	PE=10;SR=0:SU=5	CDS	18931828	18932016	+	LOC_Os05g32430.1:cds_6
chr05	18771436	19670053	DELLY:Lumpy	PE=10;SR=0:SU=5	CDS	18932167	18932205	+	LOC_Os05g32430.1:cds_7
chr05	18771436	19670053	DELLY:Lumpy	PE=10;SR=0:SU=5	CDS	18932561	18933037	+	LOC_Os05g32430.1:cds_8
chr05	18771436	19670053	DELLY:Lumpy	PE=10;SR=0:SU=5	three_prime_UTR	18933038	18933309	+	LOC_Os05g32430.1:utr_2
chr05	18771436	19670053	DELLY:Lumpy	PE=10;SR=0:SU=5	mRNA	18928206	18932374	+	LOC_Os05g32430.2
chr05	18771436	19670053	DELLY:Lumpy	PE=10;SR=0:SU=5	exon	18928206	18928485	+	LOC_Os05g32430.2:exon_1
chr05	18771436	19670053	DELLY:Lumpy	PE=10;SR=0:SU=5	exon	18929744	18929817	+	LOC_Os05g32430.2:exon_2
chr05	18771436	19670053	DELLY:Lumpy	PE=10;SR=0:SU=5	exon	18930217	18930347	+	LOC_Os05g32430.2:exon_3
chr05	18771436	19670053	DELLY:Lumpy	PE=10;SR=0:SU=5	exon	18930592	18930772	+	LOC_Os05g32430.2:exon_4
chr05	18771436	19670053	DELLY:Lumpy	PE=10;SR=0:SU=5	exon	18931271	18931560	+	LOC_Os05g32430.2:exon_5
chr05	18771436	19670053	DELLY:Lumpy	PE=10;SR=0:SU=5	exon	18931828	18932016	+	LOC_Os05g32430.2:exon_6
chr05	18771436	19670053	DELLY:Lumpy	PE=10;SR=0:SU=5	exon	18932167	18932374	+	LOC_Os05g32430.2:exon_7
chr05	18771436	19670053	DELLY:Lumpy	PE=10;SR=0:SU=5	five_prime_UTR	18928206	18928255	+	LOC_Os05g32430.2:utr_1
chr05	18771436	19670053	DELLY:Lumpy	PE=10;SR=0:SU=5	CDS	18928256	18928485	+	LOC_Os05g32430.2:cds_1
chr05	18771436	19670053	DELLY:Lumpy	PE=10;SR=0:SU=5	CDS	18929744	18929817	+	LOC_Os05g32430.2:cds_2
chr05	18771436	19670053	DELLY:Lumpy	PE=10;SR=0:SU=5	CDS	18930217	18930347	+	LOC_Os05g32430.2:cds_3
chr05	18771436	19670053	DELLY:Lumpy	PE=10;SR=0:SU=5	CDS	18930592	18930772	+	LOC_Os05g32430.2:cds_4
chr05	18771436	19670053	DELLY:Lumpy	PE=10;SR=0:SU=5	CDS	18931271	18931560	+	LOC_Os05g32430.2:cds_5
chr05	18771436	19670053	DELLY:Lumpy	PE=10;SR=0:SU=5	CDS	18931828	18932016	+	LOC_Os05g32430.2:cds_6
chr05	18771436	19670053	DELLY:Lumpy	PE=10;SR=0:SU=5	CDS	18932167	18932310	+	LOC_Os05g32430.2:cds_7
chr05	18771436	19670053	DELLY:Lumpy	PE=10;SR=0:SU=5	three_prime_UTR	18932311	18932374	+	LOC_Os05g32430.2:utr_2
chr05	18771436	19670053	DELLY:Lumpy	PE=10;SR=0:SU=5	gene	18941457	18942904	-	LOC_Os05g32440
chr05	18771436	19670053	DELLY:Lumpy	PE=10;SR=0:SU=5	mRNA	18941457	18942904	-	LOC_Os05g32440.1
chr05	18771436	19670053	DELLY:Lumpy	PE=10;SR=0:SU=5	exon	18941457	18942904	-	LOC_Os05g32440.1:exon_1
chr05	18771436	19670053	DELLY:Lumpy	PE=10;SR=0:SU=5	five_prime_UTR	18942775	18942904	-	LOC_Os05g32440.1:utr_2
chr05	18771436	19670053	DELLY:Lumpy	PE=10;SR=0:SU=5	CDS	18941617	18942774	-	LOC_Os05g32440.1:cds_1
chr05	18771436	19670053	DELLY:Lumpy	PE=10;SR=0:SU=5	three_prime_UTR	18941457	18941616	-	LOC_Os05g32440.1:utr_1
chr05	18771436	19670053	DELLY:Lumpy	PE=10;SR=0:SU=5	gene	18943690	18946757	+	LOC_Os05g32450
chr05	18771436	19670053	DELLY:Lumpy	PE=10;SR=0:SU=5	mRNA	18943690	18946757	+	LOC_Os05g32450.1
chr05	18771436	19670053	DELLY:Lumpy	PE=10;SR=0:SU=5	exon	18943690	18943838	+	LOC_Os05g32450.1:exon_1
chr05	18771436	19670053	DELLY:Lumpy	PE=10;SR=0:SU=5	exon	18945357	18945408	+	LOC_Os05g32450.1:exon_2
chr05	18771436	19670053	DELLY:Lumpy	PE=10;SR=0:SU=5	exon	18946209	18946244	+	LOC_Os05g32450.1:exon_3
chr05	18771436	19670053	DELLY:Lumpy	PE=10;SR=0:SU=5	exon	18946343	18946478	+	LOC_Os05g32450.1:exon_4
chr05	18771436	19670053	DELLY:Lumpy	PE=10;SR=0:SU=5	exon	18946558	18946757	+	LOC_Os05g32450.1:exon_5
chr05	18771436	19670053	DELLY:Lumpy	PE=10;SR=0:SU=5	CDS	18943690	18943838	+	LOC_Os05g32450.1:cds_1
chr05	18771436	19670053	DELLY:Lumpy	PE=10;SR=0:SU=5	CDS	18945357	18945408	+	LOC_Os05g32450.1:cds_2
chr05	18771436	19670053	DELLY:Lumpy	PE=10;SR=0:SU=5	CDS	18946209	18946244	+	LOC_Os05g32450.1:cds_3
chr05	18771436	19670053	DELLY:Lumpy	PE=10;SR=0:SU=5	CDS	18946343	18946478	+	LOC_Os05g32450.1:cds_4
chr05	18771436	19670053	DELLY:Lumpy	PE=10;SR=0:SU=5	CDS	18946558	18946757	+	LOC_Os05g32450.1:cds_5
chr05	18771436	19670053	DELLY:Lumpy	PE=10;SR=0:SU=5	gene	18958614	18960147	-	LOC_Os05g32460
chr05	18771436	19670053	DELLY:Lumpy	PE=10;SR=0:SU=5	mRNA	18958614	18960147	-	LOC_Os05g32460.1
chr05	18771436	19670053	DELLY:Lumpy	PE=10;SR=0:SU=5	exon	18960083	18960147	-	LOC_Os05g32460.1:exon_1
chr05	18771436	19670053	DELLY:Lumpy	PE=10;SR=0:SU=5	exon	18959713	18959802	-	LOC_Os05g32460.1:exon_2
chr05	18771436	19670053	DELLY:Lumpy	PE=10;SR=0:SU=5	exon	18959425	18959440	-	LOC_Os05g32460.1:exon_3
chr05	18771436	19670053	DELLY:Lumpy	PE=10;SR=0:SU=5	exon	18958614	18959381	-	LOC_Os05g32460.1:exon_4
chr05	18771436	19670053	DELLY:Lumpy	PE=10;SR=0:SU=5	CDS	18960083	18960147	-	LOC_Os05g32460.1:cds_1
chr05	18771436	19670053	DELLY:Lumpy	PE=10;SR=0:SU=5	CDS	18959713	18959802	-	LOC_Os05g32460.1:cds_2
chr05	18771436	19670053	DELLY:Lumpy	PE=10;SR=0:SU=5	CDS	18959425	18959440	-	LOC_Os05g32460.1:cds_3
chr05	18771436	19670053	DELLY:Lumpy	PE=10;SR=0:SU=5	CDS	18958887	18959381	-	LOC_Os05g32460.1:cds_4
chr05	18771436	19670053	DELLY:Lumpy	PE=10;SR=0:SU=5	three_prime_UTR	18958614	18958886	-	LOC_Os05g32460.1:utr_1
chr05	18771436	19670053	DELLY:Lumpy	PE=10;SR=0:SU=5	gene	18963733	18967709	+	LOC_Os05g32470
chr05	18771436	19670053	DELLY:Lumpy	PE=10;SR=0:SU=5	mRNA	18963733	18967709	+	LOC_Os05g32470.1
chr05	18771436	19670053	DELLY:Lumpy	PE=10;SR=0:SU=5	exon	18963733	18964457	+	LOC_Os05g32470.1:exon_1
chr05	18771436	19670053	DELLY:Lumpy	PE=10;SR=0:SU=5	exon	18964947	18965324	+	LOC_Os05g32470.1:exon_2
chr05	18771436	19670053	DELLY:Lumpy	PE=10;SR=0:SU=5	exon	18965379	18965595	+	LOC_Os05g32470.1:exon_3
chr05	18771436	19670053	DELLY:Lumpy	PE=10;SR=0:SU=5	exon	18967296	18967353	+	LOC_Os05g32470.1:exon_4
chr05	18771436	19670053	DELLY:Lumpy	PE=10;SR=0:SU=5	exon	18967582	18967709	+	LOC_Os05g32470.1:exon_5
chr05	18771436	19670053	DELLY:Lumpy	PE=10;SR=0:SU=5	CDS	18963733	18964457	+	LOC_Os05g32470.1:cds_1
chr05	18771436	19670053	DELLY:Lumpy	PE=10;SR=0:SU=5	CDS	18964947	18965324	+	LOC_Os05g32470.1:cds_2
chr05	18771436	19670053	DELLY:Lumpy	PE=10;SR=0:SU=5	CDS	18965379	18965595	+	LOC_Os05g32470.1:cds_3
chr05	18771436	19670053	DELLY:Lumpy	PE=10;SR=0:SU=5	CDS	18967296	18967353	+	LOC_Os05g32470.1:cds_4
chr05	18771436	19670053	DELLY:Lumpy	PE=10;SR=0:SU=5	CDS	18967582	18967709	+	LOC_Os05g32470.1:cds_5
chr05	18771436	19670053	DELLY:Lumpy	PE=10;SR=0:SU=5	gene	18969220	18970726	-	LOC_Os05g32474
chr05	18771436	19670053	DELLY:Lumpy	PE=10;SR=0:SU=5	mRNA	18969220	18970726	-	LOC_Os05g32474.1
chr05	18771436	19670053	DELLY:Lumpy	PE=10;SR=0:SU=5	exon	18969220	18970726	-	LOC_Os05g32474.1:exon_1
chr05	18771436	19670053	DELLY:Lumpy	PE=10;SR=0:SU=5	five_prime_UTR	18970245	18970726	-	LOC_Os05g32474.1:utr_2
chr05	18771436	19670053	DELLY:Lumpy	PE=10;SR=0:SU=5	CDS	18970089	18970244	-	LOC_Os05g32474.1:cds_1
chr05	18771436	19670053	DELLY:Lumpy	PE=10;SR=0:SU=5	three_prime_UTR	18969220	18970088	-	LOC_Os05g32474.1:utr_1
chr05	18771436	19670053	DELLY:Lumpy	PE=10;SR=0:SU=5	gene	18970340	18976160	+	LOC_Os05g32480
chr05	18771436	19670053	DELLY:Lumpy	PE=10;SR=0:SU=5	mRNA	18970340	18976160	+	LOC_Os05g32480.1
chr05	18771436	19670053	DELLY:Lumpy	PE=10;SR=0:SU=5	exon	18970340	18970758	+	LOC_Os05g32480.1:exon_1
chr05	18771436	19670053	DELLY:Lumpy	PE=10;SR=0:SU=5	exon	18974110	18974794	+	LOC_Os05g32480.1:exon_2
chr05	18771436	19670053	DELLY:Lumpy	PE=10;SR=0:SU=5	exon	18974879	18975148	+	LOC_Os05g32480.1:exon_3
chr05	18771436	19670053	DELLY:Lumpy	PE=10;SR=0:SU=5	exon	18975267	18975656	+	LOC_Os05g32480.1:exon_4
chr05	18771436	19670053	DELLY:Lumpy	PE=10;SR=0:SU=5	exon	18975702	18976160	+	LOC_Os05g32480.1:exon_5
chr05	18771436	19670053	DELLY:Lumpy	PE=10;SR=0:SU=5	CDS	18970340	18970758	+	LOC_Os05g32480.1:cds_1
chr05	18771436	19670053	DELLY:Lumpy	PE=10;SR=0:SU=5	CDS	18974110	18974794	+	LOC_Os05g32480.1:cds_2
chr05	18771436	19670053	DELLY:Lumpy	PE=10;SR=0:SU=5	CDS	18974879	18975148	+	LOC_Os05g32480.1:cds_3
chr05	18771436	19670053	DELLY:Lumpy	PE=10;SR=0:SU=5	CDS	18975267	18975656	+	LOC_Os05g32480.1:cds_4
chr05	18771436	19670053	DELLY:Lumpy	PE=10;SR=0:SU=5	CDS	18975702	18976160	+	LOC_Os05g32480.1:cds_5
chr05	18771436	19670053	DELLY:Lumpy	PE=10;SR=0:SU=5	gene	18976986	18978186	-	LOC_Os05g32490
chr05	18771436	19670053	DELLY:Lumpy	PE=10;SR=0:SU=5	mRNA	18976986	18978186	-	LOC_Os05g32490.1
chr05	18771436	19670053	DELLY:Lumpy	PE=10;SR=0:SU=5	exon	18977834	18978186	-	LOC_Os05g32490.1:exon_1
chr05	18771436	19670053	DELLY:Lumpy	PE=10;SR=0:SU=5	exon	18977670	18977756	-	LOC_Os05g32490.1:exon_2
chr05	18771436	19670053	DELLY:Lumpy	PE=10;SR=0:SU=5	exon	18976986	18977220	-	LOC_Os05g32490.1:exon_3
chr05	18771436	19670053	DELLY:Lumpy	PE=10;SR=0:SU=5	CDS	18977834	18978186	-	LOC_Os05g32490.1:cds_1
chr05	18771436	19670053	DELLY:Lumpy	PE=10;SR=0:SU=5	CDS	18977670	18977756	-	LOC_Os05g32490.1:cds_2
chr05	18771436	19670053	DELLY:Lumpy	PE=10;SR=0:SU=5	CDS	18976986	18977220	-	LOC_Os05g32490.1:cds_3
chr05	18771436	19670053	DELLY:Lumpy	PE=10;SR=0:SU=5	gene	18993316	18997760	-	LOC_Os05g32500
chr05	18771436	19670053	DELLY:Lumpy	PE=10;SR=0:SU=5	mRNA	18993316	18997760	-	LOC_Os05g32500.1
chr05	18771436	19670053	DELLY:Lumpy	PE=10;SR=0:SU=5	exon	18996007	18997760	-	LOC_Os05g32500.1:exon_1
chr05	18771436	19670053	DELLY:Lumpy	PE=10;SR=0:SU=5	exon	18994550	18994676	-	LOC_Os05g32500.1:exon_2
chr05	18771436	19670053	DELLY:Lumpy	PE=10;SR=0:SU=5	exon	18993316	18994470	-	LOC_Os05g32500.1:exon_3
chr05	18771436	19670053	DELLY:Lumpy	PE=10;SR=0:SU=5	CDS	18996007	18997760	-	LOC_Os05g32500.1:cds_1
chr05	18771436	19670053	DELLY:Lumpy	PE=10;SR=0:SU=5	CDS	18994550	18994676	-	LOC_Os05g32500.1:cds_2
chr05	18771436	19670053	DELLY:Lumpy	PE=10;SR=0:SU=5	CDS	18993994	18994470	-	LOC_Os05g32500.1:cds_3
chr05	18771436	19670053	DELLY:Lumpy	PE=10;SR=0:SU=5	three_prime_UTR	18993316	18993993	-	LOC_Os05g32500.1:utr_1
chr05	18771436	19670053	DELLY:Lumpy	PE=10;SR=0:SU=5	mRNA	18993592	18997760	-	LOC_Os05g32500.2
chr05	18771436	19670053	DELLY:Lumpy	PE=10;SR=0:SU=5	exon	18996007	18997760	-	LOC_Os05g32500.2:exon_1
chr05	18771436	19670053	DELLY:Lumpy	PE=10;SR=0:SU=5	exon	18993592	18994676	-	LOC_Os05g32500.2:exon_2
chr05	18771436	19670053	DELLY:Lumpy	PE=10;SR=0:SU=5	CDS	18996007	18997760	-	LOC_Os05g32500.2:cds_1
chr05	18771436	19670053	DELLY:Lumpy	PE=10;SR=0:SU=5	CDS	18994508	18994676	-	LOC_Os05g32500.2:cds_2
chr05	18771436	19670053	DELLY:Lumpy	PE=10;SR=0:SU=5	three_prime_UTR	18993592	18994507	-	LOC_Os05g32500.2:utr_1
chr05	18771436	19670053	DELLY:Lumpy	PE=10;SR=0:SU=5	gene	18999307	19000856	-	LOC_Os05g32510
chr05	18771436	19670053	DELLY:Lumpy	PE=10;SR=0:SU=5	mRNA	18999307	19000856	-	LOC_Os05g32510.1
chr05	18771436	19670053	DELLY:Lumpy	PE=10;SR=0:SU=5	exon	19000134	19000856	-	LOC_Os05g32510.1:exon_1
chr05	18771436	19670053	DELLY:Lumpy	PE=10;SR=0:SU=5	exon	18999307	18999849	-	LOC_Os05g32510.1:exon_2
chr05	18771436	19670053	DELLY:Lumpy	PE=10;SR=0:SU=5	CDS	19000134	19000856	-	LOC_Os05g32510.1:cds_1
chr05	18771436	19670053	DELLY:Lumpy	PE=10;SR=0:SU=5	CDS	18999307	18999849	-	LOC_Os05g32510.1:cds_2
chr05	18771436	19670053	DELLY:Lumpy	PE=10;SR=0:SU=5	gene	19001474	19004176	-	LOC_Os05g32520
chr05	18771436	19670053	DELLY:Lumpy	PE=10;SR=0:SU=5	mRNA	19001474	19004176	-	LOC_Os05g32520.1
chr05	18771436	19670053	DELLY:Lumpy	PE=10;SR=0:SU=5	exon	19003003	19004176	-	LOC_Os05g32520.1:exon_1
chr05	18771436	19670053	DELLY:Lumpy	PE=10;SR=0:SU=5	exon	19002592	19002669	-	LOC_Os05g32520.1:exon_2
chr05	18771436	19670053	DELLY:Lumpy	PE=10;SR=0:SU=5	exon	19001474	19001883	-	LOC_Os05g32520.1:exon_3
chr05	18771436	19670053	DELLY:Lumpy	PE=10;SR=0:SU=5	CDS	19003003	19004176	-	LOC_Os05g32520.1:cds_1
chr05	18771436	19670053	DELLY:Lumpy	PE=10;SR=0:SU=5	CDS	19002592	19002669	-	LOC_Os05g32520.1:cds_2
chr05	18771436	19670053	DELLY:Lumpy	PE=10;SR=0:SU=5	CDS	19001474	19001883	-	LOC_Os05g32520.1:cds_3
chr05	18771436	19670053	DELLY:Lumpy	PE=10;SR=0:SU=5	gene	19010877	19019771	+	LOC_Os05g32530
chr05	18771436	19670053	DELLY:Lumpy	PE=10;SR=0:SU=5	mRNA	19010877	19019771	+	LOC_Os05g32530.1
chr05	18771436	19670053	DELLY:Lumpy	PE=10;SR=0:SU=5	exon	19010877	19011194	+	LOC_Os05g32530.1:exon_1
chr05	18771436	19670053	DELLY:Lumpy	PE=10;SR=0:SU=5	exon	19011452	19011590	+	LOC_Os05g32530.1:exon_2
chr05	18771436	19670053	DELLY:Lumpy	PE=10;SR=0:SU=5	exon	19012313	19012540	+	LOC_Os05g32530.1:exon_3
chr05	18771436	19670053	DELLY:Lumpy	PE=10;SR=0:SU=5	exon	19013268	19013326	+	LOC_Os05g32530.1:exon_4
chr05	18771436	19670053	DELLY:Lumpy	PE=10;SR=0:SU=5	exon	19014484	19014532	+	LOC_Os05g32530.1:exon_5
chr05	18771436	19670053	DELLY:Lumpy	PE=10;SR=0:SU=5	exon	19014676	19014906	+	LOC_Os05g32530.1:exon_6
chr05	18771436	19670053	DELLY:Lumpy	PE=10;SR=0:SU=5	exon	19016263	19016432	+	LOC_Os05g32530.1:exon_7
chr05	18771436	19670053	DELLY:Lumpy	PE=10;SR=0:SU=5	exon	19016519	19016723	+	LOC_Os05g32530.1:exon_8
chr05	18771436	19670053	DELLY:Lumpy	PE=10;SR=0:SU=5	exon	19017071	19017739	+	LOC_Os05g32530.1:exon_9
chr05	18771436	19670053	DELLY:Lumpy	PE=10;SR=0:SU=5	exon	19017837	19018064	+	LOC_Os05g32530.1:exon_10
chr05	18771436	19670053	DELLY:Lumpy	PE=10;SR=0:SU=5	exon	19018146	19019771	+	LOC_Os05g32530.1:exon_11
chr05	18771436	19670053	DELLY:Lumpy	PE=10;SR=0:SU=5	five_prime_UTR	19010877	19011006	+	LOC_Os05g32530.1:utr_1
chr05	18771436	19670053	DELLY:Lumpy	PE=10;SR=0:SU=5	CDS	19011007	19011194	+	LOC_Os05g32530.1:cds_1
chr05	18771436	19670053	DELLY:Lumpy	PE=10;SR=0:SU=5	CDS	19011452	19011590	+	LOC_Os05g32530.1:cds_2
chr05	18771436	19670053	DELLY:Lumpy	PE=10;SR=0:SU=5	CDS	19012313	19012540	+	LOC_Os05g32530.1:cds_3
chr05	18771436	19670053	DELLY:Lumpy	PE=10;SR=0:SU=5	CDS	19013268	19013326	+	LOC_Os05g32530.1:cds_4
chr05	18771436	19670053	DELLY:Lumpy	PE=10;SR=0:SU=5	CDS	19014484	19014532	+	LOC_Os05g32530.1:cds_5
chr05	18771436	19670053	DELLY:Lumpy	PE=10;SR=0:SU=5	CDS	19014676	19014906	+	LOC_Os05g32530.1:cds_6
chr05	18771436	19670053	DELLY:Lumpy	PE=10;SR=0:SU=5	CDS	19016263	19016432	+	LOC_Os05g32530.1:cds_7
chr05	18771436	19670053	DELLY:Lumpy	PE=10;SR=0:SU=5	CDS	19016519	19016723	+	LOC_Os05g32530.1:cds_8
chr05	18771436	19670053	DELLY:Lumpy	PE=10;SR=0:SU=5	CDS	19017071	19017739	+	LOC_Os05g32530.1:cds_9
chr05	18771436	19670053	DELLY:Lumpy	PE=10;SR=0:SU=5	CDS	19017837	19018064	+	LOC_Os05g32530.1:cds_10
chr05	18771436	19670053	DELLY:Lumpy	PE=10;SR=0:SU=5	CDS	19018146	19018934	+	LOC_Os05g32530.1:cds_11
chr05	18771436	19670053	DELLY:Lumpy	PE=10;SR=0:SU=5	three_prime_UTR	19018935	19019771	+	LOC_Os05g32530.1:utr_2
chr05	18771436	19670053	DELLY:Lumpy	PE=10;SR=0:SU=5	gene	19021691	19030855	-	LOC_Os05g32544
chr05	18771436	19670053	DELLY:Lumpy	PE=10;SR=0:SU=5	mRNA	19021691	19030855	-	LOC_Os05g32544.1
chr05	18771436	19670053	DELLY:Lumpy	PE=10;SR=0:SU=5	exon	19030252	19030855	-	LOC_Os05g32544.1:exon_1
chr05	18771436	19670053	DELLY:Lumpy	PE=10;SR=0:SU=5	exon	19030007	19030132	-	LOC_Os05g32544.1:exon_2
chr05	18771436	19670053	DELLY:Lumpy	PE=10;SR=0:SU=5	exon	19029291	19029911	-	LOC_Os05g32544.1:exon_3
chr05	18771436	19670053	DELLY:Lumpy	PE=10;SR=0:SU=5	exon	19022749	19023469	-	LOC_Os05g32544.1:exon_4
chr05	18771436	19670053	DELLY:Lumpy	PE=10;SR=0:SU=5	exon	19021691	19022256	-	LOC_Os05g32544.1:exon_5
chr05	18771436	19670053	DELLY:Lumpy	PE=10;SR=0:SU=5	five_prime_UTR	19030511	19030855	-	LOC_Os05g32544.1:utr_2
chr05	18771436	19670053	DELLY:Lumpy	PE=10;SR=0:SU=5	CDS	19030252	19030510	-	LOC_Os05g32544.1:cds_1
chr05	18771436	19670053	DELLY:Lumpy	PE=10;SR=0:SU=5	CDS	19030007	19030132	-	LOC_Os05g32544.1:cds_2
chr05	18771436	19670053	DELLY:Lumpy	PE=10;SR=0:SU=5	CDS	19029291	19029911	-	LOC_Os05g32544.1:cds_3
chr05	18771436	19670053	DELLY:Lumpy	PE=10;SR=0:SU=5	CDS	19022749	19023469	-	LOC_Os05g32544.1:cds_4
chr05	18771436	19670053	DELLY:Lumpy	PE=10;SR=0:SU=5	CDS	19022238	19022256	-	LOC_Os05g32544.1:cds_5
chr05	18771436	19670053	DELLY:Lumpy	PE=10;SR=0:SU=5	three_prime_UTR	19021691	19022237	-	LOC_Os05g32544.1:utr_1
chr05	18771436	19670053	DELLY:Lumpy	PE=10;SR=0:SU=5	mRNA	19022263	19030855	-	LOC_Os05g32544.2
chr05	18771436	19670053	DELLY:Lumpy	PE=10;SR=0:SU=5	exon	19030252	19030855	-	LOC_Os05g32544.2:exon_1
chr05	18771436	19670053	DELLY:Lumpy	PE=10;SR=0:SU=5	exon	19030007	19030132	-	LOC_Os05g32544.2:exon_2
chr05	18771436	19670053	DELLY:Lumpy	PE=10;SR=0:SU=5	exon	19029291	19029911	-	LOC_Os05g32544.2:exon_3
chr05	18771436	19670053	DELLY:Lumpy	PE=10;SR=0:SU=5	exon	19022263	19023469	-	LOC_Os05g32544.2:exon_4
chr05	18771436	19670053	DELLY:Lumpy	PE=10;SR=0:SU=5	five_prime_UTR	19030511	19030855	-	LOC_Os05g32544.2:utr_2
chr05	18771436	19670053	DELLY:Lumpy	PE=10;SR=0:SU=5	CDS	19030252	19030510	-	LOC_Os05g32544.2:cds_1
chr05	18771436	19670053	DELLY:Lumpy	PE=10;SR=0:SU=5	CDS	19030007	19030132	-	LOC_Os05g32544.2:cds_2
chr05	18771436	19670053	DELLY:Lumpy	PE=10;SR=0:SU=5	CDS	19029291	19029911	-	LOC_Os05g32544.2:cds_3
chr05	18771436	19670053	DELLY:Lumpy	PE=10;SR=0:SU=5	CDS	19022745	19023469	-	LOC_Os05g32544.2:cds_4
[truncated: 8,741 more rows]
