# Supplementary material for: intansv: an R package for integrative analysis of structural variations
Source: PeerJ. 2020 Apr 28;8:e8867. doi: 10.7717/peerj.8867 (PMC7194084; doi:10.7717/peerj.8867)
Supplement: Table S3 — Chromosome, the chromosome ID of a SV. Pos1, the start coordinate of a SV. Pos2, the end coordinate of a SV. info, Information on a SV reported by different SV callers. tag, tag of a genomic element. start, start coordinate of a genomic element. end, end coordinate of a genomic element. strand, strand of a genomic element. ID, ID of a genomic element. [file peerj-08-8867-s003.xlsx]

## Sheet: Inversion
Table S3. Integrative analysis of inversions based on the NGS data of a rice variety Zhenshan 97 using the R package intansv. Chromosome, the chromosome ID of a SV. Pos1, the start coordinate of a SV. Pos2, the end coordinate of a SV. info, Information on a SV reported by different SV callers. tag, tag of a genomic element. start, start coordinate of a genomic element. end, end coordinate of a ge…
chromosome	pos1	pos2	methods	info	tag	start	end	strand	ID
chr01	8494526	8532390	Pindel:DELLY	SR=12;score=13:PE=10;SR=0	gene	8496480	8496851	+	LOC_Os01g15150
chr01	8494526	8532390	Pindel:DELLY	SR=12;score=13:PE=10;SR=0	mRNA	8496480	8496851	+	LOC_Os01g15150.1
chr01	8494526	8532390	Pindel:DELLY	SR=12;score=13:PE=10;SR=0	exon	8496480	8496851	+	LOC_Os01g15150.1:exon_1
chr01	8494526	8532390	Pindel:DELLY	SR=12;score=13:PE=10;SR=0	CDS	8496480	8496851	+	LOC_Os01g15150.1:cds_1
chr01	8494526	8532390	Pindel:DELLY	SR=12;score=13:PE=10;SR=0	gene	8505035	8505685	+	LOC_Os01g15170
chr01	8494526	8532390	Pindel:DELLY	SR=12;score=13:PE=10;SR=0	mRNA	8505035	8505685	+	LOC_Os01g15170.1
chr01	8494526	8532390	Pindel:DELLY	SR=12;score=13:PE=10;SR=0	exon	8505035	8505461	+	LOC_Os01g15170.1:exon_1
chr01	8494526	8532390	Pindel:DELLY	SR=12;score=13:PE=10;SR=0	exon	8505546	8505685	+	LOC_Os01g15170.1:exon_2
chr01	8494526	8532390	Pindel:DELLY	SR=12;score=13:PE=10;SR=0	CDS	8505035	8505461	+	LOC_Os01g15170.1:cds_1
chr01	8494526	8532390	Pindel:DELLY	SR=12;score=13:PE=10;SR=0	CDS	8505546	8505685	+	LOC_Os01g15170.1:cds_2
chr01	8494526	8532390	Pindel:DELLY	SR=12;score=13:PE=10;SR=0	gene	8509378	8515138	+	LOC_Os01g15180
chr01	8494526	8532390	Pindel:DELLY	SR=12;score=13:PE=10;SR=0	mRNA	8509378	8515138	+	LOC_Os01g15180.1
chr01	8494526	8532390	Pindel:DELLY	SR=12;score=13:PE=10;SR=0	exon	8509378	8509720	+	LOC_Os01g15180.1:exon_1
chr01	8494526	8532390	Pindel:DELLY	SR=12;score=13:PE=10;SR=0	exon	8510336	8510869	+	LOC_Os01g15180.1:exon_2
chr01	8494526	8532390	Pindel:DELLY	SR=12;score=13:PE=10;SR=0	exon	8511115	8512019	+	LOC_Os01g15180.1:exon_3
chr01	8494526	8532390	Pindel:DELLY	SR=12;score=13:PE=10;SR=0	exon	8512571	8515138	+	LOC_Os01g15180.1:exon_4
chr01	8494526	8532390	Pindel:DELLY	SR=12;score=13:PE=10;SR=0	CDS	8509378	8509720	+	LOC_Os01g15180.1:cds_1
chr01	8494526	8532390	Pindel:DELLY	SR=12;score=13:PE=10;SR=0	CDS	8510336	8510869	+	LOC_Os01g15180.1:cds_2
chr01	8494526	8532390	Pindel:DELLY	SR=12;score=13:PE=10;SR=0	CDS	8511115	8512019	+	LOC_Os01g15180.1:cds_3
chr01	8494526	8532390	Pindel:DELLY	SR=12;score=13:PE=10;SR=0	CDS	8512571	8515138	+	LOC_Os01g15180.1:cds_4
chr01	8494526	8532390	Pindel:DELLY	SR=12;score=13:PE=10;SR=0	gene	8515499	8518409	-	LOC_Os01g15190
chr01	8494526	8532390	Pindel:DELLY	SR=12;score=13:PE=10;SR=0	mRNA	8515499	8518409	-	LOC_Os01g15190.1
chr01	8494526	8532390	Pindel:DELLY	SR=12;score=13:PE=10;SR=0	exon	8517561	8518409	-	LOC_Os01g15190.1:exon_1
chr01	8494526	8532390	Pindel:DELLY	SR=12;score=13:PE=10;SR=0	exon	8517165	8517457	-	LOC_Os01g15190.1:exon_2
chr01	8494526	8532390	Pindel:DELLY	SR=12;score=13:PE=10;SR=0	exon	8516969	8517081	-	LOC_Os01g15190.1:exon_3
chr01	8494526	8532390	Pindel:DELLY	SR=12;score=13:PE=10;SR=0	exon	8516452	8516639	-	LOC_Os01g15190.1:exon_4
chr01	8494526	8532390	Pindel:DELLY	SR=12;score=13:PE=10;SR=0	exon	8516280	8516380	-	LOC_Os01g15190.1:exon_5
chr01	8494526	8532390	Pindel:DELLY	SR=12;score=13:PE=10;SR=0	exon	8516014	8516129	-	LOC_Os01g15190.1:exon_6
chr01	8494526	8532390	Pindel:DELLY	SR=12;score=13:PE=10;SR=0	exon	8515499	8515941	-	LOC_Os01g15190.1:exon_7
chr01	8494526	8532390	Pindel:DELLY	SR=12;score=13:PE=10;SR=0	CDS	8517561	8518409	-	LOC_Os01g15190.1:cds_1
chr01	8494526	8532390	Pindel:DELLY	SR=12;score=13:PE=10;SR=0	CDS	8517165	8517457	-	LOC_Os01g15190.1:cds_2
chr01	8494526	8532390	Pindel:DELLY	SR=12;score=13:PE=10;SR=0	CDS	8516969	8517081	-	LOC_Os01g15190.1:cds_3
chr01	8494526	8532390	Pindel:DELLY	SR=12;score=13:PE=10;SR=0	CDS	8516452	8516639	-	LOC_Os01g15190.1:cds_4
chr01	8494526	8532390	Pindel:DELLY	SR=12;score=13:PE=10;SR=0	CDS	8516280	8516380	-	LOC_Os01g15190.1:cds_5
chr01	8494526	8532390	Pindel:DELLY	SR=12;score=13:PE=10;SR=0	CDS	8516014	8516129	-	LOC_Os01g15190.1:cds_6
chr01	8494526	8532390	Pindel:DELLY	SR=12;score=13:PE=10;SR=0	CDS	8515499	8515941	-	LOC_Os01g15190.1:cds_7
chr01	8494526	8532390	Pindel:DELLY	SR=12;score=13:PE=10;SR=0	gene	8520987	8521554	-	LOC_Os01g15200
chr01	8494526	8532390	Pindel:DELLY	SR=12;score=13:PE=10;SR=0	mRNA	8520987	8521554	-	LOC_Os01g15200.1
chr01	8494526	8532390	Pindel:DELLY	SR=12;score=13:PE=10;SR=0	exon	8521442	8521554	-	LOC_Os01g15200.1:exon_1
chr01	8494526	8532390	Pindel:DELLY	SR=12;score=13:PE=10;SR=0	exon	8520987	8521254	-	LOC_Os01g15200.1:exon_2
chr01	8494526	8532390	Pindel:DELLY	SR=12;score=13:PE=10;SR=0	CDS	8521442	8521554	-	LOC_Os01g15200.1:cds_1
chr01	8494526	8532390	Pindel:DELLY	SR=12;score=13:PE=10;SR=0	CDS	8520987	8521254	-	LOC_Os01g15200.1:cds_2
chr01	8494526	8532390	Pindel:DELLY	SR=12;score=13:PE=10;SR=0	gene	8522796	8524190	-	LOC_Os01g15210
chr01	8494526	8532390	Pindel:DELLY	SR=12;score=13:PE=10;SR=0	mRNA	8522796	8524190	-	LOC_Os01g15210.1
chr01	8494526	8532390	Pindel:DELLY	SR=12;score=13:PE=10;SR=0	exon	8524084	8524190	-	LOC_Os01g15210.1:exon_1
chr01	8494526	8532390	Pindel:DELLY	SR=12;score=13:PE=10;SR=0	exon	8523503	8523983	-	LOC_Os01g15210.1:exon_2
chr01	8494526	8532390	Pindel:DELLY	SR=12;score=13:PE=10;SR=0	exon	8522796	8523389	-	LOC_Os01g15210.1:exon_3
chr01	8494526	8532390	Pindel:DELLY	SR=12;score=13:PE=10;SR=0	CDS	8524084	8524190	-	LOC_Os01g15210.1:cds_1
chr01	8494526	8532390	Pindel:DELLY	SR=12;score=13:PE=10;SR=0	CDS	8523503	8523983	-	LOC_Os01g15210.1:cds_2
chr01	8494526	8532390	Pindel:DELLY	SR=12;score=13:PE=10;SR=0	CDS	8522796	8523389	-	LOC_Os01g15210.1:cds_3
chr01	8494526	8532390	Pindel:DELLY	SR=12;score=13:PE=10;SR=0	gene	8525171	8526154	-	LOC_Os01g15220
chr01	8494526	8532390	Pindel:DELLY	SR=12;score=13:PE=10;SR=0	mRNA	8525171	8526154	-	LOC_Os01g15220.1
chr01	8494526	8532390	Pindel:DELLY	SR=12;score=13:PE=10;SR=0	exon	8526088	8526154	-	LOC_Os01g15220.1:exon_1
chr01	8494526	8532390	Pindel:DELLY	SR=12;score=13:PE=10;SR=0	exon	8525171	8525709	-	LOC_Os01g15220.1:exon_2
chr01	8494526	8532390	Pindel:DELLY	SR=12;score=13:PE=10;SR=0	CDS	8526088	8526154	-	LOC_Os01g15220.1:cds_1
chr01	8494526	8532390	Pindel:DELLY	SR=12;score=13:PE=10;SR=0	CDS	8525171	8525709	-	LOC_Os01g15220.1:cds_2
chr01	8494526	8532390	Pindel:DELLY	SR=12;score=13:PE=10;SR=0	gene	8527554	8528354	+	LOC_Os01g15229
chr01	8494526	8532390	Pindel:DELLY	SR=12;score=13:PE=10;SR=0	mRNA	8527554	8528354	+	LOC_Os01g15229.1
chr01	8494526	8532390	Pindel:DELLY	SR=12;score=13:PE=10;SR=0	exon	8527554	8528354	+	LOC_Os01g15229.1:exon_1
chr01	8494526	8532390	Pindel:DELLY	SR=12;score=13:PE=10;SR=0	CDS	8527554	8528354	+	LOC_Os01g15229.1:cds_1
chr01	8494526	8532390	Pindel:DELLY	SR=12;score=13:PE=10;SR=0	gene	8532212	8532919	-	LOC_Os01g15240
chr01	8494526	8532390	Pindel:DELLY	SR=12;score=13:PE=10;SR=0	mRNA	8532212	8532919	-	LOC_Os01g15240.1
chr01	8494526	8532390	Pindel:DELLY	SR=12;score=13:PE=10;SR=0	exon	8532212	8532919	-	LOC_Os01g15240.1:exon_1
chr01	8494526	8532390	Pindel:DELLY	SR=12;score=13:PE=10;SR=0	CDS	8532212	8532919	-	LOC_Os01g15240.1:cds_1
chr01	9312910	9313084	Pindel:DELLY	SR=7;score=8:PE=9;SR=0	NA	NA	NA	NA	NA
chr01	12182846	12200769	BreakDancer:DELLY	score=99;PE=12:PE=10;SR=0	gene	12184857	12186827	+	LOC_Os01g21710
chr01	12182846	12200769	BreakDancer:DELLY	score=99;PE=12:PE=10;SR=0	mRNA	12184857	12186827	+	LOC_Os01g21710.1
chr01	12182846	12200769	BreakDancer:DELLY	score=99;PE=12:PE=10;SR=0	exon	12184857	12186265	+	LOC_Os01g21710.1:exon_1
chr01	12182846	12200769	BreakDancer:DELLY	score=99;PE=12:PE=10;SR=0	exon	12186431	12186464	+	LOC_Os01g21710.1:exon_2
chr01	12182846	12200769	BreakDancer:DELLY	score=99;PE=12:PE=10;SR=0	exon	12186660	12186827	+	LOC_Os01g21710.1:exon_3
chr01	12182846	12200769	BreakDancer:DELLY	score=99;PE=12:PE=10;SR=0	CDS	12184857	12186265	+	LOC_Os01g21710.1:cds_1
chr01	12182846	12200769	BreakDancer:DELLY	score=99;PE=12:PE=10;SR=0	CDS	12186431	12186464	+	LOC_Os01g21710.1:cds_2
chr01	12182846	12200769	BreakDancer:DELLY	score=99;PE=12:PE=10;SR=0	CDS	12186660	12186827	+	LOC_Os01g21710.1:cds_3
chr01	12182846	12200769	BreakDancer:DELLY	score=99;PE=12:PE=10;SR=0	gene	12187950	12189343	-	LOC_Os01g21720
chr01	12182846	12200769	BreakDancer:DELLY	score=99;PE=12:PE=10;SR=0	mRNA	12187950	12189343	-	LOC_Os01g21720.1
chr01	12182846	12200769	BreakDancer:DELLY	score=99;PE=12:PE=10;SR=0	exon	12189286	12189343	-	LOC_Os01g21720.1:exon_1
chr01	12182846	12200769	BreakDancer:DELLY	score=99;PE=12:PE=10;SR=0	exon	12188530	12188900	-	LOC_Os01g21720.1:exon_2
chr01	12182846	12200769	BreakDancer:DELLY	score=99;PE=12:PE=10;SR=0	exon	12187950	12188456	-	LOC_Os01g21720.1:exon_3
chr01	12182846	12200769	BreakDancer:DELLY	score=99;PE=12:PE=10;SR=0	CDS	12189286	12189343	-	LOC_Os01g21720.1:cds_1
chr01	12182846	12200769	BreakDancer:DELLY	score=99;PE=12:PE=10;SR=0	CDS	12188530	12188900	-	LOC_Os01g21720.1:cds_2
chr01	12182846	12200769	BreakDancer:DELLY	score=99;PE=12:PE=10;SR=0	CDS	12187950	12188456	-	LOC_Os01g21720.1:cds_3
chr01	12182846	12200769	BreakDancer:DELLY	score=99;PE=12:PE=10;SR=0	gene	12198238	12199004	-	LOC_Os01g21730
chr01	12182846	12200769	BreakDancer:DELLY	score=99;PE=12:PE=10;SR=0	mRNA	12198238	12199004	-	LOC_Os01g21730.1
chr01	12182846	12200769	BreakDancer:DELLY	score=99;PE=12:PE=10;SR=0	exon	12198953	12199004	-	LOC_Os01g21730.1:exon_1
chr01	12182846	12200769	BreakDancer:DELLY	score=99;PE=12:PE=10;SR=0	exon	12198798	12198871	-	LOC_Os01g21730.1:exon_2
chr01	12182846	12200769	BreakDancer:DELLY	score=99;PE=12:PE=10;SR=0	exon	12198238	12198402	-	LOC_Os01g21730.1:exon_3
chr01	12182846	12200769	BreakDancer:DELLY	score=99;PE=12:PE=10;SR=0	CDS	12198953	12199004	-	LOC_Os01g21730.1:cds_1
chr01	12182846	12200769	BreakDancer:DELLY	score=99;PE=12:PE=10;SR=0	CDS	12198798	12198871	-	LOC_Os01g21730.1:cds_2
chr01	12182846	12200769	BreakDancer:DELLY	score=99;PE=12:PE=10;SR=0	CDS	12198238	12198402	-	LOC_Os01g21730.1:cds_3
chr01	14413652	14414010	Pindel:DELLY:Lumpy	SR=6;score=7:PE=18;SR=7:SU=4	NA	NA	NA	NA	NA
chr01	15843546	15967242	BreakDancer:DELLY	score=99;PE=7:PE=10;SR=0	gene	15842962	15843779	-	LOC_Os01g28280
chr01	15843546	15967242	BreakDancer:DELLY	score=99;PE=7:PE=10;SR=0	mRNA	15842962	15843779	-	LOC_Os01g28280.1
chr01	15843546	15967242	BreakDancer:DELLY	score=99;PE=7:PE=10;SR=0	exon	15843464	15843779	-	LOC_Os01g28280.1:exon_1
chr01	15843546	15967242	BreakDancer:DELLY	score=99;PE=7:PE=10;SR=0	CDS	15843464	15843779	-	LOC_Os01g28280.1:cds_1
chr01	15843546	15967242	BreakDancer:DELLY	score=99;PE=7:PE=10;SR=0	gene	15846225	15847694	-	LOC_Os01g28290
chr01	15843546	15967242	BreakDancer:DELLY	score=99;PE=7:PE=10;SR=0	mRNA	15846225	15847694	-	LOC_Os01g28290.1
chr01	15843546	15967242	BreakDancer:DELLY	score=99;PE=7:PE=10;SR=0	exon	15847641	15847694	-	LOC_Os01g28290.1:exon_1
chr01	15843546	15967242	BreakDancer:DELLY	score=99;PE=7:PE=10;SR=0	exon	15847499	15847555	-	LOC_Os01g28290.1:exon_2
chr01	15843546	15967242	BreakDancer:DELLY	score=99;PE=7:PE=10;SR=0	exon	15846746	15846943	-	LOC_Os01g28290.1:exon_3
chr01	15843546	15967242	BreakDancer:DELLY	score=99;PE=7:PE=10;SR=0	exon	15846225	15846242	-	LOC_Os01g28290.1:exon_4
chr01	15843546	15967242	BreakDancer:DELLY	score=99;PE=7:PE=10;SR=0	CDS	15847641	15847694	-	LOC_Os01g28290.1:cds_1
chr01	15843546	15967242	BreakDancer:DELLY	score=99;PE=7:PE=10;SR=0	CDS	15847499	15847555	-	LOC_Os01g28290.1:cds_2
chr01	15843546	15967242	BreakDancer:DELLY	score=99;PE=7:PE=10;SR=0	CDS	15846746	15846943	-	LOC_Os01g28290.1:cds_3
chr01	15843546	15967242	BreakDancer:DELLY	score=99;PE=7:PE=10;SR=0	CDS	15846225	15846242	-	LOC_Os01g28290.1:cds_4
chr01	15843546	15967242	BreakDancer:DELLY	score=99;PE=7:PE=10;SR=0	gene	15850967	15854629	+	LOC_Os01g28300
chr01	15843546	15967242	BreakDancer:DELLY	score=99;PE=7:PE=10;SR=0	mRNA	15850967	15854629	+	LOC_Os01g28300.1
chr01	15843546	15967242	BreakDancer:DELLY	score=99;PE=7:PE=10;SR=0	exon	15850967	15851125	+	LOC_Os01g28300.1:exon_1
chr01	15843546	15967242	BreakDancer:DELLY	score=99;PE=7:PE=10;SR=0	exon	15851207	15851290	+	LOC_Os01g28300.1:exon_2
chr01	15843546	15967242	BreakDancer:DELLY	score=99;PE=7:PE=10;SR=0	exon	15853116	15854629	+	LOC_Os01g28300.1:exon_3
chr01	15843546	15967242	BreakDancer:DELLY	score=99;PE=7:PE=10;SR=0	five_prime_UTR	15850967	15851125	+	LOC_Os01g28300.1:utr_1
chr01	15843546	15967242	BreakDancer:DELLY	score=99;PE=7:PE=10;SR=0	five_prime_UTR	15851207	15851290	+	LOC_Os01g28300.1:utr_2
chr01	15843546	15967242	BreakDancer:DELLY	score=99;PE=7:PE=10;SR=0	five_prime_UTR	15853116	15853157	+	LOC_Os01g28300.1:utr_3
chr01	15843546	15967242	BreakDancer:DELLY	score=99;PE=7:PE=10;SR=0	CDS	15853158	15854333	+	LOC_Os01g28300.1:cds_1
chr01	15843546	15967242	BreakDancer:DELLY	score=99;PE=7:PE=10;SR=0	three_prime_UTR	15854334	15854629	+	LOC_Os01g28300.1:utr_4
chr01	15843546	15967242	BreakDancer:DELLY	score=99;PE=7:PE=10;SR=0	gene	15856943	15860320	-	LOC_Os01g28310
chr01	15843546	15967242	BreakDancer:DELLY	score=99;PE=7:PE=10;SR=0	mRNA	15856943	15860320	-	LOC_Os01g28310.1
chr01	15843546	15967242	BreakDancer:DELLY	score=99;PE=7:PE=10;SR=0	exon	15860243	15860320	-	LOC_Os01g28310.1:exon_1
chr01	15843546	15967242	BreakDancer:DELLY	score=99;PE=7:PE=10;SR=0	exon	15859548	15859646	-	LOC_Os01g28310.1:exon_2
chr01	15843546	15967242	BreakDancer:DELLY	score=99;PE=7:PE=10;SR=0	exon	15859066	15859117	-	LOC_Os01g28310.1:exon_3
chr01	15843546	15967242	BreakDancer:DELLY	score=99;PE=7:PE=10;SR=0	exon	15858230	15858480	-	LOC_Os01g28310.1:exon_4
chr01	15843546	15967242	BreakDancer:DELLY	score=99;PE=7:PE=10;SR=0	exon	15857934	15858137	-	LOC_Os01g28310.1:exon_5
chr01	15843546	15967242	BreakDancer:DELLY	score=99;PE=7:PE=10;SR=0	exon	15857754	15857846	-	LOC_Os01g28310.1:exon_6
chr01	15843546	15967242	BreakDancer:DELLY	score=99;PE=7:PE=10;SR=0	exon	15857576	15857674	-	LOC_Os01g28310.1:exon_7
chr01	15843546	15967242	BreakDancer:DELLY	score=99;PE=7:PE=10;SR=0	exon	15857174	15857464	-	LOC_Os01g28310.1:exon_8
chr01	15843546	15967242	BreakDancer:DELLY	score=99;PE=7:PE=10;SR=0	exon	15856943	15857086	-	LOC_Os01g28310.1:exon_9
chr01	15843546	15967242	BreakDancer:DELLY	score=99;PE=7:PE=10;SR=0	CDS	15860243	15860320	-	LOC_Os01g28310.1:cds_1
chr01	15843546	15967242	BreakDancer:DELLY	score=99;PE=7:PE=10;SR=0	CDS	15859548	15859646	-	LOC_Os01g28310.1:cds_2
chr01	15843546	15967242	BreakDancer:DELLY	score=99;PE=7:PE=10;SR=0	CDS	15859066	15859117	-	LOC_Os01g28310.1:cds_3
chr01	15843546	15967242	BreakDancer:DELLY	score=99;PE=7:PE=10;SR=0	CDS	15858230	15858480	-	LOC_Os01g28310.1:cds_4
chr01	15843546	15967242	BreakDancer:DELLY	score=99;PE=7:PE=10;SR=0	CDS	15857934	15858137	-	LOC_Os01g28310.1:cds_5
chr01	15843546	15967242	BreakDancer:DELLY	score=99;PE=7:PE=10;SR=0	CDS	15857754	15857846	-	LOC_Os01g28310.1:cds_6
chr01	15843546	15967242	BreakDancer:DELLY	score=99;PE=7:PE=10;SR=0	CDS	15857576	15857674	-	LOC_Os01g28310.1:cds_7
chr01	15843546	15967242	BreakDancer:DELLY	score=99;PE=7:PE=10;SR=0	CDS	15857174	15857464	-	LOC_Os01g28310.1:cds_8
chr01	15843546	15967242	BreakDancer:DELLY	score=99;PE=7:PE=10;SR=0	CDS	15856943	15857086	-	LOC_Os01g28310.1:cds_9
chr01	15843546	15967242	BreakDancer:DELLY	score=99;PE=7:PE=10;SR=0	gene	15863146	15863830	-	LOC_Os01g28320
chr01	15843546	15967242	BreakDancer:DELLY	score=99;PE=7:PE=10;SR=0	mRNA	15863146	15863830	-	LOC_Os01g28320.1
chr01	15843546	15967242	BreakDancer:DELLY	score=99;PE=7:PE=10;SR=0	exon	15863773	15863830	-	LOC_Os01g28320.1:exon_1
chr01	15843546	15967242	BreakDancer:DELLY	score=99;PE=7:PE=10;SR=0	exon	15863146	15863426	-	LOC_Os01g28320.1:exon_2
chr01	15843546	15967242	BreakDancer:DELLY	score=99;PE=7:PE=10;SR=0	CDS	15863773	15863830	-	LOC_Os01g28320.1:cds_1
chr01	15843546	15967242	BreakDancer:DELLY	score=99;PE=7:PE=10;SR=0	CDS	15863146	15863426	-	LOC_Os01g28320.1:cds_2
chr01	15843546	15967242	BreakDancer:DELLY	score=99;PE=7:PE=10;SR=0	gene	15866869	15872966	+	LOC_Os01g28330
chr01	15843546	15967242	BreakDancer:DELLY	score=99;PE=7:PE=10;SR=0	mRNA	15866869	15872966	+	LOC_Os01g28330.1
chr01	15843546	15967242	BreakDancer:DELLY	score=99;PE=7:PE=10;SR=0	exon	15866869	15866926	+	LOC_Os01g28330.1:exon_1
chr01	15843546	15967242	BreakDancer:DELLY	score=99;PE=7:PE=10;SR=0	exon	15867126	15867214	+	LOC_Os01g28330.1:exon_2
chr01	15843546	15967242	BreakDancer:DELLY	score=99;PE=7:PE=10;SR=0	exon	15868186	15868857	+	LOC_Os01g28330.1:exon_3
chr01	15843546	15967242	BreakDancer:DELLY	score=99;PE=7:PE=10;SR=0	exon	15869430	15871425	+	LOC_Os01g28330.1:exon_4
chr01	15843546	15967242	BreakDancer:DELLY	score=99;PE=7:PE=10;SR=0	exon	15871789	15872966	+	LOC_Os01g28330.1:exon_5
chr01	15843546	15967242	BreakDancer:DELLY	score=99;PE=7:PE=10;SR=0	CDS	15866869	15866926	+	LOC_Os01g28330.1:cds_1
chr01	15843546	15967242	BreakDancer:DELLY	score=99;PE=7:PE=10;SR=0	CDS	15867126	15867214	+	LOC_Os01g28330.1:cds_2
chr01	15843546	15967242	BreakDancer:DELLY	score=99;PE=7:PE=10;SR=0	CDS	15868186	15868857	+	LOC_Os01g28330.1:cds_3
chr01	15843546	15967242	BreakDancer:DELLY	score=99;PE=7:PE=10;SR=0	CDS	15869430	15871425	+	LOC_Os01g28330.1:cds_4
chr01	15843546	15967242	BreakDancer:DELLY	score=99;PE=7:PE=10;SR=0	CDS	15871789	15872966	+	LOC_Os01g28330.1:cds_5
chr01	15843546	15967242	BreakDancer:DELLY	score=99;PE=7:PE=10;SR=0	gene	15875812	15877914	+	LOC_Os01g28340
chr01	15843546	15967242	BreakDancer:DELLY	score=99;PE=7:PE=10;SR=0	mRNA	15875812	15877914	+	LOC_Os01g28340.1
chr01	15843546	15967242	BreakDancer:DELLY	score=99;PE=7:PE=10;SR=0	exon	15875812	15875869	+	LOC_Os01g28340.1:exon_1
chr01	15843546	15967242	BreakDancer:DELLY	score=99;PE=7:PE=10;SR=0	exon	15876069	15876157	+	LOC_Os01g28340.1:exon_2
chr01	15843546	15967242	BreakDancer:DELLY	score=99;PE=7:PE=10;SR=0	exon	15877726	15877914	+	LOC_Os01g28340.1:exon_3
chr01	15843546	15967242	BreakDancer:DELLY	score=99;PE=7:PE=10;SR=0	CDS	15875812	15875869	+	LOC_Os01g28340.1:cds_1
chr01	15843546	15967242	BreakDancer:DELLY	score=99;PE=7:PE=10;SR=0	CDS	15876069	15876157	+	LOC_Os01g28340.1:cds_2
chr01	15843546	15967242	BreakDancer:DELLY	score=99;PE=7:PE=10;SR=0	CDS	15877726	15877914	+	LOC_Os01g28340.1:cds_3
chr01	15843546	15967242	BreakDancer:DELLY	score=99;PE=7:PE=10;SR=0	gene	15881222	15881506	+	LOC_Os01g28350
chr01	15843546	15967242	BreakDancer:DELLY	score=99;PE=7:PE=10;SR=0	mRNA	15881222	15881506	+	LOC_Os01g28350.1
chr01	15843546	15967242	BreakDancer:DELLY	score=99;PE=7:PE=10;SR=0	exon	15881222	15881506	+	LOC_Os01g28350.1:exon_1
chr01	15843546	15967242	BreakDancer:DELLY	score=99;PE=7:PE=10;SR=0	CDS	15881222	15881506	+	LOC_Os01g28350.1:cds_1
chr01	15843546	15967242	BreakDancer:DELLY	score=99;PE=7:PE=10;SR=0	gene	15882746	15885683	-	LOC_Os01g28360
chr01	15843546	15967242	BreakDancer:DELLY	score=99;PE=7:PE=10;SR=0	mRNA	15882746	15885683	-	LOC_Os01g28360.1
chr01	15843546	15967242	BreakDancer:DELLY	score=99;PE=7:PE=10;SR=0	exon	15885379	15885683	-	LOC_Os01g28360.1:exon_1
chr01	15843546	15967242	BreakDancer:DELLY	score=99;PE=7:PE=10;SR=0	exon	15885012	15885207	-	LOC_Os01g28360.1:exon_2
chr01	15843546	15967242	BreakDancer:DELLY	score=99;PE=7:PE=10;SR=0	exon	15884786	15884944	-	LOC_Os01g28360.1:exon_3
chr01	15843546	15967242	BreakDancer:DELLY	score=99;PE=7:PE=10;SR=0	exon	15884498	15884554	-	LOC_Os01g28360.1:exon_4
chr01	15843546	15967242	BreakDancer:DELLY	score=99;PE=7:PE=10;SR=0	exon	15884134	15884461	-	LOC_Os01g28360.1:exon_5
chr01	15843546	15967242	BreakDancer:DELLY	score=99;PE=7:PE=10;SR=0	exon	15882746	15883017	-	LOC_Os01g28360.1:exon_6
chr01	15843546	15967242	BreakDancer:DELLY	score=99;PE=7:PE=10;SR=0	CDS	15885379	15885683	-	LOC_Os01g28360.1:cds_1
chr01	15843546	15967242	BreakDancer:DELLY	score=99;PE=7:PE=10;SR=0	CDS	15885012	15885207	-	LOC_Os01g28360.1:cds_2
chr01	15843546	15967242	BreakDancer:DELLY	score=99;PE=7:PE=10;SR=0	CDS	15884786	15884944	-	LOC_Os01g28360.1:cds_3
chr01	15843546	15967242	BreakDancer:DELLY	score=99;PE=7:PE=10;SR=0	CDS	15884498	15884554	-	LOC_Os01g28360.1:cds_4
chr01	15843546	15967242	BreakDancer:DELLY	score=99;PE=7:PE=10;SR=0	CDS	15884134	15884461	-	LOC_Os01g28360.1:cds_5
chr01	15843546	15967242	BreakDancer:DELLY	score=99;PE=7:PE=10;SR=0	CDS	15882746	15883017	-	LOC_Os01g28360.1:cds_6
chr01	15843546	15967242	BreakDancer:DELLY	score=99;PE=7:PE=10;SR=0	gene	15886562	15900682	-	LOC_Os01g28370
chr01	15843546	15967242	BreakDancer:DELLY	score=99;PE=7:PE=10;SR=0	mRNA	15886562	15900682	-	LOC_Os01g28370.1
chr01	15843546	15967242	BreakDancer:DELLY	score=99;PE=7:PE=10;SR=0	exon	15900602	15900682	-	LOC_Os01g28370.1:exon_1
chr01	15843546	15967242	BreakDancer:DELLY	score=99;PE=7:PE=10;SR=0	exon	15897752	15897979	-	LOC_Os01g28370.1:exon_2
chr01	15843546	15967242	BreakDancer:DELLY	score=99;PE=7:PE=10;SR=0	exon	15896750	15897695	-	LOC_Os01g28370.1:exon_3
chr01	15843546	15967242	BreakDancer:DELLY	score=99;PE=7:PE=10;SR=0	exon	15896482	15896535	-	LOC_Os01g28370.1:exon_4
chr01	15843546	15967242	BreakDancer:DELLY	score=99;PE=7:PE=10;SR=0	exon	15895868	15896430	-	LOC_Os01g28370.1:exon_5
chr01	15843546	15967242	BreakDancer:DELLY	score=99;PE=7:PE=10;SR=0	exon	15895071	15895739	-	LOC_Os01g28370.1:exon_6
chr01	15843546	15967242	BreakDancer:DELLY	score=99;PE=7:PE=10;SR=0	exon	15894685	15894917	-	LOC_Os01g28370.1:exon_7
chr01	15843546	15967242	BreakDancer:DELLY	score=99;PE=7:PE=10;SR=0	exon	15893028	15893061	-	LOC_Os01g28370.1:exon_8
chr01	15843546	15967242	BreakDancer:DELLY	score=99;PE=7:PE=10;SR=0	exon	15892090	15892558	-	LOC_Os01g28370.1:exon_9
chr01	15843546	15967242	BreakDancer:DELLY	score=99;PE=7:PE=10;SR=0	exon	15891724	15892044	-	LOC_Os01g28370.1:exon_10
chr01	15843546	15967242	BreakDancer:DELLY	score=99;PE=7:PE=10;SR=0	exon	15891258	15891676	-	LOC_Os01g28370.1:exon_11
chr01	15843546	15967242	BreakDancer:DELLY	score=99;PE=7:PE=10;SR=0	exon	15891024	15891165	-	LOC_Os01g28370.1:exon_12
chr01	15843546	15967242	BreakDancer:DELLY	score=99;PE=7:PE=10;SR=0	exon	15890081	15890639	-	LOC_Os01g28370.1:exon_13
chr01	15843546	15967242	BreakDancer:DELLY	score=99;PE=7:PE=10;SR=0	exon	15889864	15889992	-	LOC_Os01g28370.1:exon_14
chr01	15843546	15967242	BreakDancer:DELLY	score=99;PE=7:PE=10;SR=0	exon	15889615	15889683	-	LOC_Os01g28370.1:exon_15
chr01	15843546	15967242	BreakDancer:DELLY	score=99;PE=7:PE=10;SR=0	exon	15889441	15889532	-	LOC_Os01g28370.1:exon_16
chr01	15843546	15967242	BreakDancer:DELLY	score=99;PE=7:PE=10;SR=0	exon	15886562	15886959	-	LOC_Os01g28370.1:exon_17
chr01	15843546	15967242	BreakDancer:DELLY	score=99;PE=7:PE=10;SR=0	CDS	15900602	15900682	-	LOC_Os01g28370.1:cds_1
chr01	15843546	15967242	BreakDancer:DELLY	score=99;PE=7:PE=10;SR=0	CDS	15897752	15897979	-	LOC_Os01g28370.1:cds_2
chr01	15843546	15967242	BreakDancer:DELLY	score=99;PE=7:PE=10;SR=0	CDS	15896750	15897695	-	LOC_Os01g28370.1:cds_3
chr01	15843546	15967242	BreakDancer:DELLY	score=99;PE=7:PE=10;SR=0	CDS	15896482	15896535	-	LOC_Os01g28370.1:cds_4
chr01	15843546	15967242	BreakDancer:DELLY	score=99;PE=7:PE=10;SR=0	CDS	15895868	15896430	-	LOC_Os01g28370.1:cds_5
chr01	15843546	15967242	BreakDancer:DELLY	score=99;PE=7:PE=10;SR=0	CDS	15895071	15895739	-	LOC_Os01g28370.1:cds_6
chr01	15843546	15967242	BreakDancer:DELLY	score=99;PE=7:PE=10;SR=0	CDS	15894685	15894917	-	LOC_Os01g28370.1:cds_7
chr01	15843546	15967242	BreakDancer:DELLY	score=99;PE=7:PE=10;SR=0	CDS	15893028	15893061	-	LOC_Os01g28370.1:cds_8
chr01	15843546	15967242	BreakDancer:DELLY	score=99;PE=7:PE=10;SR=0	CDS	15892090	15892558	-	LOC_Os01g28370.1:cds_9
chr01	15843546	15967242	BreakDancer:DELLY	score=99;PE=7:PE=10;SR=0	CDS	15891724	15892044	-	LOC_Os01g28370.1:cds_10
chr01	15843546	15967242	BreakDancer:DELLY	score=99;PE=7:PE=10;SR=0	CDS	15891258	15891676	-	LOC_Os01g28370.1:cds_11
chr01	15843546	15967242	BreakDancer:DELLY	score=99;PE=7:PE=10;SR=0	CDS	15891024	15891165	-	LOC_Os01g28370.1:cds_12
chr01	15843546	15967242	BreakDancer:DELLY	score=99;PE=7:PE=10;SR=0	CDS	15890081	15890639	-	LOC_Os01g28370.1:cds_13
chr01	15843546	15967242	BreakDancer:DELLY	score=99;PE=7:PE=10;SR=0	CDS	15889864	15889992	-	LOC_Os01g28370.1:cds_14
chr01	15843546	15967242	BreakDancer:DELLY	score=99;PE=7:PE=10;SR=0	CDS	15889615	15889683	-	LOC_Os01g28370.1:cds_15
chr01	15843546	15967242	BreakDancer:DELLY	score=99;PE=7:PE=10;SR=0	CDS	15889441	15889532	-	LOC_Os01g28370.1:cds_16
chr01	15843546	15967242	BreakDancer:DELLY	score=99;PE=7:PE=10;SR=0	CDS	15886562	15886959	-	LOC_Os01g28370.1:cds_17
chr01	15843546	15967242	BreakDancer:DELLY	score=99;PE=7:PE=10;SR=0	gene	15903617	15905645	-	LOC_Os01g28380
chr01	15843546	15967242	BreakDancer:DELLY	score=99;PE=7:PE=10;SR=0	mRNA	15903617	15905645	-	LOC_Os01g28380.1
chr01	15843546	15967242	BreakDancer:DELLY	score=99;PE=7:PE=10;SR=0	exon	15905439	15905645	-	LOC_Os01g28380.1:exon_1
chr01	15843546	15967242	BreakDancer:DELLY	score=99;PE=7:PE=10;SR=0	exon	15904933	15905031	-	LOC_Os01g28380.1:exon_2
chr01	15843546	15967242	BreakDancer:DELLY	score=99;PE=7:PE=10;SR=0	exon	15903960	15904038	-	LOC_Os01g28380.1:exon_3
chr01	15843546	15967242	BreakDancer:DELLY	score=99;PE=7:PE=10;SR=0	exon	15903617	15903657	-	LOC_Os01g28380.1:exon_4
chr01	15843546	15967242	BreakDancer:DELLY	score=99;PE=7:PE=10;SR=0	CDS	15905439	15905645	-	LOC_Os01g28380.1:cds_1
chr01	15843546	15967242	BreakDancer:DELLY	score=99;PE=7:PE=10;SR=0	CDS	15904933	15905031	-	LOC_Os01g28380.1:cds_2
chr01	15843546	15967242	BreakDancer:DELLY	score=99;PE=7:PE=10;SR=0	CDS	15903960	15904038	-	LOC_Os01g28380.1:cds_3
chr01	15843546	15967242	BreakDancer:DELLY	score=99;PE=7:PE=10;SR=0	CDS	15903617	15903657	-	LOC_Os01g28380.1:cds_4
chr01	15843546	15967242	BreakDancer:DELLY	score=99;PE=7:PE=10;SR=0	gene	15906252	15915141	-	LOC_Os01g28390
chr01	15843546	15967242	BreakDancer:DELLY	score=99;PE=7:PE=10;SR=0	mRNA	15906252	15915141	-	LOC_Os01g28390.1
chr01	15843546	15967242	BreakDancer:DELLY	score=99;PE=7:PE=10;SR=0	exon	15915122	15915141	-	LOC_Os01g28390.1:exon_1
chr01	15843546	15967242	BreakDancer:DELLY	score=99;PE=7:PE=10;SR=0	exon	15910109	15913142	-	LOC_Os01g28390.1:exon_2
chr01	15843546	15967242	BreakDancer:DELLY	score=99;PE=7:PE=10;SR=0	exon	15908901	15909791	-	LOC_Os01g28390.1:exon_3
chr01	15843546	15967242	BreakDancer:DELLY	score=99;PE=7:PE=10;SR=0	exon	15908490	15908834	-	LOC_Os01g28390.1:exon_4
chr01	15843546	15967242	BreakDancer:DELLY	score=99;PE=7:PE=10;SR=0	exon	15908154	15908295	-	LOC_Os01g28390.1:exon_5
chr01	15843546	15967242	BreakDancer:DELLY	score=99;PE=7:PE=10;SR=0	exon	15907799	15908104	-	LOC_Os01g28390.1:exon_6
chr01	15843546	15967242	BreakDancer:DELLY	score=99;PE=7:PE=10;SR=0	exon	15907539	15907754	-	LOC_Os01g28390.1:exon_7
chr01	15843546	15967242	BreakDancer:DELLY	score=99;PE=7:PE=10;SR=0	exon	15907074	15907257	-	LOC_Os01g28390.1:exon_8
chr01	15843546	15967242	BreakDancer:DELLY	score=99;PE=7:PE=10;SR=0	exon	15906867	15906977	-	LOC_Os01g28390.1:exon_9
chr01	15843546	15967242	BreakDancer:DELLY	score=99;PE=7:PE=10;SR=0	exon	15906710	15906782	-	LOC_Os01g28390.1:exon_10
chr01	15843546	15967242	BreakDancer:DELLY	score=99;PE=7:PE=10;SR=0	exon	15906517	15906615	-	LOC_Os01g28390.1:exon_11
chr01	15843546	15967242	BreakDancer:DELLY	score=99;PE=7:PE=10;SR=0	exon	15906252	15906437	-	LOC_Os01g28390.1:exon_12
chr01	15843546	15967242	BreakDancer:DELLY	score=99;PE=7:PE=10;SR=0	CDS	15915122	15915141	-	LOC_Os01g28390.1:cds_1
chr01	15843546	15967242	BreakDancer:DELLY	score=99;PE=7:PE=10;SR=0	CDS	15910109	15913142	-	LOC_Os01g28390.1:cds_2
chr01	15843546	15967242	BreakDancer:DELLY	score=99;PE=7:PE=10;SR=0	CDS	15908901	15909791	-	LOC_Os01g28390.1:cds_3
chr01	15843546	15967242	BreakDancer:DELLY	score=99;PE=7:PE=10;SR=0	CDS	15908490	15908834	-	LOC_Os01g28390.1:cds_4
chr01	15843546	15967242	BreakDancer:DELLY	score=99;PE=7:PE=10;SR=0	CDS	15908154	15908295	-	LOC_Os01g28390.1:cds_5
chr01	15843546	15967242	BreakDancer:DELLY	score=99;PE=7:PE=10;SR=0	CDS	15907799	15908104	-	LOC_Os01g28390.1:cds_6
chr01	15843546	15967242	BreakDancer:DELLY	score=99;PE=7:PE=10;SR=0	CDS	15907539	15907754	-	LOC_Os01g28390.1:cds_7
chr01	15843546	15967242	BreakDancer:DELLY	score=99;PE=7:PE=10;SR=0	CDS	15907074	15907257	-	LOC_Os01g28390.1:cds_8
chr01	15843546	15967242	BreakDancer:DELLY	score=99;PE=7:PE=10;SR=0	CDS	15906867	15906977	-	LOC_Os01g28390.1:cds_9
chr01	15843546	15967242	BreakDancer:DELLY	score=99;PE=7:PE=10;SR=0	CDS	15906710	15906782	-	LOC_Os01g28390.1:cds_10
chr01	15843546	15967242	BreakDancer:DELLY	score=99;PE=7:PE=10;SR=0	CDS	15906517	15906615	-	LOC_Os01g28390.1:cds_11
chr01	15843546	15967242	BreakDancer:DELLY	score=99;PE=7:PE=10;SR=0	CDS	15906252	15906437	-	LOC_Os01g28390.1:cds_12
chr01	15843546	15967242	BreakDancer:DELLY	score=99;PE=7:PE=10;SR=0	gene	15917689	15919885	+	LOC_Os01g28400
chr01	15843546	15967242	BreakDancer:DELLY	score=99;PE=7:PE=10;SR=0	mRNA	15917689	15919885	+	LOC_Os01g28400.1
chr01	15843546	15967242	BreakDancer:DELLY	score=99;PE=7:PE=10;SR=0	exon	15917689	15917703	+	LOC_Os01g28400.1:exon_1
chr01	15843546	15967242	BreakDancer:DELLY	score=99;PE=7:PE=10;SR=0	exon	15917753	15917923	+	LOC_Os01g28400.1:exon_2
chr01	15843546	15967242	BreakDancer:DELLY	score=99;PE=7:PE=10;SR=0	exon	15918101	15918224	+	LOC_Os01g28400.1:exon_3
chr01	15843546	15967242	BreakDancer:DELLY	score=99;PE=7:PE=10;SR=0	exon	15918309	15918385	+	LOC_Os01g28400.1:exon_4
chr01	15843546	15967242	BreakDancer:DELLY	score=99;PE=7:PE=10;SR=0	exon	15918522	15919673	+	LOC_Os01g28400.1:exon_5
chr01	15843546	15967242	BreakDancer:DELLY	score=99;PE=7:PE=10;SR=0	exon	15919754	15919885	+	LOC_Os01g28400.1:exon_6
chr01	15843546	15967242	BreakDancer:DELLY	score=99;PE=7:PE=10;SR=0	CDS	15917689	15917703	+	LOC_Os01g28400.1:cds_1
chr01	15843546	15967242	BreakDancer:DELLY	score=99;PE=7:PE=10;SR=0	CDS	15917753	15917923	+	LOC_Os01g28400.1:cds_2
chr01	15843546	15967242	BreakDancer:DELLY	score=99;PE=7:PE=10;SR=0	CDS	15918101	15918224	+	LOC_Os01g28400.1:cds_3
chr01	15843546	15967242	BreakDancer:DELLY	score=99;PE=7:PE=10;SR=0	CDS	15918309	15918385	+	LOC_Os01g28400.1:cds_4
chr01	15843546	15967242	BreakDancer:DELLY	score=99;PE=7:PE=10;SR=0	CDS	15918522	15919673	+	LOC_Os01g28400.1:cds_5
chr01	15843546	15967242	BreakDancer:DELLY	score=99;PE=7:PE=10;SR=0	CDS	15919754	15919885	+	LOC_Os01g28400.1:cds_6
chr01	15843546	15967242	BreakDancer:DELLY	score=99;PE=7:PE=10;SR=0	gene	15920822	15921031	+	LOC_Os01g28410
chr01	15843546	15967242	BreakDancer:DELLY	score=99;PE=7:PE=10;SR=0	mRNA	15920822	15921031	+	LOC_Os01g28410.1
chr01	15843546	15967242	BreakDancer:DELLY	score=99;PE=7:PE=10;SR=0	exon	15920822	15921031	+	LOC_Os01g28410.1:exon_1
chr01	15843546	15967242	BreakDancer:DELLY	score=99;PE=7:PE=10;SR=0	CDS	15920822	15921031	+	LOC_Os01g28410.1:cds_1
chr01	15843546	15967242	BreakDancer:DELLY	score=99;PE=7:PE=10;SR=0	gene	15923103	15926571	-	LOC_Os01g28420
chr01	15843546	15967242	BreakDancer:DELLY	score=99;PE=7:PE=10;SR=0	mRNA	15923103	15926571	-	LOC_Os01g28420.1
chr01	15843546	15967242	BreakDancer:DELLY	score=99;PE=7:PE=10;SR=0	exon	15926427	15926571	-	LOC_Os01g28420.1:exon_1
chr01	15843546	15967242	BreakDancer:DELLY	score=99;PE=7:PE=10;SR=0	exon	15925801	15926030	-	LOC_Os01g28420.1:exon_2
chr01	15843546	15967242	BreakDancer:DELLY	score=99;PE=7:PE=10;SR=0	exon	15925435	15925683	-	LOC_Os01g28420.1:exon_3
chr01	15843546	15967242	BreakDancer:DELLY	score=99;PE=7:PE=10;SR=0	exon	15925270	15925389	-	LOC_Os01g28420.1:exon_4
chr01	15843546	15967242	BreakDancer:DELLY	score=99;PE=7:PE=10;SR=0	exon	15924981	15925174	-	LOC_Os01g28420.1:exon_5
chr01	15843546	15967242	BreakDancer:DELLY	score=99;PE=7:PE=10;SR=0	exon	15924102	15924749	-	LOC_Os01g28420.1:exon_6
chr01	15843546	15967242	BreakDancer:DELLY	score=99;PE=7:PE=10;SR=0	exon	15923933	15923995	-	LOC_Os01g28420.1:exon_7
chr01	15843546	15967242	BreakDancer:DELLY	score=99;PE=7:PE=10;SR=0	exon	15923618	15923728	-	LOC_Os01g28420.1:exon_8
chr01	15843546	15967242	BreakDancer:DELLY	score=99;PE=7:PE=10;SR=0	exon	15923462	15923534	-	LOC_Os01g28420.1:exon_9
chr01	15843546	15967242	BreakDancer:DELLY	score=99;PE=7:PE=10;SR=0	exon	15923269	15923367	-	LOC_Os01g28420.1:exon_10
chr01	15843546	15967242	BreakDancer:DELLY	score=99;PE=7:PE=10;SR=0	exon	15923103	15923189	-	LOC_Os01g28420.1:exon_11
chr01	15843546	15967242	BreakDancer:DELLY	score=99;PE=7:PE=10;SR=0	CDS	15926427	15926571	-	LOC_Os01g28420.1:cds_1
chr01	15843546	15967242	BreakDancer:DELLY	score=99;PE=7:PE=10;SR=0	CDS	15925801	15926030	-	LOC_Os01g28420.1:cds_2
chr01	15843546	15967242	BreakDancer:DELLY	score=99;PE=7:PE=10;SR=0	CDS	15925435	15925683	-	LOC_Os01g28420.1:cds_3
chr01	15843546	15967242	BreakDancer:DELLY	score=99;PE=7:PE=10;SR=0	CDS	15925270	15925389	-	LOC_Os01g28420.1:cds_4
chr01	15843546	15967242	BreakDancer:DELLY	score=99;PE=7:PE=10;SR=0	CDS	15924981	15925174	-	LOC_Os01g28420.1:cds_5
chr01	15843546	15967242	BreakDancer:DELLY	score=99;PE=7:PE=10;SR=0	CDS	15924102	15924749	-	LOC_Os01g28420.1:cds_6
chr01	15843546	15967242	BreakDancer:DELLY	score=99;PE=7:PE=10;SR=0	CDS	15923933	15923995	-	LOC_Os01g28420.1:cds_7
chr01	15843546	15967242	BreakDancer:DELLY	score=99;PE=7:PE=10;SR=0	CDS	15923618	15923728	-	LOC_Os01g28420.1:cds_8
chr01	15843546	15967242	BreakDancer:DELLY	score=99;PE=7:PE=10;SR=0	CDS	15923462	15923534	-	LOC_Os01g28420.1:cds_9
chr01	15843546	15967242	BreakDancer:DELLY	score=99;PE=7:PE=10;SR=0	CDS	15923269	15923367	-	LOC_Os01g28420.1:cds_10
chr01	15843546	15967242	BreakDancer:DELLY	score=99;PE=7:PE=10;SR=0	CDS	15923103	15923189	-	LOC_Os01g28420.1:cds_11
chr01	15843546	15967242	BreakDancer:DELLY	score=99;PE=7:PE=10;SR=0	gene	15929263	15932346	-	LOC_Os01g28440
chr01	15843546	15967242	BreakDancer:DELLY	score=99;PE=7:PE=10;SR=0	mRNA	15929263	15932346	-	LOC_Os01g28440.1
chr01	15843546	15967242	BreakDancer:DELLY	score=99;PE=7:PE=10;SR=0	exon	15932257	15932346	-	LOC_Os01g28440.1:exon_1
chr01	15843546	15967242	BreakDancer:DELLY	score=99;PE=7:PE=10;SR=0	exon	15931900	15932218	-	LOC_Os01g28440.1:exon_2
chr01	15843546	15967242	BreakDancer:DELLY	score=99;PE=7:PE=10;SR=0	exon	15929263	15931445	-	LOC_Os01g28440.1:exon_3
chr01	15843546	15967242	BreakDancer:DELLY	score=99;PE=7:PE=10;SR=0	CDS	15932257	15932346	-	LOC_Os01g28440.1:cds_1
chr01	15843546	15967242	BreakDancer:DELLY	score=99;PE=7:PE=10;SR=0	CDS	15931900	15932218	-	LOC_Os01g28440.1:cds_2
chr01	15843546	15967242	BreakDancer:DELLY	score=99;PE=7:PE=10;SR=0	CDS	15929263	15931445	-	LOC_Os01g28440.1:cds_3
chr01	15843546	15967242	BreakDancer:DELLY	score=99;PE=7:PE=10;SR=0	gene	15934491	15935319	+	LOC_Os01g28450
chr01	15843546	15967242	BreakDancer:DELLY	score=99;PE=7:PE=10;SR=0	mRNA	15934491	15935319	+	LOC_Os01g28450.1
chr01	15843546	15967242	BreakDancer:DELLY	score=99;PE=7:PE=10;SR=0	exon	15934491	15935319	+	LOC_Os01g28450.1:exon_1
chr01	15843546	15967242	BreakDancer:DELLY	score=99;PE=7:PE=10;SR=0	five_prime_UTR	15934491	15934575	+	LOC_Os01g28450.1:utr_1
chr01	15843546	15967242	BreakDancer:DELLY	score=99;PE=7:PE=10;SR=0	CDS	15934576	15935070	+	LOC_Os01g28450.1:cds_1
chr01	15843546	15967242	BreakDancer:DELLY	score=99;PE=7:PE=10;SR=0	three_prime_UTR	15935071	15935319	+	LOC_Os01g28450.1:utr_2
chr01	15843546	15967242	BreakDancer:DELLY	score=99;PE=7:PE=10;SR=0	gene	15948776	15953098	+	LOC_Os01g28474
chr01	15843546	15967242	BreakDancer:DELLY	score=99;PE=7:PE=10;SR=0	mRNA	15948776	15953098	+	LOC_Os01g28474.1
chr01	15843546	15967242	BreakDancer:DELLY	score=99;PE=7:PE=10;SR=0	exon	15948776	15949195	+	LOC_Os01g28474.1:exon_1
chr01	15843546	15967242	BreakDancer:DELLY	score=99;PE=7:PE=10;SR=0	exon	15951926	15953098	+	LOC_Os01g28474.1:exon_2
chr01	15843546	15967242	BreakDancer:DELLY	score=99;PE=7:PE=10;SR=0	CDS	15948776	15949195	+	LOC_Os01g28474.1:cds_1
chr01	15843546	15967242	BreakDancer:DELLY	score=99;PE=7:PE=10;SR=0	CDS	15951926	15952885	+	LOC_Os01g28474.1:cds_2
chr01	15843546	15967242	BreakDancer:DELLY	score=99;PE=7:PE=10;SR=0	three_prime_UTR	15952886	15953098	+	LOC_Os01g28474.1:utr_1
chr01	15843546	15967242	BreakDancer:DELLY	score=99;PE=7:PE=10;SR=0	gene	15955778	15957077	+	LOC_Os01g28490
chr01	15843546	15967242	BreakDancer:DELLY	score=99;PE=7:PE=10;SR=0	mRNA	15955778	15957077	+	LOC_Os01g28490.1
chr01	15843546	15967242	BreakDancer:DELLY	score=99;PE=7:PE=10;SR=0	exon	15955778	15955902	+	LOC_Os01g28490.1:exon_1
chr01	15843546	15967242	BreakDancer:DELLY	score=99;PE=7:PE=10;SR=0	exon	15956216	15956400	+	LOC_Os01g28490.1:exon_2
chr01	15843546	15967242	BreakDancer:DELLY	score=99;PE=7:PE=10;SR=0	exon	15956608	15957077	+	LOC_Os01g28490.1:exon_3
chr01	15843546	15967242	BreakDancer:DELLY	score=99;PE=7:PE=10;SR=0	CDS	15955778	15955902	+	LOC_Os01g28490.1:cds_1
chr01	15843546	15967242	BreakDancer:DELLY	score=99;PE=7:PE=10;SR=0	CDS	15956216	15956400	+	LOC_Os01g28490.1:cds_2
chr01	15843546	15967242	BreakDancer:DELLY	score=99;PE=7:PE=10;SR=0	CDS	15956608	15957077	+	LOC_Os01g28490.1:cds_3
chr01	15843546	15967242	BreakDancer:DELLY	score=99;PE=7:PE=10;SR=0	gene	15958735	15959500	-	LOC_Os01g28500
chr01	15843546	15967242	BreakDancer:DELLY	score=99;PE=7:PE=10;SR=0	mRNA	15958735	15959500	-	LOC_Os01g28500.1
chr01	15843546	15967242	BreakDancer:DELLY	score=99;PE=7:PE=10;SR=0	exon	15958735	15959500	-	LOC_Os01g28500.1:exon_1
chr01	15843546	15967242	BreakDancer:DELLY	score=99;PE=7:PE=10;SR=0	five_prime_UTR	15959460	15959500	-	LOC_Os01g28500.1:utr_2
chr01	15843546	15967242	BreakDancer:DELLY	score=99;PE=7:PE=10;SR=0	CDS	15958956	15959459	-	LOC_Os01g28500.1:cds_1
chr01	15843546	15967242	BreakDancer:DELLY	score=99;PE=7:PE=10;SR=0	three_prime_UTR	15958735	15958955	-	LOC_Os01g28500.1:utr_1
chr01	15843546	15967242	BreakDancer:DELLY	score=99;PE=7:PE=10;SR=0	gene	15966105	15967644	-	LOC_Os01g28510
chr01	15843546	15967242	BreakDancer:DELLY	score=99;PE=7:PE=10;SR=0	mRNA	15966105	15967644	-	LOC_Os01g28510.1
chr01	15843546	15967242	BreakDancer:DELLY	score=99;PE=7:PE=10;SR=0	exon	15966105	15967644	-	LOC_Os01g28510.1:exon_1
chr01	15843546	15967242	BreakDancer:DELLY	score=99;PE=7:PE=10;SR=0	five_prime_UTR	15966927	15967644	-	LOC_Os01g28510.1:utr_2
chr01	15843546	15967242	BreakDancer:DELLY	score=99;PE=7:PE=10;SR=0	CDS	15966213	15966926	-	LOC_Os01g28510.1:cds_1
chr01	15843546	15967242	BreakDancer:DELLY	score=99;PE=7:PE=10;SR=0	three_prime_UTR	15966105	15966212	-	LOC_Os01g28510.1:utr_1
chr01	21275657	21279192	BreakDancer:DELLY	score=99;PE=9:PE=12;SR=0	gene	21275618	21278815	+	LOC_Os01g37980
chr01	21275657	21279192	BreakDancer:DELLY	score=99;PE=9:PE=12;SR=0	mRNA	21275618	21278815	+	LOC_Os01g37980.1
chr01	21275657	21279192	BreakDancer:DELLY	score=99;PE=9:PE=12;SR=0	exon	21275618	21275818	+	LOC_Os01g37980.1:exon_1
chr01	21275657	21279192	BreakDancer:DELLY	score=99;PE=9:PE=12;SR=0	exon	21275919	21275977	+	LOC_Os01g37980.1:exon_2
chr01	21275657	21279192	BreakDancer:DELLY	score=99;PE=9:PE=12;SR=0	exon	21276343	21276531	+	LOC_Os01g37980.1:exon_3
chr01	21275657	21279192	BreakDancer:DELLY	score=99;PE=9:PE=12;SR=0	exon	21277458	21277628	+	LOC_Os01g37980.1:exon_4
chr01	21275657	21279192	BreakDancer:DELLY	score=99;PE=9:PE=12;SR=0	exon	21278432	21278815	+	LOC_Os01g37980.1:exon_5
chr01	21275657	21279192	BreakDancer:DELLY	score=99;PE=9:PE=12;SR=0	five_prime_UTR	21275618	21275724	+	LOC_Os01g37980.1:utr_1
chr01	21275657	21279192	BreakDancer:DELLY	score=99;PE=9:PE=12;SR=0	CDS	21275725	21275818	+	LOC_Os01g37980.1:cds_1
chr01	21275657	21279192	BreakDancer:DELLY	score=99;PE=9:PE=12;SR=0	CDS	21275919	21275977	+	LOC_Os01g37980.1:cds_2
chr01	21275657	21279192	BreakDancer:DELLY	score=99;PE=9:PE=12;SR=0	CDS	21276343	21276531	+	LOC_Os01g37980.1:cds_3
chr01	21275657	21279192	BreakDancer:DELLY	score=99;PE=9:PE=12;SR=0	CDS	21277458	21277628	+	LOC_Os01g37980.1:cds_4
chr01	21275657	21279192	BreakDancer:DELLY	score=99;PE=9:PE=12;SR=0	CDS	21278432	21278584	+	LOC_Os01g37980.1:cds_5
chr01	21275657	21279192	BreakDancer:DELLY	score=99;PE=9:PE=12;SR=0	three_prime_UTR	21278585	21278815	+	LOC_Os01g37980.1:utr_2
chr01	32727578	32836920	BreakDancer:DELLY	score=99;PE=3:PE=3;SR=0	gene	32735356	32739833	+	LOC_Os01g56730
chr01	32727578	32836920	BreakDancer:DELLY	score=99;PE=3:PE=3;SR=0	mRNA	32735356	32739833	+	LOC_Os01g56730.1
chr01	32727578	32836920	BreakDancer:DELLY	score=99;PE=3:PE=3;SR=0	exon	32735356	32735693	+	LOC_Os01g56730.1:exon_1
chr01	32727578	32836920	BreakDancer:DELLY	score=99;PE=3:PE=3;SR=0	exon	32736219	32736443	+	LOC_Os01g56730.1:exon_2
chr01	32727578	32836920	BreakDancer:DELLY	score=99;PE=3:PE=3;SR=0	exon	32738169	32738284	+	LOC_Os01g56730.1:exon_3
chr01	32727578	32836920	BreakDancer:DELLY	score=99;PE=3:PE=3;SR=0	exon	32738365	32738474	+	LOC_Os01g56730.1:exon_4
chr01	32727578	32836920	BreakDancer:DELLY	score=99;PE=3:PE=3;SR=0	exon	32738748	32738978	+	LOC_Os01g56730.1:exon_5
chr01	32727578	32836920	BreakDancer:DELLY	score=99;PE=3:PE=3;SR=0	exon	32739074	32739226	+	LOC_Os01g56730.1:exon_6
chr01	32727578	32836920	BreakDancer:DELLY	score=99;PE=3:PE=3;SR=0	exon	32739309	32739833	+	LOC_Os01g56730.1:exon_7
chr01	32727578	32836920	BreakDancer:DELLY	score=99;PE=3:PE=3;SR=0	five_prime_UTR	32735356	32735693	+	LOC_Os01g56730.1:utr_1
chr01	32727578	32836920	BreakDancer:DELLY	score=99;PE=3:PE=3;SR=0	five_prime_UTR	32736219	32736443	+	LOC_Os01g56730.1:utr_2
chr01	32727578	32836920	BreakDancer:DELLY	score=99;PE=3:PE=3;SR=0	five_prime_UTR	32738169	32738208	+	LOC_Os01g56730.1:utr_3
chr01	32727578	32836920	BreakDancer:DELLY	score=99;PE=3:PE=3;SR=0	CDS	32738209	32738284	+	LOC_Os01g56730.1:cds_1
chr01	32727578	32836920	BreakDancer:DELLY	score=99;PE=3:PE=3;SR=0	CDS	32738365	32738474	+	LOC_Os01g56730.1:cds_2
chr01	32727578	32836920	BreakDancer:DELLY	score=99;PE=3:PE=3;SR=0	CDS	32738748	32738978	+	LOC_Os01g56730.1:cds_3
chr01	32727578	32836920	BreakDancer:DELLY	score=99;PE=3:PE=3;SR=0	CDS	32739074	32739226	+	LOC_Os01g56730.1:cds_4
chr01	32727578	32836920	BreakDancer:DELLY	score=99;PE=3:PE=3;SR=0	CDS	32739309	32739578	+	LOC_Os01g56730.1:cds_5
chr01	32727578	32836920	BreakDancer:DELLY	score=99;PE=3:PE=3;SR=0	three_prime_UTR	32739579	32739833	+	LOC_Os01g56730.1:utr_4
chr01	32727578	32836920	BreakDancer:DELLY	score=99;PE=3:PE=3;SR=0	gene	32739963	32741600	+	LOC_Os01g56740
chr01	32727578	32836920	BreakDancer:DELLY	score=99;PE=3:PE=3;SR=0	mRNA	32739963	32741600	+	LOC_Os01g56740.1
chr01	32727578	32836920	BreakDancer:DELLY	score=99;PE=3:PE=3;SR=0	exon	32739963	32741600	+	LOC_Os01g56740.1:exon_1
chr01	32727578	32836920	BreakDancer:DELLY	score=99;PE=3:PE=3;SR=0	five_prime_UTR	32739963	32740041	+	LOC_Os01g56740.1:utr_1
chr01	32727578	32836920	BreakDancer:DELLY	score=99;PE=3:PE=3;SR=0	CDS	32740042	32741307	+	LOC_Os01g56740.1:cds_1
chr01	32727578	32836920	BreakDancer:DELLY	score=99;PE=3:PE=3;SR=0	three_prime_UTR	32741308	32741600	+	LOC_Os01g56740.1:utr_2
chr01	32727578	32836920	BreakDancer:DELLY	score=99;PE=3:PE=3;SR=0	gene	32745017	32746482	+	LOC_Os01g56750
chr01	32727578	32836920	BreakDancer:DELLY	score=99;PE=3:PE=3;SR=0	mRNA	32745017	32746482	+	LOC_Os01g56750.1
chr01	32727578	32836920	BreakDancer:DELLY	score=99;PE=3:PE=3;SR=0	exon	32745017	32746482	+	LOC_Os01g56750.1:exon_1
chr01	32727578	32836920	BreakDancer:DELLY	score=99;PE=3:PE=3;SR=0	CDS	32745017	32746309	+	LOC_Os01g56750.1:cds_1
chr01	32727578	32836920	BreakDancer:DELLY	score=99;PE=3:PE=3;SR=0	three_prime_UTR	32746310	32746482	+	LOC_Os01g56750.1:utr_1
chr01	32727578	32836920	BreakDancer:DELLY	score=99;PE=3:PE=3;SR=0	gene	32747534	32757798	-	LOC_Os01g56764
chr01	32727578	32836920	BreakDancer:DELLY	score=99;PE=3:PE=3;SR=0	mRNA	32747534	32757798	-	LOC_Os01g56764.1
chr01	32727578	32836920	BreakDancer:DELLY	score=99;PE=3:PE=3;SR=0	exon	32757542	32757798	-	LOC_Os01g56764.1:exon_1
chr01	32727578	32836920	BreakDancer:DELLY	score=99;PE=3:PE=3;SR=0	exon	32749819	32750042	-	LOC_Os01g56764.1:exon_2
chr01	32727578	32836920	BreakDancer:DELLY	score=99;PE=3:PE=3;SR=0	exon	32749660	32749718	-	LOC_Os01g56764.1:exon_3
chr01	32727578	32836920	BreakDancer:DELLY	score=99;PE=3:PE=3;SR=0	exon	32749285	32749515	-	LOC_Os01g56764.1:exon_4
chr01	32727578	32836920	BreakDancer:DELLY	score=99;PE=3:PE=3;SR=0	exon	32749059	32749188	-	LOC_Os01g56764.1:exon_5
chr01	32727578	32836920	BreakDancer:DELLY	score=99;PE=3:PE=3;SR=0	exon	32748650	32748960	-	LOC_Os01g56764.1:exon_6
chr01	32727578	32836920	BreakDancer:DELLY	score=99;PE=3:PE=3;SR=0	exon	32748413	32748554	-	LOC_Os01g56764.1:exon_7
chr01	32727578	32836920	BreakDancer:DELLY	score=99;PE=3:PE=3;SR=0	exon	32747534	32748313	-	LOC_Os01g56764.1:exon_8
chr01	32727578	32836920	BreakDancer:DELLY	score=99;PE=3:PE=3;SR=0	five_prime_UTR	32757729	32757798	-	LOC_Os01g56764.1:utr_2
chr01	32727578	32836920	BreakDancer:DELLY	score=99;PE=3:PE=3;SR=0	CDS	32757542	32757728	-	LOC_Os01g56764.1:cds_1
chr01	32727578	32836920	BreakDancer:DELLY	score=99;PE=3:PE=3;SR=0	CDS	32749819	32750042	-	LOC_Os01g56764.1:cds_2
chr01	32727578	32836920	BreakDancer:DELLY	score=99;PE=3:PE=3;SR=0	CDS	32749660	32749718	-	LOC_Os01g56764.1:cds_3
chr01	32727578	32836920	BreakDancer:DELLY	score=99;PE=3:PE=3;SR=0	CDS	32749285	32749515	-	LOC_Os01g56764.1:cds_4
chr01	32727578	32836920	BreakDancer:DELLY	score=99;PE=3:PE=3;SR=0	CDS	32749059	32749188	-	LOC_Os01g56764.1:cds_5
chr01	32727578	32836920	BreakDancer:DELLY	score=99;PE=3:PE=3;SR=0	CDS	32748650	32748960	-	LOC_Os01g56764.1:cds_6
chr01	32727578	32836920	BreakDancer:DELLY	score=99;PE=3:PE=3;SR=0	CDS	32748413	32748554	-	LOC_Os01g56764.1:cds_7
chr01	32727578	32836920	BreakDancer:DELLY	score=99;PE=3:PE=3;SR=0	CDS	32748068	32748313	-	LOC_Os01g56764.1:cds_8
chr01	32727578	32836920	BreakDancer:DELLY	score=99;PE=3:PE=3;SR=0	three_prime_UTR	32747534	32748067	-	LOC_Os01g56764.1:utr_1
chr01	32727578	32836920	BreakDancer:DELLY	score=99;PE=3:PE=3;SR=0	gene	32759124	32764841	-	LOC_Os01g56780
chr01	32727578	32836920	BreakDancer:DELLY	score=99;PE=3:PE=3;SR=0	mRNA	32759132	32764841	-	LOC_Os01g56780.1
chr01	32727578	32836920	BreakDancer:DELLY	score=99;PE=3:PE=3;SR=0	exon	32764410	32764841	-	LOC_Os01g56780.1:exon_1
chr01	32727578	32836920	BreakDancer:DELLY	score=99;PE=3:PE=3;SR=0	exon	32763291	32763644	-	LOC_Os01g56780.1:exon_2
chr01	32727578	32836920	BreakDancer:DELLY	score=99;PE=3:PE=3;SR=0	exon	32762779	32762913	-	LOC_Os01g56780.1:exon_3
chr01	32727578	32836920	BreakDancer:DELLY	score=99;PE=3:PE=3;SR=0	exon	32760797	32762711	-	LOC_Os01g56780.1:exon_4
chr01	32727578	32836920	BreakDancer:DELLY	score=99;PE=3:PE=3;SR=0	exon	32760035	32760150	-	LOC_Os01g56780.1:exon_5
chr01	32727578	32836920	BreakDancer:DELLY	score=99;PE=3:PE=3;SR=0	exon	32759827	32759918	-	LOC_Os01g56780.1:exon_6
chr01	32727578	32836920	BreakDancer:DELLY	score=99;PE=3:PE=3;SR=0	exon	32759132	32759674	-	LOC_Os01g56780.1:exon_7
chr01	32727578	32836920	BreakDancer:DELLY	score=99;PE=3:PE=3;SR=0	five_prime_UTR	32764410	32764841	-	LOC_Os01g56780.1:utr_3
chr01	32727578	32836920	BreakDancer:DELLY	score=99;PE=3:PE=3;SR=0	five_prime_UTR	32763613	32763644	-	LOC_Os01g56780.1:utr_2
chr01	32727578	32836920	BreakDancer:DELLY	score=99;PE=3:PE=3;SR=0	CDS	32763291	32763612	-	LOC_Os01g56780.1:cds_1
chr01	32727578	32836920	BreakDancer:DELLY	score=99;PE=3:PE=3;SR=0	CDS	32762779	32762913	-	LOC_Os01g56780.1:cds_2
chr01	32727578	32836920	BreakDancer:DELLY	score=99;PE=3:PE=3;SR=0	CDS	32760797	32762711	-	LOC_Os01g56780.1:cds_3
chr01	32727578	32836920	BreakDancer:DELLY	score=99;PE=3:PE=3;SR=0	CDS	32760035	32760150	-	LOC_Os01g56780.1:cds_4
chr01	32727578	32836920	BreakDancer:DELLY	score=99;PE=3:PE=3;SR=0	CDS	32759827	32759918	-	LOC_Os01g56780.1:cds_5
chr01	32727578	32836920	BreakDancer:DELLY	score=99;PE=3:PE=3;SR=0	CDS	32759567	32759674	-	LOC_Os01g56780.1:cds_6
chr01	32727578	32836920	BreakDancer:DELLY	score=99;PE=3:PE=3;SR=0	three_prime_UTR	32759132	32759566	-	LOC_Os01g56780.1:utr_1
chr01	32727578	32836920	BreakDancer:DELLY	score=99;PE=3:PE=3;SR=0	mRNA	32759132	32764841	-	LOC_Os01g56780.2
chr01	32727578	32836920	BreakDancer:DELLY	score=99;PE=3:PE=3;SR=0	exon	32764410	32764841	-	LOC_Os01g56780.2:exon_1
chr01	32727578	32836920	BreakDancer:DELLY	score=99;PE=3:PE=3;SR=0	exon	32763291	32763638	-	LOC_Os01g56780.2:exon_2
chr01	32727578	32836920	BreakDancer:DELLY	score=99;PE=3:PE=3;SR=0	exon	32762779	32762913	-	LOC_Os01g56780.2:exon_3
chr01	32727578	32836920	BreakDancer:DELLY	score=99;PE=3:PE=3;SR=0	exon	32760797	32762711	-	LOC_Os01g56780.2:exon_4
chr01	32727578	32836920	BreakDancer:DELLY	score=99;PE=3:PE=3;SR=0	exon	32760035	32760150	-	LOC_Os01g56780.2:exon_5
chr01	32727578	32836920	BreakDancer:DELLY	score=99;PE=3:PE=3;SR=0	exon	32759827	32759918	-	LOC_Os01g56780.2:exon_6
chr01	32727578	32836920	BreakDancer:DELLY	score=99;PE=3:PE=3;SR=0	exon	32759132	32759674	-	LOC_Os01g56780.2:exon_7
chr01	32727578	32836920	BreakDancer:DELLY	score=99;PE=3:PE=3;SR=0	five_prime_UTR	32764410	32764841	-	LOC_Os01g56780.2:utr_3
chr01	32727578	32836920	BreakDancer:DELLY	score=99;PE=3:PE=3;SR=0	five_prime_UTR	32763613	32763638	-	LOC_Os01g56780.2:utr_2
chr01	32727578	32836920	BreakDancer:DELLY	score=99;PE=3:PE=3;SR=0	CDS	32763291	32763612	-	LOC_Os01g56780.2:cds_1
chr01	32727578	32836920	BreakDancer:DELLY	score=99;PE=3:PE=3;SR=0	CDS	32762779	32762913	-	LOC_Os01g56780.2:cds_2
chr01	32727578	32836920	BreakDancer:DELLY	score=99;PE=3:PE=3;SR=0	CDS	32760797	32762711	-	LOC_Os01g56780.2:cds_3
chr01	32727578	32836920	BreakDancer:DELLY	score=99;PE=3:PE=3;SR=0	CDS	32760035	32760150	-	LOC_Os01g56780.2:cds_4
chr01	32727578	32836920	BreakDancer:DELLY	score=99;PE=3:PE=3;SR=0	CDS	32759827	32759918	-	LOC_Os01g56780.2:cds_5
chr01	32727578	32836920	BreakDancer:DELLY	score=99;PE=3:PE=3;SR=0	CDS	32759567	32759674	-	LOC_Os01g56780.2:cds_6
chr01	32727578	32836920	BreakDancer:DELLY	score=99;PE=3:PE=3;SR=0	three_prime_UTR	32759132	32759566	-	LOC_Os01g56780.2:utr_1
chr01	32727578	32836920	BreakDancer:DELLY	score=99;PE=3:PE=3;SR=0	mRNA	32759124	32764841	-	LOC_Os01g56780.3
chr01	32727578	32836920	BreakDancer:DELLY	score=99;PE=3:PE=3;SR=0	exon	32764410	32764841	-	LOC_Os01g56780.3:exon_1
chr01	32727578	32836920	BreakDancer:DELLY	score=99;PE=3:PE=3;SR=0	exon	32762779	32762913	-	LOC_Os01g56780.3:exon_2
chr01	32727578	32836920	BreakDancer:DELLY	score=99;PE=3:PE=3;SR=0	exon	32760797	32762711	-	LOC_Os01g56780.3:exon_3
chr01	32727578	32836920	BreakDancer:DELLY	score=99;PE=3:PE=3;SR=0	exon	32760035	32760150	-	LOC_Os01g56780.3:exon_4
chr01	32727578	32836920	BreakDancer:DELLY	score=99;PE=3:PE=3;SR=0	exon	32759827	32759918	-	LOC_Os01g56780.3:exon_5
chr01	32727578	32836920	BreakDancer:DELLY	score=99;PE=3:PE=3;SR=0	exon	32759124	32759674	-	LOC_Os01g56780.3:exon_6
chr01	32727578	32836920	BreakDancer:DELLY	score=99;PE=3:PE=3;SR=0	five_prime_UTR	32764410	32764841	-	LOC_Os01g56780.3:utr_3
chr01	32727578	32836920	BreakDancer:DELLY	score=99;PE=3:PE=3;SR=0	five_prime_UTR	32762900	32762913	-	LOC_Os01g56780.3:utr_2
chr01	32727578	32836920	BreakDancer:DELLY	score=99;PE=3:PE=3;SR=0	CDS	32762779	32762899	-	LOC_Os01g56780.3:cds_1
chr01	32727578	32836920	BreakDancer:DELLY	score=99;PE=3:PE=3;SR=0	CDS	32760797	32762711	-	LOC_Os01g56780.3:cds_2
chr01	32727578	32836920	BreakDancer:DELLY	score=99;PE=3:PE=3;SR=0	CDS	32760035	32760150	-	LOC_Os01g56780.3:cds_3
chr01	32727578	32836920	BreakDancer:DELLY	score=99;PE=3:PE=3;SR=0	CDS	32759827	32759918	-	LOC_Os01g56780.3:cds_4
chr01	32727578	32836920	BreakDancer:DELLY	score=99;PE=3:PE=3;SR=0	CDS	32759567	32759674	-	LOC_Os01g56780.3:cds_5
chr01	32727578	32836920	BreakDancer:DELLY	score=99;PE=3:PE=3;SR=0	three_prime_UTR	32759124	32759566	-	LOC_Os01g56780.3:utr_1
chr01	32727578	32836920	BreakDancer:DELLY	score=99;PE=3:PE=3;SR=0	gene	32768597	32773281	+	LOC_Os01g56790
chr01	32727578	32836920	BreakDancer:DELLY	score=99;PE=3:PE=3;SR=0	mRNA	32768597	32773281	+	LOC_Os01g56790.1
chr01	32727578	32836920	BreakDancer:DELLY	score=99;PE=3:PE=3;SR=0	exon	32768597	32768972	+	LOC_Os01g56790.1:exon_1
chr01	32727578	32836920	BreakDancer:DELLY	score=99;PE=3:PE=3;SR=0	exon	32769851	32770891	+	LOC_Os01g56790.1:exon_2
chr01	32727578	32836920	BreakDancer:DELLY	score=99;PE=3:PE=3;SR=0	exon	32770977	32771144	+	LOC_Os01g56790.1:exon_3
chr01	32727578	32836920	BreakDancer:DELLY	score=99;PE=3:PE=3;SR=0	exon	32771231	32771317	+	LOC_Os01g56790.1:exon_4
chr01	32727578	32836920	BreakDancer:DELLY	score=99;PE=3:PE=3;SR=0	exon	32771407	32771571	+	LOC_Os01g56790.1:exon_5
chr01	32727578	32836920	BreakDancer:DELLY	score=99;PE=3:PE=3;SR=0	exon	32771646	32773281	+	LOC_Os01g56790.1:exon_6
chr01	32727578	32836920	BreakDancer:DELLY	score=99;PE=3:PE=3;SR=0	five_prime_UTR	32768597	32768972	+	LOC_Os01g56790.1:utr_1
chr01	32727578	32836920	BreakDancer:DELLY	score=99;PE=3:PE=3;SR=0	five_prime_UTR	32769851	32769936	+	LOC_Os01g56790.1:utr_2
chr01	32727578	32836920	BreakDancer:DELLY	score=99;PE=3:PE=3;SR=0	CDS	32769937	32770891	+	LOC_Os01g56790.1:cds_1
chr01	32727578	32836920	BreakDancer:DELLY	score=99;PE=3:PE=3;SR=0	CDS	32770977	32771144	+	LOC_Os01g56790.1:cds_2
chr01	32727578	32836920	BreakDancer:DELLY	score=99;PE=3:PE=3;SR=0	CDS	32771231	32771317	+	LOC_Os01g56790.1:cds_3
chr01	32727578	32836920	BreakDancer:DELLY	score=99;PE=3:PE=3;SR=0	CDS	32771407	32771571	+	LOC_Os01g56790.1:cds_4
chr01	32727578	32836920	BreakDancer:DELLY	score=99;PE=3:PE=3;SR=0	CDS	32771646	32772961	+	LOC_Os01g56790.1:cds_5
chr01	32727578	32836920	BreakDancer:DELLY	score=99;PE=3:PE=3;SR=0	three_prime_UTR	32772962	32773281	+	LOC_Os01g56790.1:utr_3
chr01	32727578	32836920	BreakDancer:DELLY	score=99;PE=3:PE=3;SR=0	gene	32773479	32784325	-	LOC_Os01g56800
chr01	32727578	32836920	BreakDancer:DELLY	score=99;PE=3:PE=3;SR=0	mRNA	32773565	32784325	-	LOC_Os01g56800.1
chr01	32727578	32836920	BreakDancer:DELLY	score=99;PE=3:PE=3;SR=0	exon	32784279	32784325	-	LOC_Os01g56800.1:exon_1
chr01	32727578	32836920	BreakDancer:DELLY	score=99;PE=3:PE=3;SR=0	exon	32784078	32784188	-	LOC_Os01g56800.1:exon_2
chr01	32727578	32836920	BreakDancer:DELLY	score=99;PE=3:PE=3;SR=0	exon	32782620	32782850	-	LOC_Os01g56800.1:exon_3
chr01	32727578	32836920	BreakDancer:DELLY	score=99;PE=3:PE=3;SR=0	exon	32781061	32781172	-	LOC_Os01g56800.1:exon_4
chr01	32727578	32836920	BreakDancer:DELLY	score=99;PE=3:PE=3;SR=0	exon	32780808	32780896	-	LOC_Os01g56800.1:exon_5
chr01	32727578	32836920	BreakDancer:DELLY	score=99;PE=3:PE=3;SR=0	exon	32780663	32780731	-	LOC_Os01g56800.1:exon_6
chr01	32727578	32836920	BreakDancer:DELLY	score=99;PE=3:PE=3;SR=0	exon	32780461	32780590	-	LOC_Os01g56800.1:exon_7
chr01	32727578	32836920	BreakDancer:DELLY	score=99;PE=3:PE=3;SR=0	exon	32779773	32779931	-	LOC_Os01g56800.1:exon_8
chr01	32727578	32836920	BreakDancer:DELLY	score=99;PE=3:PE=3;SR=0	exon	32779276	32779645	-	LOC_Os01g56800.1:exon_9
chr01	32727578	32836920	BreakDancer:DELLY	score=99;PE=3:PE=3;SR=0	exon	32778166	32778275	-	LOC_Os01g56800.1:exon_10
chr01	32727578	32836920	BreakDancer:DELLY	score=99;PE=3:PE=3;SR=0	exon	32777115	32777265	-	LOC_Os01g56800.1:exon_11
chr01	32727578	32836920	BreakDancer:DELLY	score=99;PE=3:PE=3;SR=0	exon	32776822	32777025	-	LOC_Os01g56800.1:exon_12
chr01	32727578	32836920	BreakDancer:DELLY	score=99;PE=3:PE=3;SR=0	exon	32776602	32776729	-	LOC_Os01g56800.1:exon_13
chr01	32727578	32836920	BreakDancer:DELLY	score=99;PE=3:PE=3;SR=0	exon	32776338	32776524	-	LOC_Os01g56800.1:exon_14
chr01	32727578	32836920	BreakDancer:DELLY	score=99;PE=3:PE=3;SR=0	exon	32773565	32775583	-	LOC_Os01g56800.1:exon_15
chr01	32727578	32836920	BreakDancer:DELLY	score=99;PE=3:PE=3;SR=0	five_prime_UTR	32784279	32784325	-	LOC_Os01g56800.1:utr_3
chr01	32727578	32836920	BreakDancer:DELLY	score=99;PE=3:PE=3;SR=0	five_prime_UTR	32784124	32784188	-	LOC_Os01g56800.1:utr_2
chr01	32727578	32836920	BreakDancer:DELLY	score=99;PE=3:PE=3;SR=0	CDS	32784078	32784123	-	LOC_Os01g56800.1:cds_1
chr01	32727578	32836920	BreakDancer:DELLY	score=99;PE=3:PE=3;SR=0	CDS	32782620	32782850	-	LOC_Os01g56800.1:cds_2
chr01	32727578	32836920	BreakDancer:DELLY	score=99;PE=3:PE=3;SR=0	CDS	32781061	32781172	-	LOC_Os01g56800.1:cds_3
chr01	32727578	32836920	BreakDancer:DELLY	score=99;PE=3:PE=3;SR=0	CDS	32780808	32780896	-	LOC_Os01g56800.1:cds_4
chr01	32727578	32836920	BreakDancer:DELLY	score=99;PE=3:PE=3;SR=0	CDS	32780663	32780731	-	LOC_Os01g56800.1:cds_5
chr01	32727578	32836920	BreakDancer:DELLY	score=99;PE=3:PE=3;SR=0	CDS	32780461	32780590	-	LOC_Os01g56800.1:cds_6
chr01	32727578	32836920	BreakDancer:DELLY	score=99;PE=3:PE=3;SR=0	CDS	32779773	32779931	-	LOC_Os01g56800.1:cds_7
chr01	32727578	32836920	BreakDancer:DELLY	score=99;PE=3:PE=3;SR=0	CDS	32779276	32779645	-	LOC_Os01g56800.1:cds_8
chr01	32727578	32836920	BreakDancer:DELLY	score=99;PE=3:PE=3;SR=0	CDS	32778166	32778275	-	LOC_Os01g56800.1:cds_9
chr01	32727578	32836920	BreakDancer:DELLY	score=99;PE=3:PE=3;SR=0	CDS	32777115	32777265	-	LOC_Os01g56800.1:cds_10
chr01	32727578	32836920	BreakDancer:DELLY	score=99;PE=3:PE=3;SR=0	CDS	32776822	32777025	-	LOC_Os01g56800.1:cds_11
chr01	32727578	32836920	BreakDancer:DELLY	score=99;PE=3:PE=3;SR=0	CDS	32776602	32776729	-	LOC_Os01g56800.1:cds_12
chr01	32727578	32836920	BreakDancer:DELLY	score=99;PE=3:PE=3;SR=0	CDS	32776338	32776524	-	LOC_Os01g56800.1:cds_13
chr01	32727578	32836920	BreakDancer:DELLY	score=99;PE=3:PE=3;SR=0	CDS	32773736	32775583	-	LOC_Os01g56800.1:cds_14
chr01	32727578	32836920	BreakDancer:DELLY	score=99;PE=3:PE=3;SR=0	three_prime_UTR	32773565	32773735	-	LOC_Os01g56800.1:utr_1
chr01	32727578	32836920	BreakDancer:DELLY	score=99;PE=3:PE=3;SR=0	mRNA	32773479	32783710	-	LOC_Os01g56800.2
chr01	32727578	32836920	BreakDancer:DELLY	score=99;PE=3:PE=3;SR=0	exon	32783455	32783710	-	LOC_Os01g56800.2:exon_1
chr01	32727578	32836920	BreakDancer:DELLY	score=99;PE=3:PE=3;SR=0	exon	32782620	32782850	-	LOC_Os01g56800.2:exon_2
chr01	32727578	32836920	BreakDancer:DELLY	score=99;PE=3:PE=3;SR=0	exon	32781061	32781181	-	LOC_Os01g56800.2:exon_3
chr01	32727578	32836920	BreakDancer:DELLY	score=99;PE=3:PE=3;SR=0	exon	32780808	32780896	-	LOC_Os01g56800.2:exon_4
chr01	32727578	32836920	BreakDancer:DELLY	score=99;PE=3:PE=3;SR=0	exon	32780663	32780731	-	LOC_Os01g56800.2:exon_5
chr01	32727578	32836920	BreakDancer:DELLY	score=99;PE=3:PE=3;SR=0	exon	32780461	32780590	-	LOC_Os01g56800.2:exon_6
chr01	32727578	32836920	BreakDancer:DELLY	score=99;PE=3:PE=3;SR=0	exon	32779773	32779931	-	LOC_Os01g56800.2:exon_7
chr01	32727578	32836920	BreakDancer:DELLY	score=99;PE=3:PE=3;SR=0	exon	32779276	32779645	-	LOC_Os01g56800.2:exon_8
chr01	32727578	32836920	BreakDancer:DELLY	score=99;PE=3:PE=3;SR=0	exon	32778166	32778275	-	LOC_Os01g56800.2:exon_9
chr01	32727578	32836920	BreakDancer:DELLY	score=99;PE=3:PE=3;SR=0	exon	32777115	32777265	-	LOC_Os01g56800.2:exon_10
chr01	32727578	32836920	BreakDancer:DELLY	score=99;PE=3:PE=3;SR=0	exon	32776822	32777025	-	LOC_Os01g56800.2:exon_11
chr01	32727578	32836920	BreakDancer:DELLY	score=99;PE=3:PE=3;SR=0	exon	32776602	32776729	-	LOC_Os01g56800.2:exon_12
chr01	32727578	32836920	BreakDancer:DELLY	score=99;PE=3:PE=3;SR=0	exon	32776338	32776524	-	LOC_Os01g56800.2:exon_13
chr01	32727578	32836920	BreakDancer:DELLY	score=99;PE=3:PE=3;SR=0	exon	32773479	32775583	-	LOC_Os01g56800.2:exon_14
chr01	32727578	32836920	BreakDancer:DELLY	score=99;PE=3:PE=3;SR=0	five_prime_UTR	32783455	32783710	-	LOC_Os01g56800.2:utr_3
chr01	32727578	32836920	BreakDancer:DELLY	score=99;PE=3:PE=3;SR=0	five_prime_UTR	32782813	32782850	-	LOC_Os01g56800.2:utr_2
chr01	32727578	32836920	BreakDancer:DELLY	score=99;PE=3:PE=3;SR=0	CDS	32782620	32782812	-	LOC_Os01g56800.2:cds_1
chr01	32727578	32836920	BreakDancer:DELLY	score=99;PE=3:PE=3;SR=0	CDS	32781061	32781181	-	LOC_Os01g56800.2:cds_2
chr01	32727578	32836920	BreakDancer:DELLY	score=99;PE=3:PE=3;SR=0	CDS	32780808	32780896	-	LOC_Os01g56800.2:cds_3
chr01	32727578	32836920	BreakDancer:DELLY	score=99;PE=3:PE=3;SR=0	CDS	32780663	32780731	-	LOC_Os01g56800.2:cds_4
chr01	32727578	32836920	BreakDancer:DELLY	score=99;PE=3:PE=3;SR=0	CDS	32780461	32780590	-	LOC_Os01g56800.2:cds_5
chr01	32727578	32836920	BreakDancer:DELLY	score=99;PE=3:PE=3;SR=0	CDS	32779773	32779931	-	LOC_Os01g56800.2:cds_6
chr01	32727578	32836920	BreakDancer:DELLY	score=99;PE=3:PE=3;SR=0	CDS	32779276	32779645	-	LOC_Os01g56800.2:cds_7
chr01	32727578	32836920	BreakDancer:DELLY	score=99;PE=3:PE=3;SR=0	CDS	32778166	32778275	-	LOC_Os01g56800.2:cds_8
chr01	32727578	32836920	BreakDancer:DELLY	score=99;PE=3:PE=3;SR=0	CDS	32777115	32777265	-	LOC_Os01g56800.2:cds_9
chr01	32727578	32836920	BreakDancer:DELLY	score=99;PE=3:PE=3;SR=0	CDS	32776822	32777025	-	LOC_Os01g56800.2:cds_10
chr01	32727578	32836920	BreakDancer:DELLY	score=99;PE=3:PE=3;SR=0	CDS	32776602	32776729	-	LOC_Os01g56800.2:cds_11
chr01	32727578	32836920	BreakDancer:DELLY	score=99;PE=3:PE=3;SR=0	CDS	32776338	32776524	-	LOC_Os01g56800.2:cds_12
chr01	32727578	32836920	BreakDancer:DELLY	score=99;PE=3:PE=3;SR=0	CDS	32773736	32775583	-	LOC_Os01g56800.2:cds_13
chr01	32727578	32836920	BreakDancer:DELLY	score=99;PE=3:PE=3;SR=0	three_prime_UTR	32773479	32773735	-	LOC_Os01g56800.2:utr_1
chr01	32727578	32836920	BreakDancer:DELLY	score=99;PE=3:PE=3;SR=0	mRNA	32773565	32783710	-	LOC_Os01g56800.3
chr01	32727578	32836920	BreakDancer:DELLY	score=99;PE=3:PE=3;SR=0	exon	32783455	32783710	-	LOC_Os01g56800.3:exon_1
chr01	32727578	32836920	BreakDancer:DELLY	score=99;PE=3:PE=3;SR=0	exon	32782620	32782850	-	LOC_Os01g56800.3:exon_2
chr01	32727578	32836920	BreakDancer:DELLY	score=99;PE=3:PE=3;SR=0	exon	32781061	32781172	-	LOC_Os01g56800.3:exon_3
chr01	32727578	32836920	BreakDancer:DELLY	score=99;PE=3:PE=3;SR=0	exon	32780808	32780896	-	LOC_Os01g56800.3:exon_4
chr01	32727578	32836920	BreakDancer:DELLY	score=99;PE=3:PE=3;SR=0	exon	32780663	32780731	-	LOC_Os01g56800.3:exon_5
chr01	32727578	32836920	BreakDancer:DELLY	score=99;PE=3:PE=3;SR=0	exon	32780461	32780590	-	LOC_Os01g56800.3:exon_6
chr01	32727578	32836920	BreakDancer:DELLY	score=99;PE=3:PE=3;SR=0	exon	32779773	32779931	-	LOC_Os01g56800.3:exon_7
chr01	32727578	32836920	BreakDancer:DELLY	score=99;PE=3:PE=3;SR=0	exon	32779276	32779645	-	LOC_Os01g56800.3:exon_8
chr01	32727578	32836920	BreakDancer:DELLY	score=99;PE=3:PE=3;SR=0	exon	32778166	32778275	-	LOC_Os01g56800.3:exon_9
chr01	32727578	32836920	BreakDancer:DELLY	score=99;PE=3:PE=3;SR=0	exon	32777115	32777265	-	LOC_Os01g56800.3:exon_10
chr01	32727578	32836920	BreakDancer:DELLY	score=99;PE=3:PE=3;SR=0	exon	32776822	32777025	-	LOC_Os01g56800.3:exon_11
chr01	32727578	32836920	BreakDancer:DELLY	score=99;PE=3:PE=3;SR=0	exon	32776602	32776729	-	LOC_Os01g56800.3:exon_12
chr01	32727578	32836920	BreakDancer:DELLY	score=99;PE=3:PE=3;SR=0	exon	32776338	32776524	-	LOC_Os01g56800.3:exon_13
chr01	32727578	32836920	BreakDancer:DELLY	score=99;PE=3:PE=3;SR=0	exon	32773565	32775583	-	LOC_Os01g56800.3:exon_14
chr01	32727578	32836920	BreakDancer:DELLY	score=99;PE=3:PE=3;SR=0	five_prime_UTR	32783455	32783710	-	LOC_Os01g56800.3:utr_3
chr01	32727578	32836920	BreakDancer:DELLY	score=99;PE=3:PE=3;SR=0	five_prime_UTR	32782813	32782850	-	LOC_Os01g56800.3:utr_2
chr01	32727578	32836920	BreakDancer:DELLY	score=99;PE=3:PE=3;SR=0	CDS	32782620	32782812	-	LOC_Os01g56800.3:cds_1
chr01	32727578	32836920	BreakDancer:DELLY	score=99;PE=3:PE=3;SR=0	CDS	32781061	32781172	-	LOC_Os01g56800.3:cds_2
chr01	32727578	32836920	BreakDancer:DELLY	score=99;PE=3:PE=3;SR=0	CDS	32780808	32780896	-	LOC_Os01g56800.3:cds_3
chr01	32727578	32836920	BreakDancer:DELLY	score=99;PE=3:PE=3;SR=0	CDS	32780663	32780731	-	LOC_Os01g56800.3:cds_4
chr01	32727578	32836920	BreakDancer:DELLY	score=99;PE=3:PE=3;SR=0	CDS	32780461	32780590	-	LOC_Os01g56800.3:cds_5
chr01	32727578	32836920	BreakDancer:DELLY	score=99;PE=3:PE=3;SR=0	CDS	32779773	32779931	-	LOC_Os01g56800.3:cds_6
chr01	32727578	32836920	BreakDancer:DELLY	score=99;PE=3:PE=3;SR=0	CDS	32779276	32779645	-	LOC_Os01g56800.3:cds_7
chr01	32727578	32836920	BreakDancer:DELLY	score=99;PE=3:PE=3;SR=0	CDS	32778166	32778275	-	LOC_Os01g56800.3:cds_8
chr01	32727578	32836920	BreakDancer:DELLY	score=99;PE=3:PE=3;SR=0	CDS	32777115	32777265	-	LOC_Os01g56800.3:cds_9
chr01	32727578	32836920	BreakDancer:DELLY	score=99;PE=3:PE=3;SR=0	CDS	32776822	32777025	-	LOC_Os01g56800.3:cds_10
chr01	32727578	32836920	BreakDancer:DELLY	score=99;PE=3:PE=3;SR=0	CDS	32776602	32776729	-	LOC_Os01g56800.3:cds_11
chr01	32727578	32836920	BreakDancer:DELLY	score=99;PE=3:PE=3;SR=0	CDS	32776338	32776524	-	LOC_Os01g56800.3:cds_12
chr01	32727578	32836920	BreakDancer:DELLY	score=99;PE=3:PE=3;SR=0	CDS	32773736	32775583	-	LOC_Os01g56800.3:cds_13
chr01	32727578	32836920	BreakDancer:DELLY	score=99;PE=3:PE=3;SR=0	three_prime_UTR	32773565	32773735	-	LOC_Os01g56800.3:utr_1
chr01	32727578	32836920	BreakDancer:DELLY	score=99;PE=3:PE=3;SR=0	gene	32788487	32792751	-	LOC_Os01g56810
chr01	32727578	32836920	BreakDancer:DELLY	score=99;PE=3:PE=3;SR=0	mRNA	32788487	32792750	-	LOC_Os01g56810.1
chr01	32727578	32836920	BreakDancer:DELLY	score=99;PE=3:PE=3;SR=0	exon	32792026	32792750	-	LOC_Os01g56810.1:exon_1
chr01	32727578	32836920	BreakDancer:DELLY	score=99;PE=3:PE=3;SR=0	exon	32791749	32791876	-	LOC_Os01g56810.1:exon_2
chr01	32727578	32836920	BreakDancer:DELLY	score=99;PE=3:PE=3;SR=0	exon	32790513	32790782	-	LOC_Os01g56810.1:exon_3
chr01	32727578	32836920	BreakDancer:DELLY	score=99;PE=3:PE=3;SR=0	exon	32789761	32790026	-	LOC_Os01g56810.1:exon_4
chr01	32727578	32836920	BreakDancer:DELLY	score=99;PE=3:PE=3;SR=0	exon	32788487	32789029	-	LOC_Os01g56810.1:exon_5
chr01	32727578	32836920	BreakDancer:DELLY	score=99;PE=3:PE=3;SR=0	five_prime_UTR	32792636	32792750	-	LOC_Os01g56810.1:utr_2
chr01	32727578	32836920	BreakDancer:DELLY	score=99;PE=3:PE=3;SR=0	CDS	32792026	32792635	-	LOC_Os01g56810.1:cds_1
chr01	32727578	32836920	BreakDancer:DELLY	score=99;PE=3:PE=3;SR=0	CDS	32791749	32791876	-	LOC_Os01g56810.1:cds_2
chr01	32727578	32836920	BreakDancer:DELLY	score=99;PE=3:PE=3;SR=0	CDS	32790513	32790782	-	LOC_Os01g56810.1:cds_3
chr01	32727578	32836920	BreakDancer:DELLY	score=99;PE=3:PE=3;SR=0	CDS	32789761	32790026	-	LOC_Os01g56810.1:cds_4
chr01	32727578	32836920	BreakDancer:DELLY	score=99;PE=3:PE=3;SR=0	CDS	32788699	32789029	-	LOC_Os01g56810.1:cds_5
chr01	32727578	32836920	BreakDancer:DELLY	score=99;PE=3:PE=3;SR=0	three_prime_UTR	32788487	32788698	-	LOC_Os01g56810.1:utr_1
chr01	32727578	32836920	BreakDancer:DELLY	score=99;PE=3:PE=3;SR=0	mRNA	32788487	32792751	-	LOC_Os01g56810.2
chr01	32727578	32836920	BreakDancer:DELLY	score=99;PE=3:PE=3;SR=0	exon	32792026	32792751	-	LOC_Os01g56810.2:exon_1
chr01	32727578	32836920	BreakDancer:DELLY	score=99;PE=3:PE=3;SR=0	exon	32790513	32790782	-	LOC_Os01g56810.2:exon_2
chr01	32727578	32836920	BreakDancer:DELLY	score=99;PE=3:PE=3;SR=0	exon	32789761	32790026	-	LOC_Os01g56810.2:exon_3
chr01	32727578	32836920	BreakDancer:DELLY	score=99;PE=3:PE=3;SR=0	exon	32788487	32789029	-	LOC_Os01g56810.2:exon_4
chr01	32727578	32836920	BreakDancer:DELLY	score=99;PE=3:PE=3;SR=0	five_prime_UTR	32792636	32792751	-	LOC_Os01g56810.2:utr_2
chr01	32727578	32836920	BreakDancer:DELLY	score=99;PE=3:PE=3;SR=0	CDS	32792026	32792635	-	LOC_Os01g56810.2:cds_1
chr01	32727578	32836920	BreakDancer:DELLY	score=99;PE=3:PE=3;SR=0	CDS	32790513	32790782	-	LOC_Os01g56810.2:cds_2
chr01	32727578	32836920	BreakDancer:DELLY	score=99;PE=3:PE=3;SR=0	CDS	32789761	32790026	-	LOC_Os01g56810.2:cds_3
chr01	32727578	32836920	BreakDancer:DELLY	score=99;PE=3:PE=3;SR=0	CDS	32788661	32789029	-	LOC_Os01g56810.2:cds_4
chr01	32727578	32836920	BreakDancer:DELLY	score=99;PE=3:PE=3;SR=0	three_prime_UTR	32788487	32788660	-	LOC_Os01g56810.2:utr_1
chr01	32727578	32836920	BreakDancer:DELLY	score=99;PE=3:PE=3;SR=0	gene	32815108	32819452	-	LOC_Os01g56820
chr01	32727578	32836920	BreakDancer:DELLY	score=99;PE=3:PE=3;SR=0	mRNA	32815108	32819452	-	LOC_Os01g56820.1
chr01	32727578	32836920	BreakDancer:DELLY	score=99;PE=3:PE=3;SR=0	exon	32819257	32819452	-	LOC_Os01g56820.1:exon_1
chr01	32727578	32836920	BreakDancer:DELLY	score=99;PE=3:PE=3;SR=0	exon	32817937	32818078	-	LOC_Os01g56820.1:exon_2
chr01	32727578	32836920	BreakDancer:DELLY	score=99;PE=3:PE=3;SR=0	exon	32816896	32817043	-	LOC_Os01g56820.1:exon_3
chr01	32727578	32836920	BreakDancer:DELLY	score=99;PE=3:PE=3;SR=0	exon	32816745	32816820	-	LOC_Os01g56820.1:exon_4
chr01	32727578	32836920	BreakDancer:DELLY	score=99;PE=3:PE=3;SR=0	exon	32815964	32816075	-	LOC_Os01g56820.1:exon_5
chr01	32727578	32836920	BreakDancer:DELLY	score=99;PE=3:PE=3;SR=0	exon	32815769	32815860	-	LOC_Os01g56820.1:exon_6
chr01	32727578	32836920	BreakDancer:DELLY	score=99;PE=3:PE=3;SR=0	exon	32815108	32815532	-	LOC_Os01g56820.1:exon_7
chr01	32727578	32836920	BreakDancer:DELLY	score=99;PE=3:PE=3;SR=0	five_prime_UTR	32819293	32819452	-	LOC_Os01g56820.1:utr_2
chr01	32727578	32836920	BreakDancer:DELLY	score=99;PE=3:PE=3;SR=0	CDS	32819257	32819292	-	LOC_Os01g56820.1:cds_1
chr01	32727578	32836920	BreakDancer:DELLY	score=99;PE=3:PE=3;SR=0	CDS	32817937	32818078	-	LOC_Os01g56820.1:cds_2
chr01	32727578	32836920	BreakDancer:DELLY	score=99;PE=3:PE=3;SR=0	CDS	32816896	32817043	-	LOC_Os01g56820.1:cds_3
chr01	32727578	32836920	BreakDancer:DELLY	score=99;PE=3:PE=3;SR=0	CDS	32816745	32816820	-	LOC_Os01g56820.1:cds_4
chr01	32727578	32836920	BreakDancer:DELLY	score=99;PE=3:PE=3;SR=0	CDS	32815964	32816075	-	LOC_Os01g56820.1:cds_5
chr01	32727578	32836920	BreakDancer:DELLY	score=99;PE=3:PE=3;SR=0	CDS	32815769	32815860	-	LOC_Os01g56820.1:cds_6
chr01	32727578	32836920	BreakDancer:DELLY	score=99;PE=3:PE=3;SR=0	CDS	32815488	32815532	-	LOC_Os01g56820.1:cds_7
chr01	32727578	32836920	BreakDancer:DELLY	score=99;PE=3:PE=3;SR=0	three_prime_UTR	32815108	32815487	-	LOC_Os01g56820.1:utr_1
chr01	32727578	32836920	BreakDancer:DELLY	score=99;PE=3:PE=3;SR=0	mRNA	32815108	32819452	-	LOC_Os01g56820.2
chr01	32727578	32836920	BreakDancer:DELLY	score=99;PE=3:PE=3;SR=0	exon	32819257	32819452	-	LOC_Os01g56820.2:exon_1
chr01	32727578	32836920	BreakDancer:DELLY	score=99;PE=3:PE=3;SR=0	exon	32817937	32818078	-	LOC_Os01g56820.2:exon_2
chr01	32727578	32836920	BreakDancer:DELLY	score=99;PE=3:PE=3;SR=0	exon	32816896	32817043	-	LOC_Os01g56820.2:exon_3
chr01	32727578	32836920	BreakDancer:DELLY	score=99;PE=3:PE=3;SR=0	exon	32816745	32816820	-	LOC_Os01g56820.2:exon_4
chr01	32727578	32836920	BreakDancer:DELLY	score=99;PE=3:PE=3;SR=0	exon	32815964	32816075	-	LOC_Os01g56820.2:exon_5
chr01	32727578	32836920	BreakDancer:DELLY	score=99;PE=3:PE=3;SR=0	exon	32815769	32815860	-	LOC_Os01g56820.2:exon_6
chr01	32727578	32836920	BreakDancer:DELLY	score=99;PE=3:PE=3;SR=0	exon	32815108	32815505	-	LOC_Os01g56820.2:exon_7
chr01	32727578	32836920	BreakDancer:DELLY	score=99;PE=3:PE=3;SR=0	five_prime_UTR	32819293	32819452	-	LOC_Os01g56820.2:utr_2
chr01	32727578	32836920	BreakDancer:DELLY	score=99;PE=3:PE=3;SR=0	CDS	32819257	32819292	-	LOC_Os01g56820.2:cds_1
chr01	32727578	32836920	BreakDancer:DELLY	score=99;PE=3:PE=3;SR=0	CDS	32817937	32818078	-	LOC_Os01g56820.2:cds_2
chr01	32727578	32836920	BreakDancer:DELLY	score=99;PE=3:PE=3;SR=0	CDS	32816896	32817043	-	LOC_Os01g56820.2:cds_3
chr01	32727578	32836920	BreakDancer:DELLY	score=99;PE=3:PE=3;SR=0	CDS	32816745	32816820	-	LOC_Os01g56820.2:cds_4
chr01	32727578	32836920	BreakDancer:DELLY	score=99;PE=3:PE=3;SR=0	CDS	32815964	32816075	-	LOC_Os01g56820.2:cds_5
chr01	32727578	32836920	BreakDancer:DELLY	score=99;PE=3:PE=3;SR=0	CDS	32815769	32815860	-	LOC_Os01g56820.2:cds_6
chr01	32727578	32836920	BreakDancer:DELLY	score=99;PE=3:PE=3;SR=0	CDS	32815488	32815505	-	LOC_Os01g56820.2:cds_7
chr01	32727578	32836920	BreakDancer:DELLY	score=99;PE=3:PE=3;SR=0	three_prime_UTR	32815108	32815487	-	LOC_Os01g56820.2:utr_1
chr01	32727578	32836920	BreakDancer:DELLY	score=99;PE=3:PE=3;SR=0	gene	32822225	32824508	+	LOC_Os01g56830
chr01	32727578	32836920	BreakDancer:DELLY	score=99;PE=3:PE=3;SR=0	mRNA	32822225	32824508	+	LOC_Os01g56830.1
chr01	32727578	32836920	BreakDancer:DELLY	score=99;PE=3:PE=3;SR=0	exon	32822225	32822521	+	LOC_Os01g56830.1:exon_1
chr01	32727578	32836920	BreakDancer:DELLY	score=99;PE=3:PE=3;SR=0	exon	32822649	32823696	+	LOC_Os01g56830.1:exon_2
chr01	32727578	32836920	BreakDancer:DELLY	score=99;PE=3:PE=3;SR=0	exon	32823925	32824508	+	LOC_Os01g56830.1:exon_3
chr01	32727578	32836920	BreakDancer:DELLY	score=99;PE=3:PE=3;SR=0	CDS	32822225	32822521	+	LOC_Os01g56830.1:cds_1
chr01	32727578	32836920	BreakDancer:DELLY	score=99;PE=3:PE=3;SR=0	CDS	32822649	32823696	+	LOC_Os01g56830.1:cds_2
chr01	32727578	32836920	BreakDancer:DELLY	score=99;PE=3:PE=3;SR=0	CDS	32823925	32824508	+	LOC_Os01g56830.1:cds_3
chr01	32727578	32836920	BreakDancer:DELLY	score=99;PE=3:PE=3;SR=0	gene	32830508	32831818	+	LOC_Os01g56840
chr01	32727578	32836920	BreakDancer:DELLY	score=99;PE=3:PE=3;SR=0	mRNA	32830508	32831818	+	LOC_Os01g56840.1
chr01	32727578	32836920	BreakDancer:DELLY	score=99;PE=3:PE=3;SR=0	exon	32830508	32831818	+	LOC_Os01g56840.1:exon_1
chr01	32727578	32836920	BreakDancer:DELLY	score=99;PE=3:PE=3;SR=0	five_prime_UTR	32830508	32830846	+	LOC_Os01g56840.1:utr_1
chr01	32727578	32836920	BreakDancer:DELLY	score=99;PE=3:PE=3;SR=0	CDS	32830847	32831818	+	LOC_Os01g56840.1:cds_1
chr01	32727578	32836920	BreakDancer:DELLY	score=99;PE=3:PE=3;SR=0	gene	32835841	32838252	+	LOC_Os01g56850
chr01	32727578	32836920	BreakDancer:DELLY	score=99;PE=3:PE=3;SR=0	mRNA	32835841	32838252	+	LOC_Os01g56850.1
chr01	32727578	32836920	BreakDancer:DELLY	score=99;PE=3:PE=3;SR=0	exon	32835841	32836454	+	LOC_Os01g56850.1:exon_1
chr01	32727578	32836920	BreakDancer:DELLY	score=99;PE=3:PE=3;SR=0	exon	32836585	32838252	+	LOC_Os01g56850.1:exon_2
chr01	32727578	32836920	BreakDancer:DELLY	score=99;PE=3:PE=3;SR=0	five_prime_UTR	32835841	32836454	+	LOC_Os01g56850.1:utr_1
chr01	32727578	32836920	BreakDancer:DELLY	score=99;PE=3:PE=3;SR=0	five_prime_UTR	32836585	32837018	+	LOC_Os01g56850.1:utr_2
chr01	35531258	35532667	Pindel:DELLY	SR=4;score=5:PE=4;SR=0	gene	35530743	35532555	+	LOC_Os01g61450
chr01	35531258	35532667	Pindel:DELLY	SR=4;score=5:PE=4;SR=0	mRNA	35530743	35532555	+	LOC_Os01g61450.1
chr01	35531258	35532667	Pindel:DELLY	SR=4;score=5:PE=4;SR=0	exon	35532338	35532555	+	LOC_Os01g61450.1:exon_2
chr01	35531258	35532667	Pindel:DELLY	SR=4;score=5:PE=4;SR=0	CDS	35532338	35532555	+	LOC_Os01g61450.1:cds_2
chr01	35913424	36087037	BreakDancer:Pindel:DELLY:softSearch	score=99;PE=4:SR=3;score=4:PE=4;SR=0:nr=5;sc=5	gene	35916734	35921969	-	LOC_Os01g62070
chr01	35913424	36087037	BreakDancer:Pindel:DELLY:softSearch	score=99;PE=4:SR=3;score=4:PE=4;SR=0:nr=5;sc=5	mRNA	35917401	35921969	-	LOC_Os01g62070.1
chr01	35913424	36087037	BreakDancer:Pindel:DELLY:softSearch	score=99;PE=4:SR=3;score=4:PE=4;SR=0:nr=5;sc=5	exon	35921554	35921969	-	LOC_Os01g62070.1:exon_1
chr01	35913424	36087037	BreakDancer:Pindel:DELLY:softSearch	score=99;PE=4:SR=3;score=4:PE=4;SR=0:nr=5;sc=5	exon	35920243	35920358	-	LOC_Os01g62070.1:exon_2
chr01	35913424	36087037	BreakDancer:Pindel:DELLY:softSearch	score=99;PE=4:SR=3;score=4:PE=4;SR=0:nr=5;sc=5	exon	35919903	35920148	-	LOC_Os01g62070.1:exon_3
chr01	35913424	36087037	BreakDancer:Pindel:DELLY:softSearch	score=99;PE=4:SR=3;score=4:PE=4;SR=0:nr=5;sc=5	exon	35919314	35919394	-	LOC_Os01g62070.1:exon_4
chr01	35913424	36087037	BreakDancer:Pindel:DELLY:softSearch	score=99;PE=4:SR=3;score=4:PE=4;SR=0:nr=5;sc=5	exon	35918898	35919131	-	LOC_Os01g62070.1:exon_5
chr01	35913424	36087037	BreakDancer:Pindel:DELLY:softSearch	score=99;PE=4:SR=3;score=4:PE=4;SR=0:nr=5;sc=5	exon	35917401	35918083	-	LOC_Os01g62070.1:exon_6
chr01	35913424	36087037	BreakDancer:Pindel:DELLY:softSearch	score=99;PE=4:SR=3;score=4:PE=4;SR=0:nr=5;sc=5	five_prime_UTR	35921774	35921969	-	LOC_Os01g62070.1:utr_2
chr01	35913424	36087037	BreakDancer:Pindel:DELLY:softSearch	score=99;PE=4:SR=3;score=4:PE=4;SR=0:nr=5;sc=5	CDS	35921554	35921773	-	LOC_Os01g62070.1:cds_1
chr01	35913424	36087037	BreakDancer:Pindel:DELLY:softSearch	score=99;PE=4:SR=3;score=4:PE=4;SR=0:nr=5;sc=5	CDS	35920243	35920358	-	LOC_Os01g62070.1:cds_2
chr01	35913424	36087037	BreakDancer:Pindel:DELLY:softSearch	score=99;PE=4:SR=3;score=4:PE=4;SR=0:nr=5;sc=5	CDS	35919903	35920148	-	LOC_Os01g62070.1:cds_3
chr01	35913424	36087037	BreakDancer:Pindel:DELLY:softSearch	score=99;PE=4:SR=3;score=4:PE=4;SR=0:nr=5;sc=5	CDS	35919314	35919394	-	LOC_Os01g62070.1:cds_4
chr01	35913424	36087037	BreakDancer:Pindel:DELLY:softSearch	score=99;PE=4:SR=3;score=4:PE=4;SR=0:nr=5;sc=5	CDS	35918898	35919131	-	LOC_Os01g62070.1:cds_5
chr01	35913424	36087037	BreakDancer:Pindel:DELLY:softSearch	score=99;PE=4:SR=3;score=4:PE=4;SR=0:nr=5;sc=5	CDS	35917733	35918083	-	LOC_Os01g62070.1:cds_6
chr01	35913424	36087037	BreakDancer:Pindel:DELLY:softSearch	score=99;PE=4:SR=3;score=4:PE=4;SR=0:nr=5;sc=5	three_prime_UTR	35917401	35917732	-	LOC_Os01g62070.1:utr_1
chr01	35913424	36087037	BreakDancer:Pindel:DELLY:softSearch	score=99;PE=4:SR=3;score=4:PE=4;SR=0:nr=5;sc=5	mRNA	35916734	35921969	-	LOC_Os01g62070.2
chr01	35913424	36087037	BreakDancer:Pindel:DELLY:softSearch	score=99;PE=4:SR=3;score=4:PE=4;SR=0:nr=5;sc=5	exon	35921554	35921969	-	LOC_Os01g62070.2:exon_1
chr01	35913424	36087037	BreakDancer:Pindel:DELLY:softSearch	score=99;PE=4:SR=3;score=4:PE=4;SR=0:nr=5;sc=5	exon	35920243	35920358	-	LOC_Os01g62070.2:exon_2
chr01	35913424	36087037	BreakDancer:Pindel:DELLY:softSearch	score=99;PE=4:SR=3;score=4:PE=4;SR=0:nr=5;sc=5	exon	35919903	35920148	-	LOC_Os01g62070.2:exon_3
chr01	35913424	36087037	BreakDancer:Pindel:DELLY:softSearch	score=99;PE=4:SR=3;score=4:PE=4;SR=0:nr=5;sc=5	exon	35919314	35919394	-	LOC_Os01g62070.2:exon_4
chr01	35913424	36087037	BreakDancer:Pindel:DELLY:softSearch	score=99;PE=4:SR=3;score=4:PE=4;SR=0:nr=5;sc=5	exon	35918898	35919131	-	LOC_Os01g62070.2:exon_5
chr01	35913424	36087037	BreakDancer:Pindel:DELLY:softSearch	score=99;PE=4:SR=3;score=4:PE=4;SR=0:nr=5;sc=5	exon	35916734	35917021	-	LOC_Os01g62070.2:exon_6
chr01	35913424	36087037	BreakDancer:Pindel:DELLY:softSearch	score=99;PE=4:SR=3;score=4:PE=4;SR=0:nr=5;sc=5	five_prime_UTR	35921774	35921969	-	LOC_Os01g62070.2:utr_2
chr01	35913424	36087037	BreakDancer:Pindel:DELLY:softSearch	score=99;PE=4:SR=3;score=4:PE=4;SR=0:nr=5;sc=5	CDS	35921554	35921773	-	LOC_Os01g62070.2:cds_1
chr01	35913424	36087037	BreakDancer:Pindel:DELLY:softSearch	score=99;PE=4:SR=3;score=4:PE=4;SR=0:nr=5;sc=5	CDS	35920243	35920358	-	LOC_Os01g62070.2:cds_2
chr01	35913424	36087037	BreakDancer:Pindel:DELLY:softSearch	score=99;PE=4:SR=3;score=4:PE=4;SR=0:nr=5;sc=5	CDS	35919903	35920148	-	LOC_Os01g62070.2:cds_3
chr01	35913424	36087037	BreakDancer:Pindel:DELLY:softSearch	score=99;PE=4:SR=3;score=4:PE=4;SR=0:nr=5;sc=5	CDS	35919314	35919394	-	LOC_Os01g62070.2:cds_4
chr01	35913424	36087037	BreakDancer:Pindel:DELLY:softSearch	score=99;PE=4:SR=3;score=4:PE=4;SR=0:nr=5;sc=5	CDS	35918898	35919131	-	LOC_Os01g62070.2:cds_5
chr01	35913424	36087037	BreakDancer:Pindel:DELLY:softSearch	score=99;PE=4:SR=3;score=4:PE=4;SR=0:nr=5;sc=5	CDS	35916914	35917021	-	LOC_Os01g62070.2:cds_6
chr01	35913424	36087037	BreakDancer:Pindel:DELLY:softSearch	score=99;PE=4:SR=3;score=4:PE=4;SR=0:nr=5;sc=5	three_prime_UTR	35916734	35916913	-	LOC_Os01g62070.2:utr_1
chr01	35913424	36087037	BreakDancer:Pindel:DELLY:softSearch	score=99;PE=4:SR=3;score=4:PE=4;SR=0:nr=5;sc=5	mRNA	35918487	35921969	-	LOC_Os01g62070.3
chr01	35913424	36087037	BreakDancer:Pindel:DELLY:softSearch	score=99;PE=4:SR=3;score=4:PE=4;SR=0:nr=5;sc=5	exon	35921554	35921969	-	LOC_Os01g62070.3:exon_1
chr01	35913424	36087037	BreakDancer:Pindel:DELLY:softSearch	score=99;PE=4:SR=3;score=4:PE=4;SR=0:nr=5;sc=5	exon	35920243	35920358	-	LOC_Os01g62070.3:exon_2
chr01	35913424	36087037	BreakDancer:Pindel:DELLY:softSearch	score=99;PE=4:SR=3;score=4:PE=4;SR=0:nr=5;sc=5	exon	35919903	35920148	-	LOC_Os01g62070.3:exon_3
chr01	35913424	36087037	BreakDancer:Pindel:DELLY:softSearch	score=99;PE=4:SR=3;score=4:PE=4;SR=0:nr=5;sc=5	exon	35919314	35919394	-	LOC_Os01g62070.3:exon_4
chr01	35913424	36087037	BreakDancer:Pindel:DELLY:softSearch	score=99;PE=4:SR=3;score=4:PE=4;SR=0:nr=5;sc=5	exon	35918487	35919131	-	LOC_Os01g62070.3:exon_5
chr01	35913424	36087037	BreakDancer:Pindel:DELLY:softSearch	score=99;PE=4:SR=3;score=4:PE=4;SR=0:nr=5;sc=5	five_prime_UTR	35921774	35921969	-	LOC_Os01g62070.3:utr_2
chr01	35913424	36087037	BreakDancer:Pindel:DELLY:softSearch	score=99;PE=4:SR=3;score=4:PE=4;SR=0:nr=5;sc=5	CDS	35921554	35921773	-	LOC_Os01g62070.3:cds_1
chr01	35913424	36087037	BreakDancer:Pindel:DELLY:softSearch	score=99;PE=4:SR=3;score=4:PE=4;SR=0:nr=5;sc=5	CDS	35920243	35920358	-	LOC_Os01g62070.3:cds_2
chr01	35913424	36087037	BreakDancer:Pindel:DELLY:softSearch	score=99;PE=4:SR=3;score=4:PE=4;SR=0:nr=5;sc=5	CDS	35919903	35920148	-	LOC_Os01g62070.3:cds_3
chr01	35913424	36087037	BreakDancer:Pindel:DELLY:softSearch	score=99;PE=4:SR=3;score=4:PE=4;SR=0:nr=5;sc=5	CDS	35919314	35919394	-	LOC_Os01g62070.3:cds_4
chr01	35913424	36087037	BreakDancer:Pindel:DELLY:softSearch	score=99;PE=4:SR=3;score=4:PE=4;SR=0:nr=5;sc=5	CDS	35918859	35919131	-	LOC_Os01g62070.3:cds_5
chr01	35913424	36087037	BreakDancer:Pindel:DELLY:softSearch	score=99;PE=4:SR=3;score=4:PE=4;SR=0:nr=5;sc=5	three_prime_UTR	35918487	35918858	-	LOC_Os01g62070.3:utr_1
chr01	35913424	36087037	BreakDancer:Pindel:DELLY:softSearch	score=99;PE=4:SR=3;score=4:PE=4;SR=0:nr=5;sc=5	gene	35923800	35929979	-	LOC_Os01g62080
chr01	35913424	36087037	BreakDancer:Pindel:DELLY:softSearch	score=99;PE=4:SR=3;score=4:PE=4;SR=0:nr=5;sc=5	mRNA	35923866	35929979	-	LOC_Os01g62080.1
chr01	35913424	36087037	BreakDancer:Pindel:DELLY:softSearch	score=99;PE=4:SR=3;score=4:PE=4;SR=0:nr=5;sc=5	exon	35929901	35929979	-	LOC_Os01g62080.1:exon_1
chr01	35913424	36087037	BreakDancer:Pindel:DELLY:softSearch	score=99;PE=4:SR=3;score=4:PE=4;SR=0:nr=5;sc=5	exon	35929067	35929426	-	LOC_Os01g62080.1:exon_2
chr01	35913424	36087037	BreakDancer:Pindel:DELLY:softSearch	score=99;PE=4:SR=3;score=4:PE=4;SR=0:nr=5;sc=5	exon	35928271	35928448	-	LOC_Os01g62080.1:exon_3
chr01	35913424	36087037	BreakDancer:Pindel:DELLY:softSearch	score=99;PE=4:SR=3;score=4:PE=4;SR=0:nr=5;sc=5	exon	35927734	35927760	-	LOC_Os01g62080.1:exon_4
chr01	35913424	36087037	BreakDancer:Pindel:DELLY:softSearch	score=99;PE=4:SR=3;score=4:PE=4;SR=0:nr=5;sc=5	exon	35927446	35927599	-	LOC_Os01g62080.1:exon_5
chr01	35913424	36087037	BreakDancer:Pindel:DELLY:softSearch	score=99;PE=4:SR=3;score=4:PE=4;SR=0:nr=5;sc=5	exon	35927315	35927363	-	LOC_Os01g62080.1:exon_6
chr01	35913424	36087037	BreakDancer:Pindel:DELLY:softSearch	score=99;PE=4:SR=3;score=4:PE=4;SR=0:nr=5;sc=5	exon	35927120	35927234	-	LOC_Os01g62080.1:exon_7
chr01	35913424	36087037	BreakDancer:Pindel:DELLY:softSearch	score=99;PE=4:SR=3;score=4:PE=4;SR=0:nr=5;sc=5	exon	35926918	35927009	-	LOC_Os01g62080.1:exon_8
chr01	35913424	36087037	BreakDancer:Pindel:DELLY:softSearch	score=99;PE=4:SR=3;score=4:PE=4;SR=0:nr=5;sc=5	exon	35926618	35926774	-	LOC_Os01g62080.1:exon_9
chr01	35913424	36087037	BreakDancer:Pindel:DELLY:softSearch	score=99;PE=4:SR=3;score=4:PE=4;SR=0:nr=5;sc=5	exon	35926434	35926498	-	LOC_Os01g62080.1:exon_10
chr01	35913424	36087037	BreakDancer:Pindel:DELLY:softSearch	score=99;PE=4:SR=3;score=4:PE=4;SR=0:nr=5;sc=5	exon	35926218	35926315	-	LOC_Os01g62080.1:exon_11
chr01	35913424	36087037	BreakDancer:Pindel:DELLY:softSearch	score=99;PE=4:SR=3;score=4:PE=4;SR=0:nr=5;sc=5	exon	35925961	35926066	-	LOC_Os01g62080.1:exon_12
chr01	35913424	36087037	BreakDancer:Pindel:DELLY:softSearch	score=99;PE=4:SR=3;score=4:PE=4;SR=0:nr=5;sc=5	exon	35923866	35925847	-	LOC_Os01g62080.1:exon_13
chr01	35913424	36087037	BreakDancer:Pindel:DELLY:softSearch	score=99;PE=4:SR=3;score=4:PE=4;SR=0:nr=5;sc=5	five_prime_UTR	35929901	35929979	-	LOC_Os01g62080.1:utr_3
chr01	35913424	36087037	BreakDancer:Pindel:DELLY:softSearch	score=99;PE=4:SR=3;score=4:PE=4;SR=0:nr=5;sc=5	five_prime_UTR	35929178	35929426	-	LOC_Os01g62080.1:utr_2
chr01	35913424	36087037	BreakDancer:Pindel:DELLY:softSearch	score=99;PE=4:SR=3;score=4:PE=4;SR=0:nr=5;sc=5	CDS	35929067	35929177	-	LOC_Os01g62080.1:cds_1
chr01	35913424	36087037	BreakDancer:Pindel:DELLY:softSearch	score=99;PE=4:SR=3;score=4:PE=4;SR=0:nr=5;sc=5	CDS	35928271	35928448	-	LOC_Os01g62080.1:cds_2
chr01	35913424	36087037	BreakDancer:Pindel:DELLY:softSearch	score=99;PE=4:SR=3;score=4:PE=4;SR=0:nr=5;sc=5	CDS	35927734	35927760	-	LOC_Os01g62080.1:cds_3
chr01	35913424	36087037	BreakDancer:Pindel:DELLY:softSearch	score=99;PE=4:SR=3;score=4:PE=4;SR=0:nr=5;sc=5	CDS	35927446	35927599	-	LOC_Os01g62080.1:cds_4
chr01	35913424	36087037	BreakDancer:Pindel:DELLY:softSearch	score=99;PE=4:SR=3;score=4:PE=4;SR=0:nr=5;sc=5	CDS	35927315	35927363	-	LOC_Os01g62080.1:cds_5
chr01	35913424	36087037	BreakDancer:Pindel:DELLY:softSearch	score=99;PE=4:SR=3;score=4:PE=4;SR=0:nr=5;sc=5	CDS	35927120	35927234	-	LOC_Os01g62080.1:cds_6
chr01	35913424	36087037	BreakDancer:Pindel:DELLY:softSearch	score=99;PE=4:SR=3;score=4:PE=4;SR=0:nr=5;sc=5	CDS	35926918	35927009	-	LOC_Os01g62080.1:cds_7
chr01	35913424	36087037	BreakDancer:Pindel:DELLY:softSearch	score=99;PE=4:SR=3;score=4:PE=4;SR=0:nr=5;sc=5	CDS	35926618	35926774	-	LOC_Os01g62080.1:cds_8
chr01	35913424	36087037	BreakDancer:Pindel:DELLY:softSearch	score=99;PE=4:SR=3;score=4:PE=4;SR=0:nr=5;sc=5	CDS	35926434	35926498	-	LOC_Os01g62080.1:cds_9
chr01	35913424	36087037	BreakDancer:Pindel:DELLY:softSearch	score=99;PE=4:SR=3;score=4:PE=4;SR=0:nr=5;sc=5	CDS	35926218	35926315	-	LOC_Os01g62080.1:cds_10
chr01	35913424	36087037	BreakDancer:Pindel:DELLY:softSearch	score=99;PE=4:SR=3;score=4:PE=4;SR=0:nr=5;sc=5	CDS	35925961	35926066	-	LOC_Os01g62080.1:cds_11
chr01	35913424	36087037	BreakDancer:Pindel:DELLY:softSearch	score=99;PE=4:SR=3;score=4:PE=4;SR=0:nr=5;sc=5	CDS	35925695	35925847	-	LOC_Os01g62080.1:cds_12
chr01	35913424	36087037	BreakDancer:Pindel:DELLY:softSearch	score=99;PE=4:SR=3;score=4:PE=4;SR=0:nr=5;sc=5	three_prime_UTR	35923866	35925694	-	LOC_Os01g62080.1:utr_1
chr01	35913424	36087037	BreakDancer:Pindel:DELLY:softSearch	score=99;PE=4:SR=3;score=4:PE=4;SR=0:nr=5;sc=5	mRNA	35923800	35929979	-	LOC_Os01g62080.2
chr01	35913424	36087037	BreakDancer:Pindel:DELLY:softSearch	score=99;PE=4:SR=3;score=4:PE=4;SR=0:nr=5;sc=5	exon	35929901	35929979	-	LOC_Os01g62080.2:exon_1
chr01	35913424	36087037	BreakDancer:Pindel:DELLY:softSearch	score=99;PE=4:SR=3;score=4:PE=4;SR=0:nr=5;sc=5	exon	35929067	35929426	-	LOC_Os01g62080.2:exon_2
chr01	35913424	36087037	BreakDancer:Pindel:DELLY:softSearch	score=99;PE=4:SR=3;score=4:PE=4;SR=0:nr=5;sc=5	exon	35928271	35928448	-	LOC_Os01g62080.2:exon_3
chr01	35913424	36087037	BreakDancer:Pindel:DELLY:softSearch	score=99;PE=4:SR=3;score=4:PE=4;SR=0:nr=5;sc=5	exon	35927734	35927760	-	LOC_Os01g62080.2:exon_4
chr01	35913424	36087037	BreakDancer:Pindel:DELLY:softSearch	score=99;PE=4:SR=3;score=4:PE=4;SR=0:nr=5;sc=5	exon	35927446	35927599	-	LOC_Os01g62080.2:exon_5
chr01	35913424	36087037	BreakDancer:Pindel:DELLY:softSearch	score=99;PE=4:SR=3;score=4:PE=4;SR=0:nr=5;sc=5	exon	35927315	35927363	-	LOC_Os01g62080.2:exon_6
chr01	35913424	36087037	BreakDancer:Pindel:DELLY:softSearch	score=99;PE=4:SR=3;score=4:PE=4;SR=0:nr=5;sc=5	exon	35927120	35927234	-	LOC_Os01g62080.2:exon_7
chr01	35913424	36087037	BreakDancer:Pindel:DELLY:softSearch	score=99;PE=4:SR=3;score=4:PE=4;SR=0:nr=5;sc=5	exon	35926918	35927009	-	LOC_Os01g62080.2:exon_8
chr01	35913424	36087037	BreakDancer:Pindel:DELLY:softSearch	score=99;PE=4:SR=3;score=4:PE=4;SR=0:nr=5;sc=5	exon	35926618	35926774	-	LOC_Os01g62080.2:exon_9
chr01	35913424	36087037	BreakDancer:Pindel:DELLY:softSearch	score=99;PE=4:SR=3;score=4:PE=4;SR=0:nr=5;sc=5	exon	35926434	35926498	-	LOC_Os01g62080.2:exon_10
chr01	35913424	36087037	BreakDancer:Pindel:DELLY:softSearch	score=99;PE=4:SR=3;score=4:PE=4;SR=0:nr=5;sc=5	exon	35926218	35926315	-	LOC_Os01g62080.2:exon_11
chr01	35913424	36087037	BreakDancer:Pindel:DELLY:softSearch	score=99;PE=4:SR=3;score=4:PE=4;SR=0:nr=5;sc=5	exon	35925961	35926066	-	LOC_Os01g62080.2:exon_12
chr01	35913424	36087037	BreakDancer:Pindel:DELLY:softSearch	score=99;PE=4:SR=3;score=4:PE=4;SR=0:nr=5;sc=5	exon	35924031	35925847	-	LOC_Os01g62080.2:exon_13
chr01	35913424	36087037	BreakDancer:Pindel:DELLY:softSearch	score=99;PE=4:SR=3;score=4:PE=4;SR=0:nr=5;sc=5	exon	35923800	35923863	-	LOC_Os01g62080.2:exon_14
chr01	35913424	36087037	BreakDancer:Pindel:DELLY:softSearch	score=99;PE=4:SR=3;score=4:PE=4;SR=0:nr=5;sc=5	five_prime_UTR	35929901	35929979	-	LOC_Os01g62080.2:utr_4
chr01	35913424	36087037	BreakDancer:Pindel:DELLY:softSearch	score=99;PE=4:SR=3;score=4:PE=4;SR=0:nr=5;sc=5	five_prime_UTR	35929178	35929426	-	LOC_Os01g62080.2:utr_3
chr01	35913424	36087037	BreakDancer:Pindel:DELLY:softSearch	score=99;PE=4:SR=3;score=4:PE=4;SR=0:nr=5;sc=5	CDS	35929067	35929177	-	LOC_Os01g62080.2:cds_1
chr01	35913424	36087037	BreakDancer:Pindel:DELLY:softSearch	score=99;PE=4:SR=3;score=4:PE=4;SR=0:nr=5;sc=5	CDS	35928271	35928448	-	LOC_Os01g62080.2:cds_2
chr01	35913424	36087037	BreakDancer:Pindel:DELLY:softSearch	score=99;PE=4:SR=3;score=4:PE=4;SR=0:nr=5;sc=5	CDS	35927734	35927760	-	LOC_Os01g62080.2:cds_3
chr01	35913424	36087037	BreakDancer:Pindel:DELLY:softSearch	score=99;PE=4:SR=3;score=4:PE=4;SR=0:nr=5;sc=5	CDS	35927446	35927599	-	LOC_Os01g62080.2:cds_4
chr01	35913424	36087037	BreakDancer:Pindel:DELLY:softSearch	score=99;PE=4:SR=3;score=4:PE=4;SR=0:nr=5;sc=5	CDS	35927315	35927363	-	LOC_Os01g62080.2:cds_5
chr01	35913424	36087037	BreakDancer:Pindel:DELLY:softSearch	score=99;PE=4:SR=3;score=4:PE=4;SR=0:nr=5;sc=5	CDS	35927120	35927234	-	LOC_Os01g62080.2:cds_6
chr01	35913424	36087037	BreakDancer:Pindel:DELLY:softSearch	score=99;PE=4:SR=3;score=4:PE=4;SR=0:nr=5;sc=5	CDS	35926918	35927009	-	LOC_Os01g62080.2:cds_7
chr01	35913424	36087037	BreakDancer:Pindel:DELLY:softSearch	score=99;PE=4:SR=3;score=4:PE=4;SR=0:nr=5;sc=5	CDS	35926618	35926774	-	LOC_Os01g62080.2:cds_8
chr01	35913424	36087037	BreakDancer:Pindel:DELLY:softSearch	score=99;PE=4:SR=3;score=4:PE=4;SR=0:nr=5;sc=5	CDS	35926434	35926498	-	LOC_Os01g62080.2:cds_9
chr01	35913424	36087037	BreakDancer:Pindel:DELLY:softSearch	score=99;PE=4:SR=3;score=4:PE=4;SR=0:nr=5;sc=5	CDS	35926218	35926315	-	LOC_Os01g62080.2:cds_10
chr01	35913424	36087037	BreakDancer:Pindel:DELLY:softSearch	score=99;PE=4:SR=3;score=4:PE=4;SR=0:nr=5;sc=5	CDS	35925961	35926066	-	LOC_Os01g62080.2:cds_11
chr01	35913424	36087037	BreakDancer:Pindel:DELLY:softSearch	score=99;PE=4:SR=3;score=4:PE=4;SR=0:nr=5;sc=5	CDS	35925695	35925847	-	LOC_Os01g62080.2:cds_12
chr01	35913424	36087037	BreakDancer:Pindel:DELLY:softSearch	score=99;PE=4:SR=3;score=4:PE=4;SR=0:nr=5;sc=5	three_prime_UTR	35924031	35925694	-	LOC_Os01g62080.2:utr_2
chr01	35913424	36087037	BreakDancer:Pindel:DELLY:softSearch	score=99;PE=4:SR=3;score=4:PE=4;SR=0:nr=5;sc=5	three_prime_UTR	35923800	35923863	-	LOC_Os01g62080.2:utr_1
chr01	35913424	36087037	BreakDancer:Pindel:DELLY:softSearch	score=99;PE=4:SR=3;score=4:PE=4;SR=0:nr=5;sc=5	gene	35935446	35938531	-	LOC_Os01g62090
chr01	35913424	36087037	BreakDancer:Pindel:DELLY:softSearch	score=99;PE=4:SR=3;score=4:PE=4;SR=0:nr=5;sc=5	mRNA	35935446	35938531	-	LOC_Os01g62090.1
chr01	35913424	36087037	BreakDancer:Pindel:DELLY:softSearch	score=99;PE=4:SR=3;score=4:PE=4;SR=0:nr=5;sc=5	exon	35938452	35938531	-	LOC_Os01g62090.1:exon_1
chr01	35913424	36087037	BreakDancer:Pindel:DELLY:softSearch	score=99;PE=4:SR=3;score=4:PE=4;SR=0:nr=5;sc=5	exon	35936792	35936870	-	LOC_Os01g62090.1:exon_2
chr01	35913424	36087037	BreakDancer:Pindel:DELLY:softSearch	score=99;PE=4:SR=3;score=4:PE=4;SR=0:nr=5;sc=5	exon	35935446	35935565	-	LOC_Os01g62090.1:exon_3
chr01	35913424	36087037	BreakDancer:Pindel:DELLY:softSearch	score=99;PE=4:SR=3;score=4:PE=4;SR=0:nr=5;sc=5	CDS	35938452	35938531	-	LOC_Os01g62090.1:cds_1
chr01	35913424	36087037	BreakDancer:Pindel:DELLY:softSearch	score=99;PE=4:SR=3;score=4:PE=4;SR=0:nr=5;sc=5	CDS	35936792	35936870	-	LOC_Os01g62090.1:cds_2
chr01	35913424	36087037	BreakDancer:Pindel:DELLY:softSearch	score=99;PE=4:SR=3;score=4:PE=4;SR=0:nr=5;sc=5	CDS	35935446	35935565	-	LOC_Os01g62090.1:cds_3
chr01	35913424	36087037	BreakDancer:Pindel:DELLY:softSearch	score=99;PE=4:SR=3;score=4:PE=4;SR=0:nr=5;sc=5	gene	35940240	35949471	+	LOC_Os01g62100
chr01	35913424	36087037	BreakDancer:Pindel:DELLY:softSearch	score=99;PE=4:SR=3;score=4:PE=4;SR=0:nr=5;sc=5	mRNA	35940240	35949471	+	LOC_Os01g62100.1
chr01	35913424	36087037	BreakDancer:Pindel:DELLY:softSearch	score=99;PE=4:SR=3;score=4:PE=4;SR=0:nr=5;sc=5	exon	35940240	35940284	+	LOC_Os01g62100.1:exon_1
chr01	35913424	36087037	BreakDancer:Pindel:DELLY:softSearch	score=99;PE=4:SR=3;score=4:PE=4;SR=0:nr=5;sc=5	exon	35940335	35940416	+	LOC_Os01g62100.1:exon_2
chr01	35913424	36087037	BreakDancer:Pindel:DELLY:softSearch	score=99;PE=4:SR=3;score=4:PE=4;SR=0:nr=5;sc=5	exon	35940552	35940592	+	LOC_Os01g62100.1:exon_3
chr01	35913424	36087037	BreakDancer:Pindel:DELLY:softSearch	score=99;PE=4:SR=3;score=4:PE=4;SR=0:nr=5;sc=5	exon	35940834	35940948	+	LOC_Os01g62100.1:exon_4
chr01	35913424	36087037	BreakDancer:Pindel:DELLY:softSearch	score=99;PE=4:SR=3;score=4:PE=4;SR=0:nr=5;sc=5	exon	35941382	35942013	+	LOC_Os01g62100.1:exon_5
chr01	35913424	36087037	BreakDancer:Pindel:DELLY:softSearch	score=99;PE=4:SR=3;score=4:PE=4;SR=0:nr=5;sc=5	exon	35942102	35942755	+	LOC_Os01g62100.1:exon_6
chr01	35913424	36087037	BreakDancer:Pindel:DELLY:softSearch	score=99;PE=4:SR=3;score=4:PE=4;SR=0:nr=5;sc=5	exon	35942865	35943567	+	LOC_Os01g62100.1:exon_7
chr01	35913424	36087037	BreakDancer:Pindel:DELLY:softSearch	score=99;PE=4:SR=3;score=4:PE=4;SR=0:nr=5;sc=5	exon	35943828	35944461	+	LOC_Os01g62100.1:exon_8
chr01	35913424	36087037	BreakDancer:Pindel:DELLY:softSearch	score=99;PE=4:SR=3;score=4:PE=4;SR=0:nr=5;sc=5	exon	35944563	35945386	+	LOC_Os01g62100.1:exon_9
chr01	35913424	36087037	BreakDancer:Pindel:DELLY:softSearch	score=99;PE=4:SR=3;score=4:PE=4;SR=0:nr=5;sc=5	exon	35945468	35945739	+	LOC_Os01g62100.1:exon_10
chr01	35913424	36087037	BreakDancer:Pindel:DELLY:softSearch	score=99;PE=4:SR=3;score=4:PE=4;SR=0:nr=5;sc=5	exon	35946061	35946204	+	LOC_Os01g62100.1:exon_11
chr01	35913424	36087037	BreakDancer:Pindel:DELLY:softSearch	score=99;PE=4:SR=3;score=4:PE=4;SR=0:nr=5;sc=5	exon	35946287	35946560	+	LOC_Os01g62100.1:exon_12
chr01	35913424	36087037	BreakDancer:Pindel:DELLY:softSearch	score=99;PE=4:SR=3;score=4:PE=4;SR=0:nr=5;sc=5	exon	35946651	35946753	+	LOC_Os01g62100.1:exon_13
chr01	35913424	36087037	BreakDancer:Pindel:DELLY:softSearch	score=99;PE=4:SR=3;score=4:PE=4;SR=0:nr=5;sc=5	exon	35946868	35946998	+	LOC_Os01g62100.1:exon_14
chr01	35913424	36087037	BreakDancer:Pindel:DELLY:softSearch	score=99;PE=4:SR=3;score=4:PE=4;SR=0:nr=5;sc=5	exon	35947125	35947206	+	LOC_Os01g62100.1:exon_15
chr01	35913424	36087037	BreakDancer:Pindel:DELLY:softSearch	score=99;PE=4:SR=3;score=4:PE=4;SR=0:nr=5;sc=5	exon	35947295	35947427	+	LOC_Os01g62100.1:exon_16
chr01	35913424	36087037	BreakDancer:Pindel:DELLY:softSearch	score=99;PE=4:SR=3;score=4:PE=4;SR=0:nr=5;sc=5	exon	35947875	35948019	+	LOC_Os01g62100.1:exon_17
chr01	35913424	36087037	BreakDancer:Pindel:DELLY:softSearch	score=99;PE=4:SR=3;score=4:PE=4;SR=0:nr=5;sc=5	exon	35948059	35948216	+	LOC_Os01g62100.1:exon_18
chr01	35913424	36087037	BreakDancer:Pindel:DELLY:softSearch	score=99;PE=4:SR=3;score=4:PE=4;SR=0:nr=5;sc=5	exon	35948300	35948382	+	LOC_Os01g62100.1:exon_19
chr01	35913424	36087037	BreakDancer:Pindel:DELLY:softSearch	score=99;PE=4:SR=3;score=4:PE=4;SR=0:nr=5;sc=5	exon	35949017	35949071	+	LOC_Os01g62100.1:exon_20
chr01	35913424	36087037	BreakDancer:Pindel:DELLY:softSearch	score=99;PE=4:SR=3;score=4:PE=4;SR=0:nr=5;sc=5	exon	35949207	35949244	+	LOC_Os01g62100.1:exon_21
chr01	35913424	36087037	BreakDancer:Pindel:DELLY:softSearch	score=99;PE=4:SR=3;score=4:PE=4;SR=0:nr=5;sc=5	exon	35949411	35949471	+	LOC_Os01g62100.1:exon_22
chr01	35913424	36087037	BreakDancer:Pindel:DELLY:softSearch	score=99;PE=4:SR=3;score=4:PE=4;SR=0:nr=5;sc=5	CDS	35940240	35940284	+	LOC_Os01g62100.1:cds_1
chr01	35913424	36087037	BreakDancer:Pindel:DELLY:softSearch	score=99;PE=4:SR=3;score=4:PE=4;SR=0:nr=5;sc=5	CDS	35940335	35940416	+	LOC_Os01g62100.1:cds_2
chr01	35913424	36087037	BreakDancer:Pindel:DELLY:softSearch	score=99;PE=4:SR=3;score=4:PE=4;SR=0:nr=5;sc=5	CDS	35940552	35940592	+	LOC_Os01g62100.1:cds_3
chr01	35913424	36087037	BreakDancer:Pindel:DELLY:softSearch	score=99;PE=4:SR=3;score=4:PE=4;SR=0:nr=5;sc=5	CDS	35940834	35940948	+	LOC_Os01g62100.1:cds_4
chr01	35913424	36087037	BreakDancer:Pindel:DELLY:softSearch	score=99;PE=4:SR=3;score=4:PE=4;SR=0:nr=5;sc=5	CDS	35941382	35942013	+	LOC_Os01g62100.1:cds_5
chr01	35913424	36087037	BreakDancer:Pindel:DELLY:softSearch	score=99;PE=4:SR=3;score=4:PE=4;SR=0:nr=5;sc=5	CDS	35942102	35942755	+	LOC_Os01g62100.1:cds_6
chr01	35913424	36087037	BreakDancer:Pindel:DELLY:softSearch	score=99;PE=4:SR=3;score=4:PE=4;SR=0:nr=5;sc=5	CDS	35942865	35943567	+	LOC_Os01g62100.1:cds_7
chr01	35913424	36087037	BreakDancer:Pindel:DELLY:softSearch	score=99;PE=4:SR=3;score=4:PE=4;SR=0:nr=5;sc=5	CDS	35943828	35944461	+	LOC_Os01g62100.1:cds_8
chr01	35913424	36087037	BreakDancer:Pindel:DELLY:softSearch	score=99;PE=4:SR=3;score=4:PE=4;SR=0:nr=5;sc=5	CDS	35944563	35945386	+	LOC_Os01g62100.1:cds_9
chr01	35913424	36087037	BreakDancer:Pindel:DELLY:softSearch	score=99;PE=4:SR=3;score=4:PE=4;SR=0:nr=5;sc=5	CDS	35945468	35945739	+	LOC_Os01g62100.1:cds_10
chr01	35913424	36087037	BreakDancer:Pindel:DELLY:softSearch	score=99;PE=4:SR=3;score=4:PE=4;SR=0:nr=5;sc=5	CDS	35946061	35946204	+	LOC_Os01g62100.1:cds_11
chr01	35913424	36087037	BreakDancer:Pindel:DELLY:softSearch	score=99;PE=4:SR=3;score=4:PE=4;SR=0:nr=5;sc=5	CDS	35946287	35946560	+	LOC_Os01g62100.1:cds_12
chr01	35913424	36087037	BreakDancer:Pindel:DELLY:softSearch	score=99;PE=4:SR=3;score=4:PE=4;SR=0:nr=5;sc=5	CDS	35946651	35946753	+	LOC_Os01g62100.1:cds_13
chr01	35913424	36087037	BreakDancer:Pindel:DELLY:softSearch	score=99;PE=4:SR=3;score=4:PE=4;SR=0:nr=5;sc=5	CDS	35946868	35946998	+	LOC_Os01g62100.1:cds_14
chr01	35913424	36087037	BreakDancer:Pindel:DELLY:softSearch	score=99;PE=4:SR=3;score=4:PE=4;SR=0:nr=5;sc=5	CDS	35947125	35947206	+	LOC_Os01g62100.1:cds_15
chr01	35913424	36087037	BreakDancer:Pindel:DELLY:softSearch	score=99;PE=4:SR=3;score=4:PE=4;SR=0:nr=5;sc=5	CDS	35947295	35947427	+	LOC_Os01g62100.1:cds_16
chr01	35913424	36087037	BreakDancer:Pindel:DELLY:softSearch	score=99;PE=4:SR=3;score=4:PE=4;SR=0:nr=5;sc=5	CDS	35947875	35948019	+	LOC_Os01g62100.1:cds_17
chr01	35913424	36087037	BreakDancer:Pindel:DELLY:softSearch	score=99;PE=4:SR=3;score=4:PE=4;SR=0:nr=5;sc=5	CDS	35948059	35948216	+	LOC_Os01g62100.1:cds_18
chr01	35913424	36087037	BreakDancer:Pindel:DELLY:softSearch	score=99;PE=4:SR=3;score=4:PE=4;SR=0:nr=5;sc=5	CDS	35948300	35948382	+	LOC_Os01g62100.1:cds_19
chr01	35913424	36087037	BreakDancer:Pindel:DELLY:softSearch	score=99;PE=4:SR=3;score=4:PE=4;SR=0:nr=5;sc=5	CDS	35949017	35949071	+	LOC_Os01g62100.1:cds_20
chr01	35913424	36087037	BreakDancer:Pindel:DELLY:softSearch	score=99;PE=4:SR=3;score=4:PE=4;SR=0:nr=5;sc=5	CDS	35949207	35949244	+	LOC_Os01g62100.1:cds_21
chr01	35913424	36087037	BreakDancer:Pindel:DELLY:softSearch	score=99;PE=4:SR=3;score=4:PE=4;SR=0:nr=5;sc=5	CDS	35949411	35949471	+	LOC_Os01g62100.1:cds_22
chr01	35913424	36087037	BreakDancer:Pindel:DELLY:softSearch	score=99;PE=4:SR=3;score=4:PE=4;SR=0:nr=5;sc=5	gene	35952919	35953507	-	LOC_Os01g62110
chr01	35913424	36087037	BreakDancer:Pindel:DELLY:softSearch	score=99;PE=4:SR=3;score=4:PE=4;SR=0:nr=5;sc=5	mRNA	35952919	35953507	-	LOC_Os01g62110.1
chr01	35913424	36087037	BreakDancer:Pindel:DELLY:softSearch	score=99;PE=4:SR=3;score=4:PE=4;SR=0:nr=5;sc=5	exon	35952919	35953507	-	LOC_Os01g62110.1:exon_1
chr01	35913424	36087037	BreakDancer:Pindel:DELLY:softSearch	score=99;PE=4:SR=3;score=4:PE=4;SR=0:nr=5;sc=5	five_prime_UTR	35953429	35953507	-	LOC_Os01g62110.1:utr_2
chr01	35913424	36087037	BreakDancer:Pindel:DELLY:softSearch	score=99;PE=4:SR=3;score=4:PE=4;SR=0:nr=5;sc=5	CDS	35953153	35953428	-	LOC_Os01g62110.1:cds_1
chr01	35913424	36087037	BreakDancer:Pindel:DELLY:softSearch	score=99;PE=4:SR=3;score=4:PE=4;SR=0:nr=5;sc=5	three_prime_UTR	35952919	35953152	-	LOC_Os01g62110.1:utr_1
chr01	35913424	36087037	BreakDancer:Pindel:DELLY:softSearch	score=99;PE=4:SR=3;score=4:PE=4;SR=0:nr=5;sc=5	gene	35964307	35964744	+	LOC_Os01g62120
chr01	35913424	36087037	BreakDancer:Pindel:DELLY:softSearch	score=99;PE=4:SR=3;score=4:PE=4;SR=0:nr=5;sc=5	mRNA	35964307	35964744	+	LOC_Os01g62120.1
chr01	35913424	36087037	BreakDancer:Pindel:DELLY:softSearch	score=99;PE=4:SR=3;score=4:PE=4;SR=0:nr=5;sc=5	exon	35964307	35964744	+	LOC_Os01g62120.1:exon_1
chr01	35913424	36087037	BreakDancer:Pindel:DELLY:softSearch	score=99;PE=4:SR=3;score=4:PE=4;SR=0:nr=5;sc=5	CDS	35964307	35964744	+	LOC_Os01g62120.1:cds_1
chr01	35913424	36087037	BreakDancer:Pindel:DELLY:softSearch	score=99;PE=4:SR=3;score=4:PE=4;SR=0:nr=5;sc=5	gene	35965949	35966946	-	LOC_Os01g62130
chr01	35913424	36087037	BreakDancer:Pindel:DELLY:softSearch	score=99;PE=4:SR=3;score=4:PE=4;SR=0:nr=5;sc=5	mRNA	35965949	35966946	-	LOC_Os01g62130.1
chr01	35913424	36087037	BreakDancer:Pindel:DELLY:softSearch	score=99;PE=4:SR=3;score=4:PE=4;SR=0:nr=5;sc=5	exon	35965949	35966946	-	LOC_Os01g62130.1:exon_1
chr01	35913424	36087037	BreakDancer:Pindel:DELLY:softSearch	score=99;PE=4:SR=3;score=4:PE=4;SR=0:nr=5;sc=5	five_prime_UTR	35966847	35966946	-	LOC_Os01g62130.1:utr_2
chr01	35913424	36087037	BreakDancer:Pindel:DELLY:softSearch	score=99;PE=4:SR=3;score=4:PE=4;SR=0:nr=5;sc=5	CDS	35966193	35966846	-	LOC_Os01g62130.1:cds_1
chr01	35913424	36087037	BreakDancer:Pindel:DELLY:softSearch	score=99;PE=4:SR=3;score=4:PE=4;SR=0:nr=5;sc=5	three_prime_UTR	35965949	35966192	-	LOC_Os01g62130.1:utr_1
chr01	35913424	36087037	BreakDancer:Pindel:DELLY:softSearch	score=99;PE=4:SR=3;score=4:PE=4;SR=0:nr=5;sc=5	gene	35972862	35973659	-	LOC_Os01g62140
chr01	35913424	36087037	BreakDancer:Pindel:DELLY:softSearch	score=99;PE=4:SR=3;score=4:PE=4;SR=0:nr=5;sc=5	mRNA	35972862	35973659	-	LOC_Os01g62140.1
chr01	35913424	36087037	BreakDancer:Pindel:DELLY:softSearch	score=99;PE=4:SR=3;score=4:PE=4;SR=0:nr=5;sc=5	exon	35973348	35973659	-	LOC_Os01g62140.1:exon_1
chr01	35913424	36087037	BreakDancer:Pindel:DELLY:softSearch	score=99;PE=4:SR=3;score=4:PE=4;SR=0:nr=5;sc=5	exon	35973147	35973315	-	LOC_Os01g62140.1:exon_2
chr01	35913424	36087037	BreakDancer:Pindel:DELLY:softSearch	score=99;PE=4:SR=3;score=4:PE=4;SR=0:nr=5;sc=5	exon	35972862	35973088	-	LOC_Os01g62140.1:exon_3
chr01	35913424	36087037	BreakDancer:Pindel:DELLY:softSearch	score=99;PE=4:SR=3;score=4:PE=4;SR=0:nr=5;sc=5	CDS	35973348	35973659	-	LOC_Os01g62140.1:cds_1
chr01	35913424	36087037	BreakDancer:Pindel:DELLY:softSearch	score=99;PE=4:SR=3;score=4:PE=4;SR=0:nr=5;sc=5	CDS	35973147	35973315	-	LOC_Os01g62140.1:cds_2
chr01	35913424	36087037	BreakDancer:Pindel:DELLY:softSearch	score=99;PE=4:SR=3;score=4:PE=4;SR=0:nr=5;sc=5	CDS	35972862	35973088	-	LOC_Os01g62140.1:cds_3
chr01	35913424	36087037	BreakDancer:Pindel:DELLY:softSearch	score=99;PE=4:SR=3;score=4:PE=4;SR=0:nr=5;sc=5	gene	35983819	35987592	-	LOC_Os01g62160
chr01	35913424	36087037	BreakDancer:Pindel:DELLY:softSearch	score=99;PE=4:SR=3;score=4:PE=4;SR=0:nr=5;sc=5	mRNA	35983819	35987592	-	LOC_Os01g62160.1
chr01	35913424	36087037	BreakDancer:Pindel:DELLY:softSearch	score=99;PE=4:SR=3;score=4:PE=4;SR=0:nr=5;sc=5	exon	35987368	35987592	-	LOC_Os01g62160.1:exon_1
chr01	35913424	36087037	BreakDancer:Pindel:DELLY:softSearch	score=99;PE=4:SR=3;score=4:PE=4;SR=0:nr=5;sc=5	exon	35983819	35985444	-	LOC_Os01g62160.1:exon_2
chr01	35913424	36087037	BreakDancer:Pindel:DELLY:softSearch	score=99;PE=4:SR=3;score=4:PE=4;SR=0:nr=5;sc=5	five_prime_UTR	35987501	35987592	-	LOC_Os01g62160.1:utr_2
chr01	35913424	36087037	BreakDancer:Pindel:DELLY:softSearch	score=99;PE=4:SR=3;score=4:PE=4;SR=0:nr=5;sc=5	CDS	35987368	35987500	-	LOC_Os01g62160.1:cds_1
chr01	35913424	36087037	BreakDancer:Pindel:DELLY:softSearch	score=99;PE=4:SR=3;score=4:PE=4;SR=0:nr=5;sc=5	CDS	35984387	35985444	-	LOC_Os01g62160.1:cds_2
chr01	35913424	36087037	BreakDancer:Pindel:DELLY:softSearch	score=99;PE=4:SR=3;score=4:PE=4;SR=0:nr=5;sc=5	three_prime_UTR	35983819	35984386	-	LOC_Os01g62160.1:utr_1
chr01	35913424	36087037	BreakDancer:Pindel:DELLY:softSearch	score=99;PE=4:SR=3;score=4:PE=4;SR=0:nr=5;sc=5	gene	35993981	35995933	+	LOC_Os01g62170
chr01	35913424	36087037	BreakDancer:Pindel:DELLY:softSearch	score=99;PE=4:SR=3;score=4:PE=4;SR=0:nr=5;sc=5	mRNA	35993981	35995933	+	LOC_Os01g62170.1
chr01	35913424	36087037	BreakDancer:Pindel:DELLY:softSearch	score=99;PE=4:SR=3;score=4:PE=4;SR=0:nr=5;sc=5	exon	35993981	35994027	+	LOC_Os01g62170.1:exon_1
chr01	35913424	36087037	BreakDancer:Pindel:DELLY:softSearch	score=99;PE=4:SR=3;score=4:PE=4;SR=0:nr=5;sc=5	exon	35995393	35995933	+	LOC_Os01g62170.1:exon_2
chr01	35913424	36087037	BreakDancer:Pindel:DELLY:softSearch	score=99;PE=4:SR=3;score=4:PE=4;SR=0:nr=5;sc=5	CDS	35993981	35994027	+	LOC_Os01g62170.1:cds_1
chr01	35913424	36087037	BreakDancer:Pindel:DELLY:softSearch	score=99;PE=4:SR=3;score=4:PE=4;SR=0:nr=5;sc=5	CDS	35995393	35995933	+	LOC_Os01g62170.1:cds_2
chr01	35913424	36087037	BreakDancer:Pindel:DELLY:softSearch	score=99;PE=4:SR=3;score=4:PE=4;SR=0:nr=5;sc=5	gene	35996059	35996979	-	LOC_Os01g62180
chr01	35913424	36087037	BreakDancer:Pindel:DELLY:softSearch	score=99;PE=4:SR=3;score=4:PE=4;SR=0:nr=5;sc=5	mRNA	35996059	35996979	-	LOC_Os01g62180.1
chr01	35913424	36087037	BreakDancer:Pindel:DELLY:softSearch	score=99;PE=4:SR=3;score=4:PE=4;SR=0:nr=5;sc=5	exon	35996860	35996979	-	LOC_Os01g62180.1:exon_1
chr01	35913424	36087037	BreakDancer:Pindel:DELLY:softSearch	score=99;PE=4:SR=3;score=4:PE=4;SR=0:nr=5;sc=5	exon	35996059	35996121	-	LOC_Os01g62180.1:exon_2
chr01	35913424	36087037	BreakDancer:Pindel:DELLY:softSearch	score=99;PE=4:SR=3;score=4:PE=4;SR=0:nr=5;sc=5	CDS	35996860	35996979	-	LOC_Os01g62180.1:cds_1
chr01	35913424	36087037	BreakDancer:Pindel:DELLY:softSearch	score=99;PE=4:SR=3;score=4:PE=4;SR=0:nr=5;sc=5	CDS	35996059	35996121	-	LOC_Os01g62180.1:cds_2
chr01	35913424	36087037	BreakDancer:Pindel:DELLY:softSearch	score=99;PE=4:SR=3;score=4:PE=4;SR=0:nr=5;sc=5	gene	36001241	36002103	+	LOC_Os01g62190
chr01	35913424	36087037	BreakDancer:Pindel:DELLY:softSearch	score=99;PE=4:SR=3;score=4:PE=4;SR=0:nr=5;sc=5	mRNA	36001241	36002103	+	LOC_Os01g62190.1
chr01	35913424	36087037	BreakDancer:Pindel:DELLY:softSearch	score=99;PE=4:SR=3;score=4:PE=4;SR=0:nr=5;sc=5	exon	36001241	36002103	+	LOC_Os01g62190.1:exon_1
chr01	35913424	36087037	BreakDancer:Pindel:DELLY:softSearch	score=99;PE=4:SR=3;score=4:PE=4;SR=0:nr=5;sc=5	five_prime_UTR	36001241	36001299	+	LOC_Os01g62190.1:utr_1
chr01	35913424	36087037	BreakDancer:Pindel:DELLY:softSearch	score=99;PE=4:SR=3;score=4:PE=4;SR=0:nr=5;sc=5	CDS	36001300	36001815	+	LOC_Os01g62190.1:cds_1
chr01	35913424	36087037	BreakDancer:Pindel:DELLY:softSearch	score=99;PE=4:SR=3;score=4:PE=4;SR=0:nr=5;sc=5	three_prime_UTR	36001816	36002103	+	LOC_Os01g62190.1:utr_2
chr01	35913424	36087037	BreakDancer:Pindel:DELLY:softSearch	score=99;PE=4:SR=3;score=4:PE=4;SR=0:nr=5;sc=5	gene	36002256	36005101	-	LOC_Os01g62200
chr01	35913424	36087037	BreakDancer:Pindel:DELLY:softSearch	score=99;PE=4:SR=3;score=4:PE=4;SR=0:nr=5;sc=5	mRNA	36002256	36005101	-	LOC_Os01g62200.1
chr01	35913424	36087037	BreakDancer:Pindel:DELLY:softSearch	score=99;PE=4:SR=3;score=4:PE=4;SR=0:nr=5;sc=5	exon	36004730	36005101	-	LOC_Os01g62200.1:exon_1
chr01	35913424	36087037	BreakDancer:Pindel:DELLY:softSearch	score=99;PE=4:SR=3;score=4:PE=4;SR=0:nr=5;sc=5	exon	36004543	36004612	-	LOC_Os01g62200.1:exon_2
chr01	35913424	36087037	BreakDancer:Pindel:DELLY:softSearch	score=99;PE=4:SR=3;score=4:PE=4;SR=0:nr=5;sc=5	exon	36003650	36004438	-	LOC_Os01g62200.1:exon_3
chr01	35913424	36087037	BreakDancer:Pindel:DELLY:softSearch	score=99;PE=4:SR=3;score=4:PE=4;SR=0:nr=5;sc=5	exon	36002256	36002828	-	LOC_Os01g62200.1:exon_4
chr01	35913424	36087037	BreakDancer:Pindel:DELLY:softSearch	score=99;PE=4:SR=3;score=4:PE=4;SR=0:nr=5;sc=5	five_prime_UTR	36004962	36005101	-	LOC_Os01g62200.1:utr_2
chr01	35913424	36087037	BreakDancer:Pindel:DELLY:softSearch	score=99;PE=4:SR=3;score=4:PE=4;SR=0:nr=5;sc=5	CDS	36004730	36004961	-	LOC_Os01g62200.1:cds_1
chr01	35913424	36087037	BreakDancer:Pindel:DELLY:softSearch	score=99;PE=4:SR=3;score=4:PE=4;SR=0:nr=5;sc=5	CDS	36004543	36004612	-	LOC_Os01g62200.1:cds_2
chr01	35913424	36087037	BreakDancer:Pindel:DELLY:softSearch	score=99;PE=4:SR=3;score=4:PE=4;SR=0:nr=5;sc=5	CDS	36003650	36004438	-	LOC_Os01g62200.1:cds_3
chr01	35913424	36087037	BreakDancer:Pindel:DELLY:softSearch	score=99;PE=4:SR=3;score=4:PE=4;SR=0:nr=5;sc=5	CDS	36002684	36002828	-	LOC_Os01g62200.1:cds_4
chr01	35913424	36087037	BreakDancer:Pindel:DELLY:softSearch	score=99;PE=4:SR=3;score=4:PE=4;SR=0:nr=5;sc=5	three_prime_UTR	36002256	36002683	-	LOC_Os01g62200.1:utr_1
chr01	35913424	36087037	BreakDancer:Pindel:DELLY:softSearch	score=99;PE=4:SR=3;score=4:PE=4;SR=0:nr=5;sc=5	mRNA	36003307	36005101	-	LOC_Os01g62200.2
chr01	35913424	36087037	BreakDancer:Pindel:DELLY:softSearch	score=99;PE=4:SR=3;score=4:PE=4;SR=0:nr=5;sc=5	exon	36004730	36005101	-	LOC_Os01g62200.2:exon_1
chr01	35913424	36087037	BreakDancer:Pindel:DELLY:softSearch	score=99;PE=4:SR=3;score=4:PE=4;SR=0:nr=5;sc=5	exon	36004543	36004612	-	LOC_Os01g62200.2:exon_2
chr01	35913424	36087037	BreakDancer:Pindel:DELLY:softSearch	score=99;PE=4:SR=3;score=4:PE=4;SR=0:nr=5;sc=5	exon	36003307	36004438	-	LOC_Os01g62200.2:exon_3
chr01	35913424	36087037	BreakDancer:Pindel:DELLY:softSearch	score=99;PE=4:SR=3;score=4:PE=4;SR=0:nr=5;sc=5	five_prime_UTR	36004962	36005101	-	LOC_Os01g62200.2:utr_2
chr01	35913424	36087037	BreakDancer:Pindel:DELLY:softSearch	score=99;PE=4:SR=3;score=4:PE=4;SR=0:nr=5;sc=5	CDS	36004730	36004961	-	LOC_Os01g62200.2:cds_1
chr01	35913424	36087037	BreakDancer:Pindel:DELLY:softSearch	score=99;PE=4:SR=3;score=4:PE=4;SR=0:nr=5;sc=5	CDS	36004543	36004612	-	LOC_Os01g62200.2:cds_2
chr01	35913424	36087037	BreakDancer:Pindel:DELLY:softSearch	score=99;PE=4:SR=3;score=4:PE=4;SR=0:nr=5;sc=5	CDS	36003622	36004438	-	LOC_Os01g62200.2:cds_3
chr01	35913424	36087037	BreakDancer:Pindel:DELLY:softSearch	score=99;PE=4:SR=3;score=4:PE=4;SR=0:nr=5;sc=5	three_prime_UTR	36003307	36003621	-	LOC_Os01g62200.2:utr_1
chr01	35913424	36087037	BreakDancer:Pindel:DELLY:softSearch	score=99;PE=4:SR=3;score=4:PE=4;SR=0:nr=5;sc=5	gene	36007366	36009974	+	LOC_Os01g62210
chr01	35913424	36087037	BreakDancer:Pindel:DELLY:softSearch	score=99;PE=4:SR=3;score=4:PE=4;SR=0:nr=5;sc=5	mRNA	36007366	36009974	+	LOC_Os01g62210.1
chr01	35913424	36087037	BreakDancer:Pindel:DELLY:softSearch	score=99;PE=4:SR=3;score=4:PE=4;SR=0:nr=5;sc=5	exon	36007366	36007537	+	LOC_Os01g62210.1:exon_1
chr01	35913424	36087037	BreakDancer:Pindel:DELLY:softSearch	score=99;PE=4:SR=3;score=4:PE=4;SR=0:nr=5;sc=5	exon	36007626	36007680	+	LOC_Os01g62210.1:exon_2
chr01	35913424	36087037	BreakDancer:Pindel:DELLY:softSearch	score=99;PE=4:SR=3;score=4:PE=4;SR=0:nr=5;sc=5	exon	36007777	36007827	+	LOC_Os01g62210.1:exon_3
chr01	35913424	36087037	BreakDancer:Pindel:DELLY:softSearch	score=99;PE=4:SR=3;score=4:PE=4;SR=0:nr=5;sc=5	exon	36008703	36008794	+	LOC_Os01g62210.1:exon_4
chr01	35913424	36087037	BreakDancer:Pindel:DELLY:softSearch	score=99;PE=4:SR=3;score=4:PE=4;SR=0:nr=5;sc=5	exon	36009042	36009119	+	LOC_Os01g62210.1:exon_5
chr01	35913424	36087037	BreakDancer:Pindel:DELLY:softSearch	score=99;PE=4:SR=3;score=4:PE=4;SR=0:nr=5;sc=5	exon	36009519	36009974	+	LOC_Os01g62210.1:exon_6
chr01	35913424	36087037	BreakDancer:Pindel:DELLY:softSearch	score=99;PE=4:SR=3;score=4:PE=4;SR=0:nr=5;sc=5	five_prime_UTR	36007366	36007481	+	LOC_Os01g62210.1:utr_1
chr01	35913424	36087037	BreakDancer:Pindel:DELLY:softSearch	score=99;PE=4:SR=3;score=4:PE=4;SR=0:nr=5;sc=5	CDS	36007482	36007537	+	LOC_Os01g62210.1:cds_1
chr01	35913424	36087037	BreakDancer:Pindel:DELLY:softSearch	score=99;PE=4:SR=3;score=4:PE=4;SR=0:nr=5;sc=5	CDS	36007626	36007680	+	LOC_Os01g62210.1:cds_2
chr01	35913424	36087037	BreakDancer:Pindel:DELLY:softSearch	score=99;PE=4:SR=3;score=4:PE=4;SR=0:nr=5;sc=5	CDS	36007777	36007827	+	LOC_Os01g62210.1:cds_3
chr01	35913424	36087037	BreakDancer:Pindel:DELLY:softSearch	score=99;PE=4:SR=3;score=4:PE=4;SR=0:nr=5;sc=5	CDS	36008703	36008794	+	LOC_Os01g62210.1:cds_4
chr01	35913424	36087037	BreakDancer:Pindel:DELLY:softSearch	score=99;PE=4:SR=3;score=4:PE=4;SR=0:nr=5;sc=5	CDS	36009042	36009119	+	LOC_Os01g62210.1:cds_5
chr01	35913424	36087037	BreakDancer:Pindel:DELLY:softSearch	score=99;PE=4:SR=3;score=4:PE=4;SR=0:nr=5;sc=5	CDS	36009519	36009672	+	LOC_Os01g62210.1:cds_6
chr01	35913424	36087037	BreakDancer:Pindel:DELLY:softSearch	score=99;PE=4:SR=3;score=4:PE=4;SR=0:nr=5;sc=5	three_prime_UTR	36009673	36009974	+	LOC_Os01g62210.1:utr_2
chr01	35913424	36087037	BreakDancer:Pindel:DELLY:softSearch	score=99;PE=4:SR=3;score=4:PE=4;SR=0:nr=5;sc=5	mRNA	36007366	36008846	+	LOC_Os01g62210.2
chr01	35913424	36087037	BreakDancer:Pindel:DELLY:softSearch	score=99;PE=4:SR=3;score=4:PE=4;SR=0:nr=5;sc=5	exon	36007366	36007537	+	LOC_Os01g62210.2:exon_1
chr01	35913424	36087037	BreakDancer:Pindel:DELLY:softSearch	score=99;PE=4:SR=3;score=4:PE=4;SR=0:nr=5;sc=5	exon	36007626	36007680	+	LOC_Os01g62210.2:exon_2
chr01	35913424	36087037	BreakDancer:Pindel:DELLY:softSearch	score=99;PE=4:SR=3;score=4:PE=4;SR=0:nr=5;sc=5	exon	36007777	36007827	+	LOC_Os01g62210.2:exon_3
chr01	35913424	36087037	BreakDancer:Pindel:DELLY:softSearch	score=99;PE=4:SR=3;score=4:PE=4;SR=0:nr=5;sc=5	exon	36008703	36008846	+	LOC_Os01g62210.2:exon_4
chr01	35913424	36087037	BreakDancer:Pindel:DELLY:softSearch	score=99;PE=4:SR=3;score=4:PE=4;SR=0:nr=5;sc=5	five_prime_UTR	36007366	36007481	+	LOC_Os01g62210.2:utr_1
chr01	35913424	36087037	BreakDancer:Pindel:DELLY:softSearch	score=99;PE=4:SR=3;score=4:PE=4;SR=0:nr=5;sc=5	CDS	36007482	36007537	+	LOC_Os01g62210.2:cds_1
chr01	35913424	36087037	BreakDancer:Pindel:DELLY:softSearch	score=99;PE=4:SR=3;score=4:PE=4;SR=0:nr=5;sc=5	CDS	36007626	36007680	+	LOC_Os01g62210.2:cds_2
chr01	35913424	36087037	BreakDancer:Pindel:DELLY:softSearch	score=99;PE=4:SR=3;score=4:PE=4;SR=0:nr=5;sc=5	CDS	36007777	36007827	+	LOC_Os01g62210.2:cds_3
chr01	35913424	36087037	BreakDancer:Pindel:DELLY:softSearch	score=99;PE=4:SR=3;score=4:PE=4;SR=0:nr=5;sc=5	CDS	36008703	36008798	+	LOC_Os01g62210.2:cds_4
chr01	35913424	36087037	BreakDancer:Pindel:DELLY:softSearch	score=99;PE=4:SR=3;score=4:PE=4;SR=0:nr=5;sc=5	three_prime_UTR	36008799	36008846	+	LOC_Os01g62210.2:utr_2
chr01	35913424	36087037	BreakDancer:Pindel:DELLY:softSearch	score=99;PE=4:SR=3;score=4:PE=4;SR=0:nr=5;sc=5	gene	36011650	36013020	+	LOC_Os01g62220
chr01	35913424	36087037	BreakDancer:Pindel:DELLY:softSearch	score=99;PE=4:SR=3;score=4:PE=4;SR=0:nr=5;sc=5	mRNA	36011650	36013020	+	LOC_Os01g62220.1
chr01	35913424	36087037	BreakDancer:Pindel:DELLY:softSearch	score=99;PE=4:SR=3;score=4:PE=4;SR=0:nr=5;sc=5	exon	36011650	36013020	+	LOC_Os01g62220.1:exon_1
chr01	35913424	36087037	BreakDancer:Pindel:DELLY:softSearch	score=99;PE=4:SR=3;score=4:PE=4;SR=0:nr=5;sc=5	CDS	36011650	36013020	+	LOC_Os01g62220.1:cds_1
chr01	35913424	36087037	BreakDancer:Pindel:DELLY:softSearch	score=99;PE=4:SR=3;score=4:PE=4;SR=0:nr=5;sc=5	gene	36013832	36014697	-	LOC_Os01g62230
chr01	35913424	36087037	BreakDancer:Pindel:DELLY:softSearch	score=99;PE=4:SR=3;score=4:PE=4;SR=0:nr=5;sc=5	mRNA	36013832	36014697	-	LOC_Os01g62230.1
chr01	35913424	36087037	BreakDancer:Pindel:DELLY:softSearch	score=99;PE=4:SR=3;score=4:PE=4;SR=0:nr=5;sc=5	exon	36013832	36014697	-	LOC_Os01g62230.1:exon_1
chr01	35913424	36087037	BreakDancer:Pindel:DELLY:softSearch	score=99;PE=4:SR=3;score=4:PE=4;SR=0:nr=5;sc=5	five_prime_UTR	36014593	36014697	-	LOC_Os01g62230.1:utr_2
chr01	35913424	36087037	BreakDancer:Pindel:DELLY:softSearch	score=99;PE=4:SR=3;score=4:PE=4;SR=0:nr=5;sc=5	CDS	36014173	36014592	-	LOC_Os01g62230.1:cds_1
chr01	35913424	36087037	BreakDancer:Pindel:DELLY:softSearch	score=99;PE=4:SR=3;score=4:PE=4;SR=0:nr=5;sc=5	three_prime_UTR	36013832	36014172	-	LOC_Os01g62230.1:utr_1
chr01	35913424	36087037	BreakDancer:Pindel:DELLY:softSearch	score=99;PE=4:SR=3;score=4:PE=4;SR=0:nr=5;sc=5	gene	36017204	36023469	-	LOC_Os01g62244
chr01	35913424	36087037	BreakDancer:Pindel:DELLY:softSearch	score=99;PE=4:SR=3;score=4:PE=4;SR=0:nr=5;sc=5	mRNA	36017204	36023469	-	LOC_Os01g62244.1
chr01	35913424	36087037	BreakDancer:Pindel:DELLY:softSearch	score=99;PE=4:SR=3;score=4:PE=4;SR=0:nr=5;sc=5	exon	36023176	36023469	-	LOC_Os01g62244.1:exon_1
chr01	35913424	36087037	BreakDancer:Pindel:DELLY:softSearch	score=99;PE=4:SR=3;score=4:PE=4;SR=0:nr=5;sc=5	exon	36022954	36023056	-	LOC_Os01g62244.1:exon_2
chr01	35913424	36087037	BreakDancer:Pindel:DELLY:softSearch	score=99;PE=4:SR=3;score=4:PE=4;SR=0:nr=5;sc=5	exon	36019247	36019344	-	LOC_Os01g62244.1:exon_3
chr01	35913424	36087037	BreakDancer:Pindel:DELLY:softSearch	score=99;PE=4:SR=3;score=4:PE=4;SR=0:nr=5;sc=5	exon	36019062	36019162	-	LOC_Os01g62244.1:exon_4
chr01	35913424	36087037	BreakDancer:Pindel:DELLY:softSearch	score=99;PE=4:SR=3;score=4:PE=4;SR=0:nr=5;sc=5	exon	36018182	36018259	-	LOC_Os01g62244.1:exon_5
chr01	35913424	36087037	BreakDancer:Pindel:DELLY:softSearch	score=99;PE=4:SR=3;score=4:PE=4;SR=0:nr=5;sc=5	exon	36017204	36017742	-	LOC_Os01g62244.1:exon_6
chr01	35913424	36087037	BreakDancer:Pindel:DELLY:softSearch	score=99;PE=4:SR=3;score=4:PE=4;SR=0:nr=5;sc=5	five_prime_UTR	36023228	36023469	-	LOC_Os01g62244.1:utr_2
chr01	35913424	36087037	BreakDancer:Pindel:DELLY:softSearch	score=99;PE=4:SR=3;score=4:PE=4;SR=0:nr=5;sc=5	CDS	36023176	36023227	-	LOC_Os01g62244.1:cds_1
chr01	35913424	36087037	BreakDancer:Pindel:DELLY:softSearch	score=99;PE=4:SR=3;score=4:PE=4;SR=0:nr=5;sc=5	CDS	36022954	36023056	-	LOC_Os01g62244.1:cds_2
chr01	35913424	36087037	BreakDancer:Pindel:DELLY:softSearch	score=99;PE=4:SR=3;score=4:PE=4;SR=0:nr=5;sc=5	CDS	36019247	36019344	-	LOC_Os01g62244.1:cds_3
chr01	35913424	36087037	BreakDancer:Pindel:DELLY:softSearch	score=99;PE=4:SR=3;score=4:PE=4;SR=0:nr=5;sc=5	CDS	36019062	36019162	-	LOC_Os01g62244.1:cds_4
chr01	35913424	36087037	BreakDancer:Pindel:DELLY:softSearch	score=99;PE=4:SR=3;score=4:PE=4;SR=0:nr=5;sc=5	CDS	36018182	36018259	-	LOC_Os01g62244.1:cds_5
chr01	35913424	36087037	BreakDancer:Pindel:DELLY:softSearch	score=99;PE=4:SR=3;score=4:PE=4;SR=0:nr=5;sc=5	CDS	36017665	36017742	-	LOC_Os01g62244.1:cds_6
chr01	35913424	36087037	BreakDancer:Pindel:DELLY:softSearch	score=99;PE=4:SR=3;score=4:PE=4;SR=0:nr=5;sc=5	three_prime_UTR	36017204	36017664	-	LOC_Os01g62244.1:utr_1
chr01	35913424	36087037	BreakDancer:Pindel:DELLY:softSearch	score=99;PE=4:SR=3;score=4:PE=4;SR=0:nr=5;sc=5	mRNA	36018530	36023469	-	LOC_Os01g62244.2
chr01	35913424	36087037	BreakDancer:Pindel:DELLY:softSearch	score=99;PE=4:SR=3;score=4:PE=4;SR=0:nr=5;sc=5	exon	36023176	36023469	-	LOC_Os01g62244.2:exon_1
chr01	35913424	36087037	BreakDancer:Pindel:DELLY:softSearch	score=99;PE=4:SR=3;score=4:PE=4;SR=0:nr=5;sc=5	exon	36022954	36023056	-	LOC_Os01g62244.2:exon_2
chr01	35913424	36087037	BreakDancer:Pindel:DELLY:softSearch	score=99;PE=4:SR=3;score=4:PE=4;SR=0:nr=5;sc=5	exon	36019247	36019344	-	LOC_Os01g62244.2:exon_3
chr01	35913424	36087037	BreakDancer:Pindel:DELLY:softSearch	score=99;PE=4:SR=3;score=4:PE=4;SR=0:nr=5;sc=5	exon	36018530	36019162	-	LOC_Os01g62244.2:exon_4
chr01	35913424	36087037	BreakDancer:Pindel:DELLY:softSearch	score=99;PE=4:SR=3;score=4:PE=4;SR=0:nr=5;sc=5	five_prime_UTR	36023228	36023469	-	LOC_Os01g62244.2:utr_2
chr01	35913424	36087037	BreakDancer:Pindel:DELLY:softSearch	score=99;PE=4:SR=3;score=4:PE=4;SR=0:nr=5;sc=5	CDS	36023176	36023227	-	LOC_Os01g62244.2:cds_1
chr01	35913424	36087037	BreakDancer:Pindel:DELLY:softSearch	score=99;PE=4:SR=3;score=4:PE=4;SR=0:nr=5;sc=5	CDS	36022954	36023056	-	LOC_Os01g62244.2:cds_2
chr01	35913424	36087037	BreakDancer:Pindel:DELLY:softSearch	score=99;PE=4:SR=3;score=4:PE=4;SR=0:nr=5;sc=5	CDS	36019247	36019344	-	LOC_Os01g62244.2:cds_3
chr01	35913424	36087037	BreakDancer:Pindel:DELLY:softSearch	score=99;PE=4:SR=3;score=4:PE=4;SR=0:nr=5;sc=5	CDS	36018978	36019162	-	LOC_Os01g62244.2:cds_4
chr01	35913424	36087037	BreakDancer:Pindel:DELLY:softSearch	score=99;PE=4:SR=3;score=4:PE=4;SR=0:nr=5;sc=5	three_prime_UTR	36018530	36018977	-	LOC_Os01g62244.2:utr_1
chr01	35913424	36087037	BreakDancer:Pindel:DELLY:softSearch	score=99;PE=4:SR=3;score=4:PE=4;SR=0:nr=5;sc=5	mRNA	36017204	36019479	-	LOC_Os01g62244.3
chr01	35913424	36087037	BreakDancer:Pindel:DELLY:softSearch	score=99;PE=4:SR=3;score=4:PE=4;SR=0:nr=5;sc=5	exon	36019247	36019479	-	LOC_Os01g62244.3:exon_1
chr01	35913424	36087037	BreakDancer:Pindel:DELLY:softSearch	score=99;PE=4:SR=3;score=4:PE=4;SR=0:nr=5;sc=5	exon	36019062	36019162	-	LOC_Os01g62244.3:exon_2
chr01	35913424	36087037	BreakDancer:Pindel:DELLY:softSearch	score=99;PE=4:SR=3;score=4:PE=4;SR=0:nr=5;sc=5	exon	36018182	36018259	-	LOC_Os01g62244.3:exon_3
chr01	35913424	36087037	BreakDancer:Pindel:DELLY:softSearch	score=99;PE=4:SR=3;score=4:PE=4;SR=0:nr=5;sc=5	exon	36017204	36017742	-	LOC_Os01g62244.3:exon_4
chr01	35913424	36087037	BreakDancer:Pindel:DELLY:softSearch	score=99;PE=4:SR=3;score=4:PE=4;SR=0:nr=5;sc=5	five_prime_UTR	36019362	36019479	-	LOC_Os01g62244.3:utr_2
chr01	35913424	36087037	BreakDancer:Pindel:DELLY:softSearch	score=99;PE=4:SR=3;score=4:PE=4;SR=0:nr=5;sc=5	CDS	36019247	36019361	-	LOC_Os01g62244.3:cds_1
chr01	35913424	36087037	BreakDancer:Pindel:DELLY:softSearch	score=99;PE=4:SR=3;score=4:PE=4;SR=0:nr=5;sc=5	CDS	36019062	36019162	-	LOC_Os01g62244.3:cds_2
chr01	35913424	36087037	BreakDancer:Pindel:DELLY:softSearch	score=99;PE=4:SR=3;score=4:PE=4;SR=0:nr=5;sc=5	CDS	36018182	36018259	-	LOC_Os01g62244.3:cds_3
chr01	35913424	36087037	BreakDancer:Pindel:DELLY:softSearch	score=99;PE=4:SR=3;score=4:PE=4;SR=0:nr=5;sc=5	CDS	36017665	36017742	-	LOC_Os01g62244.3:cds_4
chr01	35913424	36087037	BreakDancer:Pindel:DELLY:softSearch	score=99;PE=4:SR=3;score=4:PE=4;SR=0:nr=5;sc=5	three_prime_UTR	36017204	36017664	-	LOC_Os01g62244.3:utr_1
chr01	35913424	36087037	BreakDancer:Pindel:DELLY:softSearch	score=99;PE=4:SR=3;score=4:PE=4;SR=0:nr=5;sc=5	gene	36029785	36030969	-	LOC_Os01g62260
chr01	35913424	36087037	BreakDancer:Pindel:DELLY:softSearch	score=99;PE=4:SR=3;score=4:PE=4;SR=0:nr=5;sc=5	mRNA	36029785	36030969	-	LOC_Os01g62260.1
chr01	35913424	36087037	BreakDancer:Pindel:DELLY:softSearch	score=99;PE=4:SR=3;score=4:PE=4;SR=0:nr=5;sc=5	exon	36029785	36030969	-	LOC_Os01g62260.1:exon_1
chr01	35913424	36087037	BreakDancer:Pindel:DELLY:softSearch	score=99;PE=4:SR=3;score=4:PE=4;SR=0:nr=5;sc=5	five_prime_UTR	36030838	36030969	-	LOC_Os01g62260.1:utr_2
chr01	35913424	36087037	BreakDancer:Pindel:DELLY:softSearch	score=99;PE=4:SR=3;score=4:PE=4;SR=0:nr=5;sc=5	CDS	36030094	36030837	-	LOC_Os01g62260.1:cds_1
chr01	35913424	36087037	BreakDancer:Pindel:DELLY:softSearch	score=99;PE=4:SR=3;score=4:PE=4;SR=0:nr=5;sc=5	three_prime_UTR	36029785	36030093	-	LOC_Os01g62260.1:utr_1
chr01	35913424	36087037	BreakDancer:Pindel:DELLY:softSearch	score=99;PE=4:SR=3;score=4:PE=4;SR=0:nr=5;sc=5	gene	36038829	36039219	+	LOC_Os01g62280
chr01	35913424	36087037	BreakDancer:Pindel:DELLY:softSearch	score=99;PE=4:SR=3;score=4:PE=4;SR=0:nr=5;sc=5	mRNA	36038829	36039219	+	LOC_Os01g62280.1
chr01	35913424	36087037	BreakDancer:Pindel:DELLY:softSearch	score=99;PE=4:SR=3;score=4:PE=4;SR=0:nr=5;sc=5	exon	36038829	36039040	+	LOC_Os01g62280.1:exon_1
chr01	35913424	36087037	BreakDancer:Pindel:DELLY:softSearch	score=99;PE=4:SR=3;score=4:PE=4;SR=0:nr=5;sc=5	exon	36039174	36039219	+	LOC_Os01g62280.1:exon_2
chr01	35913424	36087037	BreakDancer:Pindel:DELLY:softSearch	score=99;PE=4:SR=3;score=4:PE=4;SR=0:nr=5;sc=5	CDS	36038829	36039040	+	LOC_Os01g62280.1:cds_1
chr01	35913424	36087037	BreakDancer:Pindel:DELLY:softSearch	score=99;PE=4:SR=3;score=4:PE=4;SR=0:nr=5;sc=5	CDS	36039174	36039219	+	LOC_Os01g62280.1:cds_2
chr01	35913424	36087037	BreakDancer:Pindel:DELLY:softSearch	score=99;PE=4:SR=3;score=4:PE=4;SR=0:nr=5;sc=5	gene	36039706	36043510	+	LOC_Os01g62290
chr01	35913424	36087037	BreakDancer:Pindel:DELLY:softSearch	score=99;PE=4:SR=3;score=4:PE=4;SR=0:nr=5;sc=5	mRNA	36039706	36043510	+	LOC_Os01g62290.1
chr01	35913424	36087037	BreakDancer:Pindel:DELLY:softSearch	score=99;PE=4:SR=3;score=4:PE=4;SR=0:nr=5;sc=5	exon	36039706	36040055	+	LOC_Os01g62290.1:exon_1
chr01	35913424	36087037	BreakDancer:Pindel:DELLY:softSearch	score=99;PE=4:SR=3;score=4:PE=4;SR=0:nr=5;sc=5	exon	36041235	36043510	+	LOC_Os01g62290.1:exon_2
chr01	35913424	36087037	BreakDancer:Pindel:DELLY:softSearch	score=99;PE=4:SR=3;score=4:PE=4;SR=0:nr=5;sc=5	five_prime_UTR	36039706	36039844	+	LOC_Os01g62290.1:utr_1
chr01	35913424	36087037	BreakDancer:Pindel:DELLY:softSearch	score=99;PE=4:SR=3;score=4:PE=4;SR=0:nr=5;sc=5	CDS	36039845	36040055	+	LOC_Os01g62290.1:cds_1
chr01	35913424	36087037	BreakDancer:Pindel:DELLY:softSearch	score=99;PE=4:SR=3;score=4:PE=4;SR=0:nr=5;sc=5	CDS	36041235	36042970	+	LOC_Os01g62290.1:cds_2
chr01	35913424	36087037	BreakDancer:Pindel:DELLY:softSearch	score=99;PE=4:SR=3;score=4:PE=4;SR=0:nr=5;sc=5	three_prime_UTR	36042971	36043510	+	LOC_Os01g62290.1:utr_2
chr01	35913424	36087037	BreakDancer:Pindel:DELLY:softSearch	score=99;PE=4:SR=3;score=4:PE=4;SR=0:nr=5;sc=5	mRNA	36039706	36043510	+	LOC_Os01g62290.2
chr01	35913424	36087037	BreakDancer:Pindel:DELLY:softSearch	score=99;PE=4:SR=3;score=4:PE=4;SR=0:nr=5;sc=5	exon	36039706	36040055	+	LOC_Os01g62290.2:exon_1
chr01	35913424	36087037	BreakDancer:Pindel:DELLY:softSearch	score=99;PE=4:SR=3;score=4:PE=4;SR=0:nr=5;sc=5	exon	36041235	36042643	+	LOC_Os01g62290.2:exon_2
chr01	35913424	36087037	BreakDancer:Pindel:DELLY:softSearch	score=99;PE=4:SR=3;score=4:PE=4;SR=0:nr=5;sc=5	exon	36042746	36043510	+	LOC_Os01g62290.2:exon_3
chr01	35913424	36087037	BreakDancer:Pindel:DELLY:softSearch	score=99;PE=4:SR=3;score=4:PE=4;SR=0:nr=5;sc=5	five_prime_UTR	36039706	36039844	+	LOC_Os01g62290.2:utr_1
chr01	35913424	36087037	BreakDancer:Pindel:DELLY:softSearch	score=99;PE=4:SR=3;score=4:PE=4;SR=0:nr=5;sc=5	CDS	36039845	36040055	+	LOC_Os01g62290.2:cds_1
chr01	35913424	36087037	BreakDancer:Pindel:DELLY:softSearch	score=99;PE=4:SR=3;score=4:PE=4;SR=0:nr=5;sc=5	CDS	36041235	36042643	+	LOC_Os01g62290.2:cds_2
chr01	35913424	36087037	BreakDancer:Pindel:DELLY:softSearch	score=99;PE=4:SR=3;score=4:PE=4;SR=0:nr=5;sc=5	CDS	36042746	36042970	+	LOC_Os01g62290.2:cds_3
chr01	35913424	36087037	BreakDancer:Pindel:DELLY:softSearch	score=99;PE=4:SR=3;score=4:PE=4;SR=0:nr=5;sc=5	three_prime_UTR	36042971	36043510	+	LOC_Os01g62290.2:utr_2
chr01	35913424	36087037	BreakDancer:Pindel:DELLY:softSearch	score=99;PE=4:SR=3;score=4:PE=4;SR=0:nr=5;sc=5	gene	36044120	36046602	-	LOC_Os01g62300
chr01	35913424	36087037	BreakDancer:Pindel:DELLY:softSearch	score=99;PE=4:SR=3;score=4:PE=4;SR=0:nr=5;sc=5	mRNA	36044120	36046602	-	LOC_Os01g62300.1
chr01	35913424	36087037	BreakDancer:Pindel:DELLY:softSearch	score=99;PE=4:SR=3;score=4:PE=4;SR=0:nr=5;sc=5	exon	36044120	36046602	-	LOC_Os01g62300.1:exon_1
chr01	35913424	36087037	BreakDancer:Pindel:DELLY:softSearch	score=99;PE=4:SR=3;score=4:PE=4;SR=0:nr=5;sc=5	five_prime_UTR	36046048	36046602	-	LOC_Os01g62300.1:utr_2
chr01	35913424	36087037	BreakDancer:Pindel:DELLY:softSearch	score=99;PE=4:SR=3;score=4:PE=4;SR=0:nr=5;sc=5	CDS	36044482	36046047	-	LOC_Os01g62300.1:cds_1
chr01	35913424	36087037	BreakDancer:Pindel:DELLY:softSearch	score=99;PE=4:SR=3;score=4:PE=4;SR=0:nr=5;sc=5	three_prime_UTR	36044120	36044481	-	LOC_Os01g62300.1:utr_1
chr01	35913424	36087037	BreakDancer:Pindel:DELLY:softSearch	score=99;PE=4:SR=3;score=4:PE=4;SR=0:nr=5;sc=5	gene	36057344	36059634	-	LOC_Os01g62310
chr01	35913424	36087037	BreakDancer:Pindel:DELLY:softSearch	score=99;PE=4:SR=3;score=4:PE=4;SR=0:nr=5;sc=5	mRNA	36057344	36059634	-	LOC_Os01g62310.1
chr01	35913424	36087037	BreakDancer:Pindel:DELLY:softSearch	score=99;PE=4:SR=3;score=4:PE=4;SR=0:nr=5;sc=5	exon	36059084	36059634	-	LOC_Os01g62310.1:exon_1
chr01	35913424	36087037	BreakDancer:Pindel:DELLY:softSearch	score=99;PE=4:SR=3;score=4:PE=4;SR=0:nr=5;sc=5	exon	36057344	36058045	-	LOC_Os01g62310.1:exon_2
chr01	35913424	36087037	BreakDancer:Pindel:DELLY:softSearch	score=99;PE=4:SR=3;score=4:PE=4;SR=0:nr=5;sc=5	five_prime_UTR	36059568	36059634	-	LOC_Os01g62310.1:utr_2
chr01	35913424	36087037	BreakDancer:Pindel:DELLY:softSearch	score=99;PE=4:SR=3;score=4:PE=4;SR=0:nr=5;sc=5	CDS	36059084	36059567	-	LOC_Os01g62310.1:cds_1
chr01	35913424	36087037	BreakDancer:Pindel:DELLY:softSearch	score=99;PE=4:SR=3;score=4:PE=4;SR=0:nr=5;sc=5	CDS	36057588	36058045	-	LOC_Os01g62310.1:cds_2
chr01	35913424	36087037	BreakDancer:Pindel:DELLY:softSearch	score=99;PE=4:SR=3;score=4:PE=4;SR=0:nr=5;sc=5	three_prime_UTR	36057344	36057587	-	LOC_Os01g62310.1:utr_1
chr01	35913424	36087037	BreakDancer:Pindel:DELLY:softSearch	score=99;PE=4:SR=3;score=4:PE=4;SR=0:nr=5;sc=5	gene	36068719	36073169	+	LOC_Os01g62320
chr01	35913424	36087037	BreakDancer:Pindel:DELLY:softSearch	score=99;PE=4:SR=3;score=4:PE=4;SR=0:nr=5;sc=5	mRNA	36068719	36073169	+	LOC_Os01g62320.1
chr01	35913424	36087037	BreakDancer:Pindel:DELLY:softSearch	score=99;PE=4:SR=3;score=4:PE=4;SR=0:nr=5;sc=5	exon	36068719	36069343	+	LOC_Os01g62320.1:exon_1
chr01	35913424	36087037	BreakDancer:Pindel:DELLY:softSearch	score=99;PE=4:SR=3;score=4:PE=4;SR=0:nr=5;sc=5	exon	36069610	36069842	+	LOC_Os01g62320.1:exon_2
chr01	35913424	36087037	BreakDancer:Pindel:DELLY:softSearch	score=99;PE=4:SR=3;score=4:PE=4;SR=0:nr=5;sc=5	exon	36069922	36070654	+	LOC_Os01g62320.1:exon_3
chr01	35913424	36087037	BreakDancer:Pindel:DELLY:softSearch	score=99;PE=4:SR=3;score=4:PE=4;SR=0:nr=5;sc=5	exon	36070746	36071224	+	LOC_Os01g62320.1:exon_4
chr01	35913424	36087037	BreakDancer:Pindel:DELLY:softSearch	score=99;PE=4:SR=3;score=4:PE=4;SR=0:nr=5;sc=5	exon	36071258	36071357	+	LOC_Os01g62320.1:exon_5
chr01	35913424	36087037	BreakDancer:Pindel:DELLY:softSearch	score=99;PE=4:SR=3;score=4:PE=4;SR=0:nr=5;sc=5	exon	36071508	36072370	+	LOC_Os01g62320.1:exon_6
chr01	35913424	36087037	BreakDancer:Pindel:DELLY:softSearch	score=99;PE=4:SR=3;score=4:PE=4;SR=0:nr=5;sc=5	exon	36072402	36073169	+	LOC_Os01g62320.1:exon_7
chr01	35913424	36087037	BreakDancer:Pindel:DELLY:softSearch	score=99;PE=4:SR=3;score=4:PE=4;SR=0:nr=5;sc=5	CDS	36068719	36069343	+	LOC_Os01g62320.1:cds_1
chr01	35913424	36087037	BreakDancer:Pindel:DELLY:softSearch	score=99;PE=4:SR=3;score=4:PE=4;SR=0:nr=5;sc=5	CDS	36069610	36069842	+	LOC_Os01g62320.1:cds_2
chr01	35913424	36087037	BreakDancer:Pindel:DELLY:softSearch	score=99;PE=4:SR=3;score=4:PE=4;SR=0:nr=5;sc=5	CDS	36069922	36070654	+	LOC_Os01g62320.1:cds_3
chr01	35913424	36087037	BreakDancer:Pindel:DELLY:softSearch	score=99;PE=4:SR=3;score=4:PE=4;SR=0:nr=5;sc=5	CDS	36070746	36071224	+	LOC_Os01g62320.1:cds_4
chr01	35913424	36087037	BreakDancer:Pindel:DELLY:softSearch	score=99;PE=4:SR=3;score=4:PE=4;SR=0:nr=5;sc=5	CDS	36071258	36071357	+	LOC_Os01g62320.1:cds_5
chr01	35913424	36087037	BreakDancer:Pindel:DELLY:softSearch	score=99;PE=4:SR=3;score=4:PE=4;SR=0:nr=5;sc=5	CDS	36071508	36072370	+	LOC_Os01g62320.1:cds_6
chr01	35913424	36087037	BreakDancer:Pindel:DELLY:softSearch	score=99;PE=4:SR=3;score=4:PE=4;SR=0:nr=5;sc=5	CDS	36072402	36073169	+	LOC_Os01g62320.1:cds_7
chr01	35913424	36087037	BreakDancer:Pindel:DELLY:softSearch	score=99;PE=4:SR=3;score=4:PE=4;SR=0:nr=5;sc=5	gene	36073881	36075674	+	LOC_Os01g62330
chr01	35913424	36087037	BreakDancer:Pindel:DELLY:softSearch	score=99;PE=4:SR=3;score=4:PE=4;SR=0:nr=5;sc=5	mRNA	36073881	36075674	+	LOC_Os01g62330.1
chr01	35913424	36087037	BreakDancer:Pindel:DELLY:softSearch	score=99;PE=4:SR=3;score=4:PE=4;SR=0:nr=5;sc=5	exon	36073881	36074458	+	LOC_Os01g62330.1:exon_1
chr01	35913424	36087037	BreakDancer:Pindel:DELLY:softSearch	score=99;PE=4:SR=3;score=4:PE=4;SR=0:nr=5;sc=5	exon	36074732	36075674	+	LOC_Os01g62330.1:exon_2
chr01	35913424	36087037	BreakDancer:Pindel:DELLY:softSearch	score=99;PE=4:SR=3;score=4:PE=4;SR=0:nr=5;sc=5	CDS	36073881	36074458	+	LOC_Os01g62330.1:cds_1
chr01	35913424	36087037	BreakDancer:Pindel:DELLY:softSearch	score=99;PE=4:SR=3;score=4:PE=4;SR=0:nr=5;sc=5	CDS	36074732	36075674	+	LOC_Os01g62330.1:cds_2
chr01	35913424	36087037	BreakDancer:Pindel:DELLY:softSearch	score=99;PE=4:SR=3;score=4:PE=4;SR=0:nr=5;sc=5	gene	36076072	36079276	-	LOC_Os01g62340
chr01	35913424	36087037	BreakDancer:Pindel:DELLY:softSearch	score=99;PE=4:SR=3;score=4:PE=4;SR=0:nr=5;sc=5	mRNA	36076072	36079276	-	LOC_Os01g62340.1
chr01	35913424	36087037	BreakDancer:Pindel:DELLY:softSearch	score=99;PE=4:SR=3;score=4:PE=4;SR=0:nr=5;sc=5	exon	36079226	36079276	-	LOC_Os01g62340.1:exon_1
chr01	35913424	36087037	BreakDancer:Pindel:DELLY:softSearch	score=99;PE=4:SR=3;score=4:PE=4;SR=0:nr=5;sc=5	exon	36077657	36078946	-	LOC_Os01g62340.1:exon_2
chr01	35913424	36087037	BreakDancer:Pindel:DELLY:softSearch	score=99;PE=4:SR=3;score=4:PE=4;SR=0:nr=5;sc=5	exon	36077235	36077576	-	LOC_Os01g62340.1:exon_3
chr01	35913424	36087037	BreakDancer:Pindel:DELLY:softSearch	score=99;PE=4:SR=3;score=4:PE=4;SR=0:nr=5;sc=5	exon	36077019	36077078	-	LOC_Os01g62340.1:exon_4
chr01	35913424	36087037	BreakDancer:Pindel:DELLY:softSearch	score=99;PE=4:SR=3;score=4:PE=4;SR=0:nr=5;sc=5	exon	36076406	36076756	-	LOC_Os01g62340.1:exon_5
chr01	35913424	36087037	BreakDancer:Pindel:DELLY:softSearch	score=99;PE=4:SR=3;score=4:PE=4;SR=0:nr=5;sc=5	exon	36076072	36076374	-	LOC_Os01g62340.1:exon_6
chr01	35913424	36087037	BreakDancer:Pindel:DELLY:softSearch	score=99;PE=4:SR=3;score=4:PE=4;SR=0:nr=5;sc=5	CDS	36079226	36079276	-	LOC_Os01g62340.1:cds_1
chr01	35913424	36087037	BreakDancer:Pindel:DELLY:softSearch	score=99;PE=4:SR=3;score=4:PE=4;SR=0:nr=5;sc=5	CDS	36077657	36078946	-	LOC_Os01g62340.1:cds_2
chr01	35913424	36087037	BreakDancer:Pindel:DELLY:softSearch	score=99;PE=4:SR=3;score=4:PE=4;SR=0:nr=5;sc=5	CDS	36077235	36077576	-	LOC_Os01g62340.1:cds_3
chr01	35913424	36087037	BreakDancer:Pindel:DELLY:softSearch	score=99;PE=4:SR=3;score=4:PE=4;SR=0:nr=5;sc=5	CDS	36077019	36077078	-	LOC_Os01g62340.1:cds_4
chr01	35913424	36087037	BreakDancer:Pindel:DELLY:softSearch	score=99;PE=4:SR=3;score=4:PE=4;SR=0:nr=5;sc=5	CDS	36076406	36076756	-	LOC_Os01g62340.1:cds_5
chr01	35913424	36087037	BreakDancer:Pindel:DELLY:softSearch	score=99;PE=4:SR=3;score=4:PE=4;SR=0:nr=5;sc=5	CDS	36076072	36076374	-	LOC_Os01g62340.1:cds_6
chr01	35913424	36087037	BreakDancer:Pindel:DELLY:softSearch	score=99;PE=4:SR=3;score=4:PE=4;SR=0:nr=5;sc=5	gene	36083051	36085662	-	LOC_Os01g62350
chr01	35913424	36087037	BreakDancer:Pindel:DELLY:softSearch	score=99;PE=4:SR=3;score=4:PE=4;SR=0:nr=5;sc=5	mRNA	36083051	36085662	-	LOC_Os01g62350.1
chr01	35913424	36087037	BreakDancer:Pindel:DELLY:softSearch	score=99;PE=4:SR=3;score=4:PE=4;SR=0:nr=5;sc=5	exon	36085617	36085662	-	LOC_Os01g62350.1:exon_1
chr01	35913424	36087037	BreakDancer:Pindel:DELLY:softSearch	score=99;PE=4:SR=3;score=4:PE=4;SR=0:nr=5;sc=5	exon	36085355	36085483	-	LOC_Os01g62350.1:exon_2
chr01	35913424	36087037	BreakDancer:Pindel:DELLY:softSearch	score=99;PE=4:SR=3;score=4:PE=4;SR=0:nr=5;sc=5	exon	36084104	36084303	-	LOC_Os01g62350.1:exon_3
chr01	35913424	36087037	BreakDancer:Pindel:DELLY:softSearch	score=99;PE=4:SR=3;score=4:PE=4;SR=0:nr=5;sc=5	exon	36083051	36083295	-	LOC_Os01g62350.1:exon_4
chr01	35913424	36087037	BreakDancer:Pindel:DELLY:softSearch	score=99;PE=4:SR=3;score=4:PE=4;SR=0:nr=5;sc=5	five_prime_UTR	36085617	36085662	-	LOC_Os01g62350.1:utr_3
chr01	35913424	36087037	BreakDancer:Pindel:DELLY:softSearch	score=99;PE=4:SR=3;score=4:PE=4;SR=0:nr=5;sc=5	five_prime_UTR	36085457	36085483	-	LOC_Os01g62350.1:utr_2
chr01	35913424	36087037	BreakDancer:Pindel:DELLY:softSearch	score=99;PE=4:SR=3;score=4:PE=4;SR=0:nr=5;sc=5	CDS	36085355	36085456	-	LOC_Os01g62350.1:cds_1
chr01	35913424	36087037	BreakDancer:Pindel:DELLY:softSearch	score=99;PE=4:SR=3;score=4:PE=4;SR=0:nr=5;sc=5	CDS	36084104	36084303	-	LOC_Os01g62350.1:cds_2
chr01	35913424	36087037	BreakDancer:Pindel:DELLY:softSearch	score=99;PE=4:SR=3;score=4:PE=4;SR=0:nr=5;sc=5	CDS	36083265	36083295	-	LOC_Os01g62350.1:cds_3
chr01	35913424	36087037	BreakDancer:Pindel:DELLY:softSearch	score=99;PE=4:SR=3;score=4:PE=4;SR=0:nr=5;sc=5	three_prime_UTR	36083051	36083264	-	LOC_Os01g62350.1:utr_1
chr01	41592258	41604595	BreakDancer:DELLY	score=99;PE=5:PE=7;SR=0	gene	41592216	41594985	-	LOC_Os01g71810
chr01	41592258	41604595	BreakDancer:DELLY	score=99;PE=5:PE=7;SR=0	mRNA	41592216	41594985	-	LOC_Os01g71810.1
chr01	41592258	41604595	BreakDancer:DELLY	score=99;PE=5:PE=7;SR=0	exon	41594875	41594985	-	LOC_Os01g71810.1:exon_1
chr01	41592258	41604595	BreakDancer:DELLY	score=99;PE=5:PE=7;SR=0	exon	41592216	41593315	-	LOC_Os01g71810.1:exon_2
chr01	41592258	41604595	BreakDancer:DELLY	score=99;PE=5:PE=7;SR=0	five_prime_UTR	41594882	41594985	-	LOC_Os01g71810.1:utr_2
chr01	41592258	41604595	BreakDancer:DELLY	score=99;PE=5:PE=7;SR=0	CDS	41594875	41594881	-	LOC_Os01g71810.1:cds_1
chr01	41592258	41604595	BreakDancer:DELLY	score=99;PE=5:PE=7;SR=0	CDS	41592366	41593315	-	LOC_Os01g71810.1:cds_2
chr01	41592258	41604595	BreakDancer:DELLY	score=99;PE=5:PE=7;SR=0	three_prime_UTR	41592216	41592365	-	LOC_Os01g71810.1:utr_1
chr01	41592258	41604595	BreakDancer:DELLY	score=99;PE=5:PE=7;SR=0	gene	41597270	41598692	-	LOC_Os01g71820
chr01	41592258	41604595	BreakDancer:DELLY	score=99;PE=5:PE=7;SR=0	mRNA	41597270	41598692	-	LOC_Os01g71820.1
chr01	41592258	41604595	BreakDancer:DELLY	score=99;PE=5:PE=7;SR=0	exon	41598581	41598692	-	LOC_Os01g71820.1:exon_1
chr01	41592258	41604595	BreakDancer:DELLY	score=99;PE=5:PE=7;SR=0	exon	41597270	41598387	-	LOC_Os01g71820.1:exon_2
chr01	41592258	41604595	BreakDancer:DELLY	score=99;PE=5:PE=7;SR=0	five_prime_UTR	41598588	41598692	-	LOC_Os01g71820.1:utr_2
chr01	41592258	41604595	BreakDancer:DELLY	score=99;PE=5:PE=7;SR=0	CDS	41598581	41598587	-	LOC_Os01g71820.1:cds_1
chr01	41592258	41604595	BreakDancer:DELLY	score=99;PE=5:PE=7;SR=0	CDS	41597438	41598387	-	LOC_Os01g71820.1:cds_2
chr01	41592258	41604595	BreakDancer:DELLY	score=99;PE=5:PE=7;SR=0	three_prime_UTR	41597270	41597437	-	LOC_Os01g71820.1:utr_1
chr01	41592258	41604595	BreakDancer:DELLY	score=99;PE=5:PE=7;SR=0	gene	41603297	41604680	+	LOC_Os01g71830
chr01	41592258	41604595	BreakDancer:DELLY	score=99;PE=5:PE=7;SR=0	mRNA	41603297	41604680	+	LOC_Os01g71830.1
chr01	41592258	41604595	BreakDancer:DELLY	score=99;PE=5:PE=7;SR=0	exon	41603297	41603376	+	LOC_Os01g71830.1:exon_1
chr01	41592258	41604595	BreakDancer:DELLY	score=99;PE=5:PE=7;SR=0	exon	41603555	41604680	+	LOC_Os01g71830.1:exon_2
chr01	41592258	41604595	BreakDancer:DELLY	score=99;PE=5:PE=7;SR=0	five_prime_UTR	41603297	41603369	+	LOC_Os01g71830.1:utr_1
chr01	41592258	41604595	BreakDancer:DELLY	score=99;PE=5:PE=7;SR=0	CDS	41603370	41603376	+	LOC_Os01g71830.1:cds_1
chr01	41592258	41604595	BreakDancer:DELLY	score=99;PE=5:PE=7;SR=0	CDS	41603555	41604504	+	LOC_Os01g71830.1:cds_2
chr01	41592258	41604595	BreakDancer:DELLY	score=99;PE=5:PE=7;SR=0	three_prime_UTR	41604505	41604680	+	LOC_Os01g71830.1:utr_2
chr02	7163536	7225306	BreakDancer:DELLY	score=99;PE=8:PE=8;SR=0	gene	7164822	7167891	+	LOC_Os02g13420
chr02	7163536	7225306	BreakDancer:DELLY	score=99;PE=8:PE=8;SR=0	mRNA	7164822	7167891	+	LOC_Os02g13420.1
chr02	7163536	7225306	BreakDancer:DELLY	score=99;PE=8:PE=8;SR=0	exon	7164822	7166406	+	LOC_Os02g13420.1:exon_1
chr02	7163536	7225306	BreakDancer:DELLY	score=99;PE=8:PE=8;SR=0	exon	7167641	7167891	+	LOC_Os02g13420.1:exon_2
chr02	7163536	7225306	BreakDancer:DELLY	score=99;PE=8:PE=8;SR=0	CDS	7164822	7166406	+	LOC_Os02g13420.1:cds_1
chr02	7163536	7225306	BreakDancer:DELLY	score=99;PE=8:PE=8;SR=0	CDS	7167641	7167891	+	LOC_Os02g13420.1:cds_2
chr02	7163536	7225306	BreakDancer:DELLY	score=99;PE=8:PE=8;SR=0	gene	7172422	7175962	-	LOC_Os02g13430
chr02	7163536	7225306	BreakDancer:DELLY	score=99;PE=8:PE=8;SR=0	mRNA	7172422	7175962	-	LOC_Os02g13430.1
chr02	7163536	7225306	BreakDancer:DELLY	score=99;PE=8:PE=8;SR=0	exon	7173283	7175962	-	LOC_Os02g13430.1:exon_1
chr02	7163536	7225306	BreakDancer:DELLY	score=99;PE=8:PE=8;SR=0	exon	7172422	7172944	-	LOC_Os02g13430.1:exon_2
chr02	7163536	7225306	BreakDancer:DELLY	score=99;PE=8:PE=8;SR=0	five_prime_UTR	7175909	7175962	-	LOC_Os02g13430.1:utr_2
chr02	7163536	7225306	BreakDancer:DELLY	score=99;PE=8:PE=8;SR=0	CDS	7173283	7175908	-	LOC_Os02g13430.1:cds_1
chr02	7163536	7225306	BreakDancer:DELLY	score=99;PE=8:PE=8;SR=0	CDS	7172556	7172944	-	LOC_Os02g13430.1:cds_2
chr02	7163536	7225306	BreakDancer:DELLY	score=99;PE=8:PE=8;SR=0	three_prime_UTR	7172422	7172555	-	LOC_Os02g13430.1:utr_1
chr02	7163536	7225306	BreakDancer:DELLY	score=99;PE=8:PE=8;SR=0	gene	7177378	7178234	-	LOC_Os02g13440
chr02	7163536	7225306	BreakDancer:DELLY	score=99;PE=8:PE=8;SR=0	mRNA	7177378	7178234	-	LOC_Os02g13440.1
chr02	7163536	7225306	BreakDancer:DELLY	score=99;PE=8:PE=8;SR=0	exon	7177906	7178234	-	LOC_Os02g13440.1:exon_1
chr02	7163536	7225306	BreakDancer:DELLY	score=99;PE=8:PE=8;SR=0	exon	7177378	7177732	-	LOC_Os02g13440.1:exon_2
chr02	7163536	7225306	BreakDancer:DELLY	score=99;PE=8:PE=8;SR=0	CDS	7177906	7178234	-	LOC_Os02g13440.1:cds_1
chr02	7163536	7225306	BreakDancer:DELLY	score=99;PE=8:PE=8;SR=0	CDS	7177378	7177732	-	LOC_Os02g13440.1:cds_2
chr02	7163536	7225306	BreakDancer:DELLY	score=99;PE=8:PE=8;SR=0	gene	7179394	7181309	-	LOC_Os02g13450
chr02	7163536	7225306	BreakDancer:DELLY	score=99;PE=8:PE=8;SR=0	mRNA	7179394	7181309	-	LOC_Os02g13450.1
chr02	7163536	7225306	BreakDancer:DELLY	score=99;PE=8:PE=8;SR=0	exon	7181228	7181309	-	LOC_Os02g13450.1:exon_1
chr02	7163536	7225306	BreakDancer:DELLY	score=99;PE=8:PE=8;SR=0	exon	7179394	7179572	-	LOC_Os02g13450.1:exon_2
chr02	7163536	7225306	BreakDancer:DELLY	score=99;PE=8:PE=8;SR=0	CDS	7181228	7181309	-	LOC_Os02g13450.1:cds_1
chr02	7163536	7225306	BreakDancer:DELLY	score=99;PE=8:PE=8;SR=0	CDS	7179394	7179572	-	LOC_Os02g13450.1:cds_2
chr02	7163536	7225306	BreakDancer:DELLY	score=99;PE=8:PE=8;SR=0	gene	7183462	7187529	-	LOC_Os02g13460
chr02	7163536	7225306	BreakDancer:DELLY	score=99;PE=8:PE=8;SR=0	mRNA	7183462	7187529	-	LOC_Os02g13460.1
chr02	7163536	7225306	BreakDancer:DELLY	score=99;PE=8:PE=8;SR=0	exon	7187401	7187529	-	LOC_Os02g13460.1:exon_1
chr02	7163536	7225306	BreakDancer:DELLY	score=99;PE=8:PE=8;SR=0	exon	7186828	7187269	-	LOC_Os02g13460.1:exon_2
chr02	7163536	7225306	BreakDancer:DELLY	score=99;PE=8:PE=8;SR=0	exon	7186447	7186463	-	LOC_Os02g13460.1:exon_3
chr02	7163536	7225306	BreakDancer:DELLY	score=99;PE=8:PE=8;SR=0	exon	7186234	7186333	-	LOC_Os02g13460.1:exon_4
chr02	7163536	7225306	BreakDancer:DELLY	score=99;PE=8:PE=8;SR=0	exon	7183889	7184475	-	LOC_Os02g13460.1:exon_5
chr02	7163536	7225306	BreakDancer:DELLY	score=99;PE=8:PE=8;SR=0	exon	7183462	7183791	-	LOC_Os02g13460.1:exon_6
chr02	7163536	7225306	BreakDancer:DELLY	score=99;PE=8:PE=8;SR=0	CDS	7187401	7187529	-	LOC_Os02g13460.1:cds_1
chr02	7163536	7225306	BreakDancer:DELLY	score=99;PE=8:PE=8;SR=0	CDS	7186828	7187269	-	LOC_Os02g13460.1:cds_2
chr02	7163536	7225306	BreakDancer:DELLY	score=99;PE=8:PE=8;SR=0	CDS	7186447	7186463	-	LOC_Os02g13460.1:cds_3
chr02	7163536	7225306	BreakDancer:DELLY	score=99;PE=8:PE=8;SR=0	CDS	7186234	7186333	-	LOC_Os02g13460.1:cds_4
chr02	7163536	7225306	BreakDancer:DELLY	score=99;PE=8:PE=8;SR=0	CDS	7183889	7184475	-	LOC_Os02g13460.1:cds_5
chr02	7163536	7225306	BreakDancer:DELLY	score=99;PE=8:PE=8;SR=0	CDS	7183462	7183791	-	LOC_Os02g13460.1:cds_6
chr02	7163536	7225306	BreakDancer:DELLY	score=99;PE=8:PE=8;SR=0	gene	7192204	7198866	-	LOC_Os02g13470
chr02	7163536	7225306	BreakDancer:DELLY	score=99;PE=8:PE=8;SR=0	mRNA	7192204	7198866	-	LOC_Os02g13470.1
chr02	7163536	7225306	BreakDancer:DELLY	score=99;PE=8:PE=8;SR=0	exon	7198711	7198866	-	LOC_Os02g13470.1:exon_1
chr02	7163536	7225306	BreakDancer:DELLY	score=99;PE=8:PE=8;SR=0	exon	7196976	7197781	-	LOC_Os02g13470.1:exon_2
chr02	7163536	7225306	BreakDancer:DELLY	score=99;PE=8:PE=8;SR=0	exon	7195910	7196708	-	LOC_Os02g13470.1:exon_3
chr02	7163536	7225306	BreakDancer:DELLY	score=99;PE=8:PE=8;SR=0	exon	7192838	7195868	-	LOC_Os02g13470.1:exon_4
chr02	7163536	7225306	BreakDancer:DELLY	score=99;PE=8:PE=8;SR=0	exon	7192204	7192796	-	LOC_Os02g13470.1:exon_5
chr02	7163536	7225306	BreakDancer:DELLY	score=99;PE=8:PE=8;SR=0	CDS	7198711	7198866	-	LOC_Os02g13470.1:cds_1
chr02	7163536	7225306	BreakDancer:DELLY	score=99;PE=8:PE=8;SR=0	CDS	7196976	7197781	-	LOC_Os02g13470.1:cds_2
chr02	7163536	7225306	BreakDancer:DELLY	score=99;PE=8:PE=8;SR=0	CDS	7195910	7196708	-	LOC_Os02g13470.1:cds_3
chr02	7163536	7225306	BreakDancer:DELLY	score=99;PE=8:PE=8;SR=0	CDS	7192838	7195868	-	LOC_Os02g13470.1:cds_4
chr02	7163536	7225306	BreakDancer:DELLY	score=99;PE=8:PE=8;SR=0	CDS	7192204	7192796	-	LOC_Os02g13470.1:cds_5
chr02	7163536	7225306	BreakDancer:DELLY	score=99;PE=8:PE=8;SR=0	gene	7203990	7204825	-	LOC_Os02g13480
chr02	7163536	7225306	BreakDancer:DELLY	score=99;PE=8:PE=8;SR=0	mRNA	7203990	7204825	-	LOC_Os02g13480.1
chr02	7163536	7225306	BreakDancer:DELLY	score=99;PE=8:PE=8;SR=0	exon	7204633	7204825	-	LOC_Os02g13480.1:exon_1
chr02	7163536	7225306	BreakDancer:DELLY	score=99;PE=8:PE=8;SR=0	exon	7203990	7204579	-	LOC_Os02g13480.1:exon_2
chr02	7163536	7225306	BreakDancer:DELLY	score=99;PE=8:PE=8;SR=0	CDS	7204633	7204825	-	LOC_Os02g13480.1:cds_1
chr02	7163536	7225306	BreakDancer:DELLY	score=99;PE=8:PE=8;SR=0	CDS	7203990	7204579	-	LOC_Os02g13480.1:cds_2
chr02	7163536	7225306	BreakDancer:DELLY	score=99;PE=8:PE=8;SR=0	gene	7206344	7209363	+	LOC_Os02g13490
chr02	7163536	7225306	BreakDancer:DELLY	score=99;PE=8:PE=8;SR=0	mRNA	7206344	7209363	+	LOC_Os02g13490.1
chr02	7163536	7225306	BreakDancer:DELLY	score=99;PE=8:PE=8;SR=0	exon	7206344	7208541	+	LOC_Os02g13490.1:exon_1
chr02	7163536	7225306	BreakDancer:DELLY	score=99;PE=8:PE=8;SR=0	exon	7208638	7208748	+	LOC_Os02g13490.1:exon_2
chr02	7163536	7225306	BreakDancer:DELLY	score=99;PE=8:PE=8;SR=0	exon	7208833	7208905	+	LOC_Os02g13490.1:exon_3
chr02	7163536	7225306	BreakDancer:DELLY	score=99;PE=8:PE=8;SR=0	exon	7209000	7209098	+	LOC_Os02g13490.1:exon_4
chr02	7163536	7225306	BreakDancer:DELLY	score=99;PE=8:PE=8;SR=0	exon	7209178	7209363	+	LOC_Os02g13490.1:exon_5
chr02	7163536	7225306	BreakDancer:DELLY	score=99;PE=8:PE=8;SR=0	CDS	7206344	7208541	+	LOC_Os02g13490.1:cds_1
chr02	7163536	7225306	BreakDancer:DELLY	score=99;PE=8:PE=8;SR=0	CDS	7208638	7208748	+	LOC_Os02g13490.1:cds_2
chr02	7163536	7225306	BreakDancer:DELLY	score=99;PE=8:PE=8;SR=0	CDS	7208833	7208905	+	LOC_Os02g13490.1:cds_3
chr02	7163536	7225306	BreakDancer:DELLY	score=99;PE=8:PE=8;SR=0	CDS	7209000	7209098	+	LOC_Os02g13490.1:cds_4
chr02	7163536	7225306	BreakDancer:DELLY	score=99;PE=8:PE=8;SR=0	CDS	7209178	7209363	+	LOC_Os02g13490.1:cds_5
chr02	7163536	7225306	BreakDancer:DELLY	score=99;PE=8:PE=8;SR=0	gene	7215403	7219384	-	LOC_Os02g13500
chr02	7163536	7225306	BreakDancer:DELLY	score=99;PE=8:PE=8;SR=0	mRNA	7215403	7219384	-	LOC_Os02g13500.1
chr02	7163536	7225306	BreakDancer:DELLY	score=99;PE=8:PE=8;SR=0	exon	7219178	7219384	-	LOC_Os02g13500.1:exon_1
chr02	7163536	7225306	BreakDancer:DELLY	score=99;PE=8:PE=8;SR=0	exon	7218749	7218843	-	LOC_Os02g13500.1:exon_2
chr02	7163536	7225306	BreakDancer:DELLY	score=99;PE=8:PE=8;SR=0	exon	7217176	7217464	-	LOC_Os02g13500.1:exon_3
chr02	7163536	7225306	BreakDancer:DELLY	score=99;PE=8:PE=8;SR=0	exon	7216897	7217106	-	LOC_Os02g13500.1:exon_4
chr02	7163536	7225306	BreakDancer:DELLY	score=99;PE=8:PE=8;SR=0	exon	7216444	7216764	-	LOC_Os02g13500.1:exon_5
chr02	7163536	7225306	BreakDancer:DELLY	score=99;PE=8:PE=8;SR=0	exon	7216017	7216376	-	LOC_Os02g13500.1:exon_6
chr02	7163536	7225306	BreakDancer:DELLY	score=99;PE=8:PE=8;SR=0	exon	7215633	7215929	-	LOC_Os02g13500.1:exon_7
chr02	7163536	7225306	BreakDancer:DELLY	score=99;PE=8:PE=8;SR=0	exon	7215403	7215543	-	LOC_Os02g13500.1:exon_8
chr02	7163536	7225306	BreakDancer:DELLY	score=99;PE=8:PE=8;SR=0	CDS	7219178	7219384	-	LOC_Os02g13500.1:cds_1
chr02	7163536	7225306	BreakDancer:DELLY	score=99;PE=8:PE=8;SR=0	CDS	7218749	7218843	-	LOC_Os02g13500.1:cds_2
chr02	7163536	7225306	BreakDancer:DELLY	score=99;PE=8:PE=8;SR=0	CDS	7217176	7217464	-	LOC_Os02g13500.1:cds_3
chr02	7163536	7225306	BreakDancer:DELLY	score=99;PE=8:PE=8;SR=0	CDS	7216897	7217106	-	LOC_Os02g13500.1:cds_4
chr02	7163536	7225306	BreakDancer:DELLY	score=99;PE=8:PE=8;SR=0	CDS	7216444	7216764	-	LOC_Os02g13500.1:cds_5
chr02	7163536	7225306	BreakDancer:DELLY	score=99;PE=8:PE=8;SR=0	CDS	7216017	7216376	-	LOC_Os02g13500.1:cds_6
chr02	7163536	7225306	BreakDancer:DELLY	score=99;PE=8:PE=8;SR=0	CDS	7215633	7215929	-	LOC_Os02g13500.1:cds_7
chr02	7163536	7225306	BreakDancer:DELLY	score=99;PE=8:PE=8;SR=0	CDS	7215403	7215543	-	LOC_Os02g13500.1:cds_8
chr02	7163536	7225306	BreakDancer:DELLY	score=99;PE=8:PE=8;SR=0	gene	7220338	7224509	-	LOC_Os02g13510
chr02	7163536	7225306	BreakDancer:DELLY	score=99;PE=8:PE=8;SR=0	mRNA	7220338	7224509	-	LOC_Os02g13510.1
chr02	7163536	7225306	BreakDancer:DELLY	score=99;PE=8:PE=8;SR=0	exon	7221833	7224509	-	LOC_Os02g13510.1:exon_1
chr02	7163536	7225306	BreakDancer:DELLY	score=99;PE=8:PE=8;SR=0	exon	7220338	7221719	-	LOC_Os02g13510.1:exon_2
chr02	7163536	7225306	BreakDancer:DELLY	score=99;PE=8:PE=8;SR=0	five_prime_UTR	7224408	7224509	-	LOC_Os02g13510.1:utr_2
chr02	7163536	7225306	BreakDancer:DELLY	score=99;PE=8:PE=8;SR=0	CDS	7221833	7224407	-	LOC_Os02g13510.1:cds_1
chr02	7163536	7225306	BreakDancer:DELLY	score=99;PE=8:PE=8;SR=0	CDS	7221235	7221719	-	LOC_Os02g13510.1:cds_2
chr02	7163536	7225306	BreakDancer:DELLY	score=99;PE=8:PE=8;SR=0	three_prime_UTR	7220338	7221234	-	LOC_Os02g13510.1:utr_1
chr02	8458009	8467528	Pindel:DELLY	SR=4;score=9:PE=3;SR=0	gene	8458526	8460664	-	LOC_Os02g15178
chr02	8458009	8467528	Pindel:DELLY	SR=4;score=9:PE=3;SR=0	mRNA	8458526	8460664	-	LOC_Os02g15178.1
chr02	8458009	8467528	Pindel:DELLY	SR=4;score=9:PE=3;SR=0	exon	8460264	8460664	-	LOC_Os02g15178.1:exon_1
chr02	8458009	8467528	Pindel:DELLY	SR=4;score=9:PE=3;SR=0	exon	8459890	8460152	-	LOC_Os02g15178.1:exon_2
chr02	8458009	8467528	Pindel:DELLY	SR=4;score=9:PE=3;SR=0	exon	8459292	8459774	-	LOC_Os02g15178.1:exon_3
chr02	8458009	8467528	Pindel:DELLY	SR=4;score=9:PE=3;SR=0	exon	8458526	8459197	-	LOC_Os02g15178.1:exon_4
chr02	8458009	8467528	Pindel:DELLY	SR=4;score=9:PE=3;SR=0	five_prime_UTR	8460592	8460664	-	LOC_Os02g15178.1:utr_2
chr02	8458009	8467528	Pindel:DELLY	SR=4;score=9:PE=3;SR=0	CDS	8460264	8460591	-	LOC_Os02g15178.1:cds_1
chr02	8458009	8467528	Pindel:DELLY	SR=4;score=9:PE=3;SR=0	CDS	8459890	8460152	-	LOC_Os02g15178.1:cds_2
chr02	8458009	8467528	Pindel:DELLY	SR=4;score=9:PE=3;SR=0	CDS	8459292	8459774	-	LOC_Os02g15178.1:cds_3
chr02	8458009	8467528	Pindel:DELLY	SR=4;score=9:PE=3;SR=0	CDS	8458772	8459197	-	LOC_Os02g15178.1:cds_4
chr02	8458009	8467528	Pindel:DELLY	SR=4;score=9:PE=3;SR=0	three_prime_UTR	8458526	8458771	-	LOC_Os02g15178.1:utr_1
chr02	8458009	8467528	Pindel:DELLY	SR=4;score=9:PE=3;SR=0	gene	8465035	8467151	+	LOC_Os02g15169
chr02	8458009	8467528	Pindel:DELLY	SR=4;score=9:PE=3;SR=0	mRNA	8465035	8467151	+	LOC_Os02g15169.1
chr02	8458009	8467528	Pindel:DELLY	SR=4;score=9:PE=3;SR=0	exon	8465035	8465435	+	LOC_Os02g15169.1:exon_1
chr02	8458009	8467528	Pindel:DELLY	SR=4;score=9:PE=3;SR=0	exon	8465547	8465809	+	LOC_Os02g15169.1:exon_2
chr02	8458009	8467528	Pindel:DELLY	SR=4;score=9:PE=3;SR=0	exon	8465925	8466407	+	LOC_Os02g15169.1:exon_3
chr02	8458009	8467528	Pindel:DELLY	SR=4;score=9:PE=3;SR=0	exon	8466502	8467151	+	LOC_Os02g15169.1:exon_4
chr02	8458009	8467528	Pindel:DELLY	SR=4;score=9:PE=3;SR=0	five_prime_UTR	8465035	8465107	+	LOC_Os02g15169.1:utr_1
chr02	8458009	8467528	Pindel:DELLY	SR=4;score=9:PE=3;SR=0	CDS	8465108	8465435	+	LOC_Os02g15169.1:cds_1
chr02	8458009	8467528	Pindel:DELLY	SR=4;score=9:PE=3;SR=0	CDS	8465547	8465809	+	LOC_Os02g15169.1:cds_2
chr02	8458009	8467528	Pindel:DELLY	SR=4;score=9:PE=3;SR=0	CDS	8465925	8466407	+	LOC_Os02g15169.1:cds_3
chr02	8458009	8467528	Pindel:DELLY	SR=4;score=9:PE=3;SR=0	CDS	8466502	8466927	+	LOC_Os02g15169.1:cds_4
chr02	8458009	8467528	Pindel:DELLY	SR=4;score=9:PE=3;SR=0	three_prime_UTR	8466928	8467151	+	LOC_Os02g15169.1:utr_2
chr02	11528837	11533286	BreakDancer:DELLY	score=86;PE=3:PE=5;SR=0	gene	11529171	11529953	+	LOC_Os02g19710
chr02	11528837	11533286	BreakDancer:DELLY	score=86;PE=3:PE=5;SR=0	mRNA	11529171	11529953	+	LOC_Os02g19710.1
chr02	11528837	11533286	BreakDancer:DELLY	score=86;PE=3:PE=5;SR=0	exon	11529171	11529953	+	LOC_Os02g19710.1:exon_1
chr02	11528837	11533286	BreakDancer:DELLY	score=86;PE=3:PE=5;SR=0	CDS	11529171	11529953	+	LOC_Os02g19710.1:cds_1
chr02	19389592	19391197	BreakDancer:Pindel:DELLY	score=99;PE=6:SR=10;score=11:PE=11;SR=0	NA	NA	NA	NA	NA
chr02	19849885	19855483	BreakDancer:DELLY	score=99;PE=4:PE=6;SR=0	NA	NA	NA	NA	NA
chr02	20132696	20133766	Pindel:DELLY	SR=10;score=11:PE=13;SR=0	gene	20131802	20132895	+	LOC_Os02g33740
chr02	20132696	20133766	Pindel:DELLY	SR=10;score=11:PE=13;SR=0	mRNA	20131802	20132895	+	LOC_Os02g33740.1
chr02	20132696	20133766	Pindel:DELLY	SR=10;score=11:PE=13;SR=0	exon	20132481	20132895	+	LOC_Os02g33740.1:exon_3
chr02	20132696	20133766	Pindel:DELLY	SR=10;score=11:PE=13;SR=0	CDS	20132481	20132731	+	LOC_Os02g33740.1:cds_3
chr02	20132696	20133766	Pindel:DELLY	SR=10;score=11:PE=13;SR=0	three_prime_UTR	20132732	20132895	+	LOC_Os02g33740.1:utr_2
chr02	20875889	20877024	BreakDancer:DELLY	score=99;PE=3:PE=3;SR=0	NA	NA	NA	NA	NA
chr02	22814950	23638489	BreakDancer:DELLY	score=99;PE=6:PE=12;SR=0	gene	22815012	22815446	+	LOC_Os02g37820
chr02	22814950	23638489	BreakDancer:DELLY	score=99;PE=6:PE=12;SR=0	mRNA	22815012	22815446	+	LOC_Os02g37820.1
chr02	22814950	23638489	BreakDancer:DELLY	score=99;PE=6:PE=12;SR=0	exon	22815012	22815446	+	LOC_Os02g37820.1:exon_1
chr02	22814950	23638489	BreakDancer:DELLY	score=99;PE=6:PE=12;SR=0	CDS	22815012	22815446	+	LOC_Os02g37820.1:cds_1
chr02	22814950	23638489	BreakDancer:DELLY	score=99;PE=6:PE=12;SR=0	gene	22822064	22826220	-	LOC_Os02g37830
chr02	22814950	23638489	BreakDancer:DELLY	score=99;PE=6:PE=12;SR=0	mRNA	22822064	22826220	-	LOC_Os02g37830.1
chr02	22814950	23638489	BreakDancer:DELLY	score=99;PE=6:PE=12;SR=0	exon	22825801	22826220	-	LOC_Os02g37830.1:exon_1
chr02	22814950	23638489	BreakDancer:DELLY	score=99;PE=6:PE=12;SR=0	exon	22825637	22825703	-	LOC_Os02g37830.1:exon_2
chr02	22814950	23638489	BreakDancer:DELLY	score=99;PE=6:PE=12;SR=0	exon	22825316	22825381	-	LOC_Os02g37830.1:exon_3
chr02	22814950	23638489	BreakDancer:DELLY	score=99;PE=6:PE=12;SR=0	exon	22825164	22825210	-	LOC_Os02g37830.1:exon_4
chr02	22814950	23638489	BreakDancer:DELLY	score=99;PE=6:PE=12;SR=0	exon	22825020	22825065	-	LOC_Os02g37830.1:exon_5
chr02	22814950	23638489	BreakDancer:DELLY	score=99;PE=6:PE=12;SR=0	exon	22824826	22824906	-	LOC_Os02g37830.1:exon_6
chr02	22814950	23638489	BreakDancer:DELLY	score=99;PE=6:PE=12;SR=0	exon	22824696	22824738	-	LOC_Os02g37830.1:exon_7
chr02	22814950	23638489	BreakDancer:DELLY	score=99;PE=6:PE=12;SR=0	exon	22824548	22824594	-	LOC_Os02g37830.1:exon_8
chr02	22814950	23638489	BreakDancer:DELLY	score=99;PE=6:PE=12;SR=0	exon	22823693	22823774	-	LOC_Os02g37830.1:exon_9
chr02	22814950	23638489	BreakDancer:DELLY	score=99;PE=6:PE=12;SR=0	exon	22823560	22823609	-	LOC_Os02g37830.1:exon_10
chr02	22814950	23638489	BreakDancer:DELLY	score=99;PE=6:PE=12;SR=0	exon	22823403	22823476	-	LOC_Os02g37830.1:exon_11
chr02	22814950	23638489	BreakDancer:DELLY	score=99;PE=6:PE=12;SR=0	exon	22823266	22823317	-	LOC_Os02g37830.1:exon_12
chr02	22814950	23638489	BreakDancer:DELLY	score=99;PE=6:PE=12;SR=0	exon	22822064	22823178	-	LOC_Os02g37830.1:exon_13
chr02	22814950	23638489	BreakDancer:DELLY	score=99;PE=6:PE=12;SR=0	five_prime_UTR	22825887	22826220	-	LOC_Os02g37830.1:utr_2
chr02	22814950	23638489	BreakDancer:DELLY	score=99;PE=6:PE=12;SR=0	CDS	22825801	22825886	-	LOC_Os02g37830.1:cds_1
chr02	22814950	23638489	BreakDancer:DELLY	score=99;PE=6:PE=12;SR=0	CDS	22825637	22825703	-	LOC_Os02g37830.1:cds_2
chr02	22814950	23638489	BreakDancer:DELLY	score=99;PE=6:PE=12;SR=0	CDS	22825316	22825381	-	LOC_Os02g37830.1:cds_3
chr02	22814950	23638489	BreakDancer:DELLY	score=99;PE=6:PE=12;SR=0	CDS	22825164	22825210	-	LOC_Os02g37830.1:cds_4
chr02	22814950	23638489	BreakDancer:DELLY	score=99;PE=6:PE=12;SR=0	CDS	22825020	22825065	-	LOC_Os02g37830.1:cds_5
chr02	22814950	23638489	BreakDancer:DELLY	score=99;PE=6:PE=12;SR=0	CDS	22824826	22824906	-	LOC_Os02g37830.1:cds_6
chr02	22814950	23638489	BreakDancer:DELLY	score=99;PE=6:PE=12;SR=0	CDS	22824696	22824738	-	LOC_Os02g37830.1:cds_7
chr02	22814950	23638489	BreakDancer:DELLY	score=99;PE=6:PE=12;SR=0	CDS	22824548	22824594	-	LOC_Os02g37830.1:cds_8
chr02	22814950	23638489	BreakDancer:DELLY	score=99;PE=6:PE=12;SR=0	CDS	22823693	22823774	-	LOC_Os02g37830.1:cds_9
chr02	22814950	23638489	BreakDancer:DELLY	score=99;PE=6:PE=12;SR=0	CDS	22823560	22823609	-	LOC_Os02g37830.1:cds_10
chr02	22814950	23638489	BreakDancer:DELLY	score=99;PE=6:PE=12;SR=0	CDS	22823403	22823476	-	LOC_Os02g37830.1:cds_11
chr02	22814950	23638489	BreakDancer:DELLY	score=99;PE=6:PE=12;SR=0	CDS	22823266	22823317	-	LOC_Os02g37830.1:cds_12
chr02	22814950	23638489	BreakDancer:DELLY	score=99;PE=6:PE=12;SR=0	CDS	22822315	22823178	-	LOC_Os02g37830.1:cds_13
chr02	22814950	23638489	BreakDancer:DELLY	score=99;PE=6:PE=12;SR=0	three_prime_UTR	22822064	22822314	-	LOC_Os02g37830.1:utr_1
chr02	22814950	23638489	BreakDancer:DELLY	score=99;PE=6:PE=12;SR=0	mRNA	22822064	22826220	-	LOC_Os02g37830.2
chr02	22814950	23638489	BreakDancer:DELLY	score=99;PE=6:PE=12;SR=0	exon	22825801	22826220	-	LOC_Os02g37830.2:exon_1
chr02	22814950	23638489	BreakDancer:DELLY	score=99;PE=6:PE=12;SR=0	exon	22825637	22825703	-	LOC_Os02g37830.2:exon_2
chr02	22814950	23638489	BreakDancer:DELLY	score=99;PE=6:PE=12;SR=0	exon	22825316	22825381	-	LOC_Os02g37830.2:exon_3
chr02	22814950	23638489	BreakDancer:DELLY	score=99;PE=6:PE=12;SR=0	exon	22825164	22825210	-	LOC_Os02g37830.2:exon_4
chr02	22814950	23638489	BreakDancer:DELLY	score=99;PE=6:PE=12;SR=0	exon	22825020	22825065	-	LOC_Os02g37830.2:exon_5
chr02	22814950	23638489	BreakDancer:DELLY	score=99;PE=6:PE=12;SR=0	exon	22824826	22824906	-	LOC_Os02g37830.2:exon_6
chr02	22814950	23638489	BreakDancer:DELLY	score=99;PE=6:PE=12;SR=0	exon	22824696	22824738	-	LOC_Os02g37830.2:exon_7
chr02	22814950	23638489	BreakDancer:DELLY	score=99;PE=6:PE=12;SR=0	exon	22824548	22824594	-	LOC_Os02g37830.2:exon_8
chr02	22814950	23638489	BreakDancer:DELLY	score=99;PE=6:PE=12;SR=0	exon	22823693	22823774	-	LOC_Os02g37830.2:exon_9
chr02	22814950	23638489	BreakDancer:DELLY	score=99;PE=6:PE=12;SR=0	exon	22823403	22823609	-	LOC_Os02g37830.2:exon_10
chr02	22814950	23638489	BreakDancer:DELLY	score=99;PE=6:PE=12;SR=0	exon	22823266	22823317	-	LOC_Os02g37830.2:exon_11
chr02	22814950	23638489	BreakDancer:DELLY	score=99;PE=6:PE=12;SR=0	exon	22822064	22823178	-	LOC_Os02g37830.2:exon_12
chr02	22814950	23638489	BreakDancer:DELLY	score=99;PE=6:PE=12;SR=0	five_prime_UTR	22825801	22826220	-	LOC_Os02g37830.2:utr_11
chr02	22814950	23638489	BreakDancer:DELLY	score=99;PE=6:PE=12;SR=0	five_prime_UTR	22825637	22825703	-	LOC_Os02g37830.2:utr_10
chr02	22814950	23638489	BreakDancer:DELLY	score=99;PE=6:PE=12;SR=0	five_prime_UTR	22825316	22825381	-	LOC_Os02g37830.2:utr_9
chr02	22814950	23638489	BreakDancer:DELLY	score=99;PE=6:PE=12;SR=0	five_prime_UTR	22825164	22825210	-	LOC_Os02g37830.2:utr_8
chr02	22814950	23638489	BreakDancer:DELLY	score=99;PE=6:PE=12;SR=0	five_prime_UTR	22825020	22825065	-	LOC_Os02g37830.2:utr_7
chr02	22814950	23638489	BreakDancer:DELLY	score=99;PE=6:PE=12;SR=0	five_prime_UTR	22824826	22824906	-	LOC_Os02g37830.2:utr_6
chr02	22814950	23638489	BreakDancer:DELLY	score=99;PE=6:PE=12;SR=0	five_prime_UTR	22824696	22824738	-	LOC_Os02g37830.2:utr_5
chr02	22814950	23638489	BreakDancer:DELLY	score=99;PE=6:PE=12;SR=0	five_prime_UTR	22824548	22824594	-	LOC_Os02g37830.2:utr_4
chr02	22814950	23638489	BreakDancer:DELLY	score=99;PE=6:PE=12;SR=0	five_prime_UTR	22823693	22823774	-	LOC_Os02g37830.2:utr_3
chr02	22814950	23638489	BreakDancer:DELLY	score=99;PE=6:PE=12;SR=0	five_prime_UTR	22823504	22823609	-	LOC_Os02g37830.2:utr_2
chr02	22814950	23638489	BreakDancer:DELLY	score=99;PE=6:PE=12;SR=0	CDS	22823403	22823503	-	LOC_Os02g37830.2:cds_1
chr02	22814950	23638489	BreakDancer:DELLY	score=99;PE=6:PE=12;SR=0	CDS	22823266	22823317	-	LOC_Os02g37830.2:cds_2
chr02	22814950	23638489	BreakDancer:DELLY	score=99;PE=6:PE=12;SR=0	CDS	22822315	22823178	-	LOC_Os02g37830.2:cds_3
chr02	22814950	23638489	BreakDancer:DELLY	score=99;PE=6:PE=12;SR=0	three_prime_UTR	22822064	22822314	-	LOC_Os02g37830.2:utr_1
chr02	22814950	23638489	BreakDancer:DELLY	score=99;PE=6:PE=12;SR=0	gene	22835797	22838845	+	LOC_Os02g37834
chr02	22814950	23638489	BreakDancer:DELLY	score=99;PE=6:PE=12;SR=0	mRNA	22835797	22837146	+	LOC_Os02g37834.1
chr02	22814950	23638489	BreakDancer:DELLY	score=99;PE=6:PE=12;SR=0	exon	22835797	22835966	+	LOC_Os02g37834.1:exon_1
chr02	22814950	23638489	BreakDancer:DELLY	score=99;PE=6:PE=12;SR=0	exon	22836335	22836429	+	LOC_Os02g37834.1:exon_2
chr02	22814950	23638489	BreakDancer:DELLY	score=99;PE=6:PE=12;SR=0	exon	22836728	22837146	+	LOC_Os02g37834.1:exon_3
chr02	22814950	23638489	BreakDancer:DELLY	score=99;PE=6:PE=12;SR=0	five_prime_UTR	22835797	22835812	+	LOC_Os02g37834.1:utr_1
chr02	22814950	23638489	BreakDancer:DELLY	score=99;PE=6:PE=12;SR=0	CDS	22835813	22835966	+	LOC_Os02g37834.1:cds_1
chr02	22814950	23638489	BreakDancer:DELLY	score=99;PE=6:PE=12;SR=0	CDS	22836335	22836429	+	LOC_Os02g37834.1:cds_2
chr02	22814950	23638489	BreakDancer:DELLY	score=99;PE=6:PE=12;SR=0	CDS	22836728	22836997	+	LOC_Os02g37834.1:cds_3
chr02	22814950	23638489	BreakDancer:DELLY	score=99;PE=6:PE=12;SR=0	three_prime_UTR	22836998	22837146	+	LOC_Os02g37834.1:utr_2
chr02	22814950	23638489	BreakDancer:DELLY	score=99;PE=6:PE=12;SR=0	mRNA	22835797	22838845	+	LOC_Os02g37834.2
chr02	22814950	23638489	BreakDancer:DELLY	score=99;PE=6:PE=12;SR=0	exon	22835797	22835966	+	LOC_Os02g37834.2:exon_1
chr02	22814950	23638489	BreakDancer:DELLY	score=99;PE=6:PE=12;SR=0	exon	22836335	22836429	+	LOC_Os02g37834.2:exon_2
chr02	22814950	23638489	BreakDancer:DELLY	score=99;PE=6:PE=12;SR=0	exon	22836728	22837123	+	LOC_Os02g37834.2:exon_3
chr02	22814950	23638489	BreakDancer:DELLY	score=99;PE=6:PE=12;SR=0	exon	22837690	22837818	+	LOC_Os02g37834.2:exon_4
chr02	22814950	23638489	BreakDancer:DELLY	score=99;PE=6:PE=12;SR=0	exon	22838017	22838845	+	LOC_Os02g37834.2:exon_5
chr02	22814950	23638489	BreakDancer:DELLY	score=99;PE=6:PE=12;SR=0	five_prime_UTR	22835797	22835812	+	LOC_Os02g37834.2:utr_1
chr02	22814950	23638489	BreakDancer:DELLY	score=99;PE=6:PE=12;SR=0	CDS	22835813	22835966	+	LOC_Os02g37834.2:cds_1
chr02	22814950	23638489	BreakDancer:DELLY	score=99;PE=6:PE=12;SR=0	CDS	22836335	22836429	+	LOC_Os02g37834.2:cds_2
chr02	22814950	23638489	BreakDancer:DELLY	score=99;PE=6:PE=12;SR=0	CDS	22836728	22836997	+	LOC_Os02g37834.2:cds_3
chr02	22814950	23638489	BreakDancer:DELLY	score=99;PE=6:PE=12;SR=0	three_prime_UTR	22836998	22837123	+	LOC_Os02g37834.2:utr_2
chr02	22814950	23638489	BreakDancer:DELLY	score=99;PE=6:PE=12;SR=0	three_prime_UTR	22837690	22837818	+	LOC_Os02g37834.2:utr_3
chr02	22814950	23638489	BreakDancer:DELLY	score=99;PE=6:PE=12;SR=0	three_prime_UTR	22838017	22838845	+	LOC_Os02g37834.2:utr_4
chr02	22814950	23638489	BreakDancer:DELLY	score=99;PE=6:PE=12;SR=0	mRNA	22835942	22838845	+	LOC_Os02g37834.3
chr02	22814950	23638489	BreakDancer:DELLY	score=99;PE=6:PE=12;SR=0	exon	22835942	22837818	+	LOC_Os02g37834.3:exon_1
chr02	22814950	23638489	BreakDancer:DELLY	score=99;PE=6:PE=12;SR=0	exon	22838017	22838845	+	LOC_Os02g37834.3:exon_2
chr02	22814950	23638489	BreakDancer:DELLY	score=99;PE=6:PE=12;SR=0	five_prime_UTR	22835942	22837084	+	LOC_Os02g37834.3:utr_1
chr02	22814950	23638489	BreakDancer:DELLY	score=99;PE=6:PE=12;SR=0	CDS	22837085	22837300	+	LOC_Os02g37834.3:cds_1
chr02	22814950	23638489	BreakDancer:DELLY	score=99;PE=6:PE=12;SR=0	three_prime_UTR	22837301	22837818	+	LOC_Os02g37834.3:utr_2
chr02	22814950	23638489	BreakDancer:DELLY	score=99;PE=6:PE=12;SR=0	three_prime_UTR	22838017	22838845	+	LOC_Os02g37834.3:utr_3
chr02	22814950	23638489	BreakDancer:DELLY	score=99;PE=6:PE=12;SR=0	mRNA	22835839	22838845	+	LOC_Os02g37834.4
chr02	22814950	23638489	BreakDancer:DELLY	score=99;PE=6:PE=12;SR=0	exon	22835839	22835966	+	LOC_Os02g37834.4:exon_1
chr02	22814950	23638489	BreakDancer:DELLY	score=99;PE=6:PE=12;SR=0	exon	22837690	22837818	+	LOC_Os02g37834.4:exon_2
chr02	22814950	23638489	BreakDancer:DELLY	score=99;PE=6:PE=12;SR=0	exon	22838017	22838845	+	LOC_Os02g37834.4:exon_3
chr02	22814950	23638489	BreakDancer:DELLY	score=99;PE=6:PE=12;SR=0	five_prime_UTR	22835839	22835966	+	LOC_Os02g37834.4:utr_1
chr02	22814950	23638489	BreakDancer:DELLY	score=99;PE=6:PE=12;SR=0	five_prime_UTR	22837690	22837727	+	LOC_Os02g37834.4:utr_2
chr02	22814950	23638489	BreakDancer:DELLY	score=99;PE=6:PE=12;SR=0	CDS	22837728	22837818	+	LOC_Os02g37834.4:cds_1
chr02	22814950	23638489	BreakDancer:DELLY	score=99;PE=6:PE=12;SR=0	CDS	22838017	22838111	+	LOC_Os02g37834.4:cds_2
chr02	22814950	23638489	BreakDancer:DELLY	score=99;PE=6:PE=12;SR=0	three_prime_UTR	22838112	22838845	+	LOC_Os02g37834.4:utr_3
chr02	22814950	23638489	BreakDancer:DELLY	score=99;PE=6:PE=12;SR=0	mRNA	22836063	22838845	+	LOC_Os02g37834.5
chr02	22814950	23638489	BreakDancer:DELLY	score=99;PE=6:PE=12;SR=0	exon	22836063	22836194	+	LOC_Os02g37834.5:exon_1
chr02	22814950	23638489	BreakDancer:DELLY	score=99;PE=6:PE=12;SR=0	exon	22836335	22836429	+	LOC_Os02g37834.5:exon_2
chr02	22814950	23638489	BreakDancer:DELLY	score=99;PE=6:PE=12;SR=0	exon	22836728	22837123	+	LOC_Os02g37834.5:exon_3
chr02	22814950	23638489	BreakDancer:DELLY	score=99;PE=6:PE=12;SR=0	exon	22837690	22837818	+	LOC_Os02g37834.5:exon_4
chr02	22814950	23638489	BreakDancer:DELLY	score=99;PE=6:PE=12;SR=0	exon	22838017	22838845	+	LOC_Os02g37834.5:exon_5
chr02	22814950	23638489	BreakDancer:DELLY	score=99;PE=6:PE=12;SR=0	five_prime_UTR	22836063	22836194	+	LOC_Os02g37834.5:utr_1
chr02	22814950	23638489	BreakDancer:DELLY	score=99;PE=6:PE=12;SR=0	five_prime_UTR	22836335	22836429	+	LOC_Os02g37834.5:utr_2
chr02	22814950	23638489	BreakDancer:DELLY	score=99;PE=6:PE=12;SR=0	five_prime_UTR	22836728	22836891	+	LOC_Os02g37834.5:utr_3
chr02	22814950	23638489	BreakDancer:DELLY	score=99;PE=6:PE=12;SR=0	CDS	22836892	22837068	+	LOC_Os02g37834.5:cds_1
chr02	22814950	23638489	BreakDancer:DELLY	score=99;PE=6:PE=12;SR=0	three_prime_UTR	22837069	22837123	+	LOC_Os02g37834.5:utr_4
chr02	22814950	23638489	BreakDancer:DELLY	score=99;PE=6:PE=12;SR=0	three_prime_UTR	22837690	22837818	+	LOC_Os02g37834.5:utr_5
chr02	22814950	23638489	BreakDancer:DELLY	score=99;PE=6:PE=12;SR=0	three_prime_UTR	22838017	22838845	+	LOC_Os02g37834.5:utr_6
chr02	22814950	23638489	BreakDancer:DELLY	score=99;PE=6:PE=12;SR=0	mRNA	22835850	22836993	+	LOC_Os02g37834.6
chr02	22814950	23638489	BreakDancer:DELLY	score=99;PE=6:PE=12;SR=0	exon	22835850	22835966	+	LOC_Os02g37834.6:exon_1
chr02	22814950	23638489	BreakDancer:DELLY	score=99;PE=6:PE=12;SR=0	exon	22836335	22836993	+	LOC_Os02g37834.6:exon_2
chr02	22814950	23638489	BreakDancer:DELLY	score=99;PE=6:PE=12;SR=0	five_prime_UTR	22835850	22835950	+	LOC_Os02g37834.6:utr_1
chr02	22814950	23638489	BreakDancer:DELLY	score=99;PE=6:PE=12;SR=0	CDS	22835951	22835966	+	LOC_Os02g37834.6:cds_1
chr02	22814950	23638489	BreakDancer:DELLY	score=99;PE=6:PE=12;SR=0	CDS	22836335	22836471	+	LOC_Os02g37834.6:cds_2
chr02	22814950	23638489	BreakDancer:DELLY	score=99;PE=6:PE=12;SR=0	three_prime_UTR	22836472	22836993	+	LOC_Os02g37834.6:utr_2
chr02	22814950	23638489	BreakDancer:DELLY	score=99;PE=6:PE=12;SR=0	gene	22842795	22844941	+	LOC_Os02g37840
chr02	22814950	23638489	BreakDancer:DELLY	score=99;PE=6:PE=12;SR=0	mRNA	22842795	22844941	+	LOC_Os02g37840.1
chr02	22814950	23638489	BreakDancer:DELLY	score=99;PE=6:PE=12;SR=0	exon	22842795	22844208	+	LOC_Os02g37840.1:exon_1
chr02	22814950	23638489	BreakDancer:DELLY	score=99;PE=6:PE=12;SR=0	exon	22844261	22844334	+	LOC_Os02g37840.1:exon_2
chr02	22814950	23638489	BreakDancer:DELLY	score=99;PE=6:PE=12;SR=0	exon	22844852	22844941	+	LOC_Os02g37840.1:exon_3
chr02	22814950	23638489	BreakDancer:DELLY	score=99;PE=6:PE=12;SR=0	CDS	22842795	22844208	+	LOC_Os02g37840.1:cds_1
chr02	22814950	23638489	BreakDancer:DELLY	score=99;PE=6:PE=12;SR=0	CDS	22844261	22844334	+	LOC_Os02g37840.1:cds_2
chr02	22814950	23638489	BreakDancer:DELLY	score=99;PE=6:PE=12;SR=0	CDS	22844852	22844941	+	LOC_Os02g37840.1:cds_3
chr02	22814950	23638489	BreakDancer:DELLY	score=99;PE=6:PE=12;SR=0	gene	22865820	22870108	+	LOC_Os02g37850
chr02	22814950	23638489	BreakDancer:DELLY	score=99;PE=6:PE=12;SR=0	mRNA	22865820	22870108	+	LOC_Os02g37850.1
chr02	22814950	23638489	BreakDancer:DELLY	score=99;PE=6:PE=12;SR=0	exon	22865820	22865984	+	LOC_Os02g37850.1:exon_1
chr02	22814950	23638489	BreakDancer:DELLY	score=99;PE=6:PE=12;SR=0	exon	22866103	22866159	+	LOC_Os02g37850.1:exon_2
chr02	22814950	23638489	BreakDancer:DELLY	score=99;PE=6:PE=12;SR=0	exon	22866478	22866747	+	LOC_Os02g37850.1:exon_3
chr02	22814950	23638489	BreakDancer:DELLY	score=99;PE=6:PE=12;SR=0	exon	22869103	22870108	+	LOC_Os02g37850.1:exon_4
chr02	22814950	23638489	BreakDancer:DELLY	score=99;PE=6:PE=12;SR=0	five_prime_UTR	22865820	22865984	+	LOC_Os02g37850.1:utr_1
chr02	22814950	23638489	BreakDancer:DELLY	score=99;PE=6:PE=12;SR=0	five_prime_UTR	22866103	22866159	+	LOC_Os02g37850.1:utr_2
chr02	22814950	23638489	BreakDancer:DELLY	score=99;PE=6:PE=12;SR=0	five_prime_UTR	22866478	22866486	+	LOC_Os02g37850.1:utr_3
chr02	22814950	23638489	BreakDancer:DELLY	score=99;PE=6:PE=12;SR=0	CDS	22866487	22866747	+	LOC_Os02g37850.1:cds_1
chr02	22814950	23638489	BreakDancer:DELLY	score=99;PE=6:PE=12;SR=0	CDS	22869103	22869546	+	LOC_Os02g37850.1:cds_2
chr02	22814950	23638489	BreakDancer:DELLY	score=99;PE=6:PE=12;SR=0	three_prime_UTR	22869547	22870108	+	LOC_Os02g37850.1:utr_4
chr02	22814950	23638489	BreakDancer:DELLY	score=99;PE=6:PE=12;SR=0	mRNA	22866024	22870108	+	LOC_Os02g37850.2
chr02	22814950	23638489	BreakDancer:DELLY	score=99;PE=6:PE=12;SR=0	exon	22866024	22866159	+	LOC_Os02g37850.2:exon_1
chr02	22814950	23638489	BreakDancer:DELLY	score=99;PE=6:PE=12;SR=0	exon	22866486	22866747	+	LOC_Os02g37850.2:exon_2
chr02	22814950	23638489	BreakDancer:DELLY	score=99;PE=6:PE=12;SR=0	exon	22869103	22870108	+	LOC_Os02g37850.2:exon_3
chr02	22814950	23638489	BreakDancer:DELLY	score=99;PE=6:PE=12;SR=0	five_prime_UTR	22866024	22866159	+	LOC_Os02g37850.2:utr_1
chr02	22814950	23638489	BreakDancer:DELLY	score=99;PE=6:PE=12;SR=0	five_prime_UTR	22866486	22866486	+	LOC_Os02g37850.2:utr_2
chr02	22814950	23638489	BreakDancer:DELLY	score=99;PE=6:PE=12;SR=0	CDS	22866487	22866747	+	LOC_Os02g37850.2:cds_1
chr02	22814950	23638489	BreakDancer:DELLY	score=99;PE=6:PE=12;SR=0	CDS	22869103	22869546	+	LOC_Os02g37850.2:cds_2
chr02	22814950	23638489	BreakDancer:DELLY	score=99;PE=6:PE=12;SR=0	three_prime_UTR	22869547	22870108	+	LOC_Os02g37850.2:utr_3
chr02	22814950	23638489	BreakDancer:DELLY	score=99;PE=6:PE=12;SR=0	gene	22872113	22880241	-	LOC_Os02g37856
chr02	22814950	23638489	BreakDancer:DELLY	score=99;PE=6:PE=12;SR=0	mRNA	22872113	22880241	-	LOC_Os02g37856.1
chr02	22814950	23638489	BreakDancer:DELLY	score=99;PE=6:PE=12;SR=0	exon	22880123	22880241	-	LOC_Os02g37856.1:exon_1
chr02	22814950	23638489	BreakDancer:DELLY	score=99;PE=6:PE=12;SR=0	exon	22879907	22880026	-	LOC_Os02g37856.1:exon_2
chr02	22814950	23638489	BreakDancer:DELLY	score=99;PE=6:PE=12;SR=0	exon	22879717	22879816	-	LOC_Os02g37856.1:exon_3
chr02	22814950	23638489	BreakDancer:DELLY	score=99;PE=6:PE=12;SR=0	exon	22878546	22878602	-	LOC_Os02g37856.1:exon_4
chr02	22814950	23638489	BreakDancer:DELLY	score=99;PE=6:PE=12;SR=0	exon	22878352	22878398	-	LOC_Os02g37856.1:exon_5
chr02	22814950	23638489	BreakDancer:DELLY	score=99;PE=6:PE=12;SR=0	exon	22878148	22878181	-	LOC_Os02g37856.1:exon_6
chr02	22814950	23638489	BreakDancer:DELLY	score=99;PE=6:PE=12;SR=0	exon	22877103	22877193	-	LOC_Os02g37856.1:exon_7
chr02	22814950	23638489	BreakDancer:DELLY	score=99;PE=6:PE=12;SR=0	exon	22876270	22876361	-	LOC_Os02g37856.1:exon_8
chr02	22814950	23638489	BreakDancer:DELLY	score=99;PE=6:PE=12;SR=0	exon	22875906	22875980	-	LOC_Os02g37856.1:exon_9
chr02	22814950	23638489	BreakDancer:DELLY	score=99;PE=6:PE=12;SR=0	exon	22875673	22875764	-	LOC_Os02g37856.1:exon_10
chr02	22814950	23638489	BreakDancer:DELLY	score=99;PE=6:PE=12;SR=0	exon	22875091	22875220	-	LOC_Os02g37856.1:exon_11
chr02	22814950	23638489	BreakDancer:DELLY	score=99;PE=6:PE=12;SR=0	exon	22874788	22874877	-	LOC_Os02g37856.1:exon_12
chr02	22814950	23638489	BreakDancer:DELLY	score=99;PE=6:PE=12;SR=0	exon	22874598	22874657	-	LOC_Os02g37856.1:exon_13
chr02	22814950	23638489	BreakDancer:DELLY	score=99;PE=6:PE=12;SR=0	exon	22873709	22873800	-	LOC_Os02g37856.1:exon_14
chr02	22814950	23638489	BreakDancer:DELLY	score=99;PE=6:PE=12;SR=0	exon	22873462	22873527	-	LOC_Os02g37856.1:exon_15
chr02	22814950	23638489	BreakDancer:DELLY	score=99;PE=6:PE=12;SR=0	exon	22873299	22873362	-	LOC_Os02g37856.1:exon_16
chr02	22814950	23638489	BreakDancer:DELLY	score=99;PE=6:PE=12;SR=0	exon	22873012	22873103	-	LOC_Os02g37856.1:exon_17
chr02	22814950	23638489	BreakDancer:DELLY	score=99;PE=6:PE=12;SR=0	exon	22872788	22872908	-	LOC_Os02g37856.1:exon_18
chr02	22814950	23638489	BreakDancer:DELLY	score=99;PE=6:PE=12;SR=0	exon	22872113	22872654	-	LOC_Os02g37856.1:exon_19
chr02	22814950	23638489	BreakDancer:DELLY	score=99;PE=6:PE=12;SR=0	five_prime_UTR	22880123	22880241	-	LOC_Os02g37856.1:utr_3
chr02	22814950	23638489	BreakDancer:DELLY	score=99;PE=6:PE=12;SR=0	five_prime_UTR	22879975	22880026	-	LOC_Os02g37856.1:utr_2
chr02	22814950	23638489	BreakDancer:DELLY	score=99;PE=6:PE=12;SR=0	CDS	22879907	22879974	-	LOC_Os02g37856.1:cds_1
chr02	22814950	23638489	BreakDancer:DELLY	score=99;PE=6:PE=12;SR=0	CDS	22879717	22879816	-	LOC_Os02g37856.1:cds_2
chr02	22814950	23638489	BreakDancer:DELLY	score=99;PE=6:PE=12;SR=0	CDS	22878546	22878602	-	LOC_Os02g37856.1:cds_3
chr02	22814950	23638489	BreakDancer:DELLY	score=99;PE=6:PE=12;SR=0	CDS	22878352	22878398	-	LOC_Os02g37856.1:cds_4
chr02	22814950	23638489	BreakDancer:DELLY	score=99;PE=6:PE=12;SR=0	CDS	22878148	22878181	-	LOC_Os02g37856.1:cds_5
chr02	22814950	23638489	BreakDancer:DELLY	score=99;PE=6:PE=12;SR=0	CDS	22877103	22877193	-	LOC_Os02g37856.1:cds_6
chr02	22814950	23638489	BreakDancer:DELLY	score=99;PE=6:PE=12;SR=0	CDS	22876270	22876361	-	LOC_Os02g37856.1:cds_7
chr02	22814950	23638489	BreakDancer:DELLY	score=99;PE=6:PE=12;SR=0	CDS	22875906	22875980	-	LOC_Os02g37856.1:cds_8
chr02	22814950	23638489	BreakDancer:DELLY	score=99;PE=6:PE=12;SR=0	CDS	22875673	22875764	-	LOC_Os02g37856.1:cds_9
chr02	22814950	23638489	BreakDancer:DELLY	score=99;PE=6:PE=12;SR=0	CDS	22875091	22875220	-	LOC_Os02g37856.1:cds_10
chr02	22814950	23638489	BreakDancer:DELLY	score=99;PE=6:PE=12;SR=0	CDS	22874788	22874877	-	LOC_Os02g37856.1:cds_11
chr02	22814950	23638489	BreakDancer:DELLY	score=99;PE=6:PE=12;SR=0	CDS	22874598	22874657	-	LOC_Os02g37856.1:cds_12
chr02	22814950	23638489	BreakDancer:DELLY	score=99;PE=6:PE=12;SR=0	CDS	22873709	22873800	-	LOC_Os02g37856.1:cds_13
chr02	22814950	23638489	BreakDancer:DELLY	score=99;PE=6:PE=12;SR=0	CDS	22873462	22873527	-	LOC_Os02g37856.1:cds_14
chr02	22814950	23638489	BreakDancer:DELLY	score=99;PE=6:PE=12;SR=0	CDS	22873299	22873362	-	LOC_Os02g37856.1:cds_15
chr02	22814950	23638489	BreakDancer:DELLY	score=99;PE=6:PE=12;SR=0	CDS	22873012	22873103	-	LOC_Os02g37856.1:cds_16
chr02	22814950	23638489	BreakDancer:DELLY	score=99;PE=6:PE=12;SR=0	CDS	22872788	22872908	-	LOC_Os02g37856.1:cds_17
chr02	22814950	23638489	BreakDancer:DELLY	score=99;PE=6:PE=12;SR=0	CDS	22872598	22872654	-	LOC_Os02g37856.1:cds_18
chr02	22814950	23638489	BreakDancer:DELLY	score=99;PE=6:PE=12;SR=0	three_prime_UTR	22872113	22872597	-	LOC_Os02g37856.1:utr_1
chr02	22814950	23638489	BreakDancer:DELLY	score=99;PE=6:PE=12;SR=0	gene	22882102	22884156	-	LOC_Os02g37862
chr02	22814950	23638489	BreakDancer:DELLY	score=99;PE=6:PE=12;SR=0	mRNA	22882102	22884156	-	LOC_Os02g37862.1
chr02	22814950	23638489	BreakDancer:DELLY	score=99;PE=6:PE=12;SR=0	exon	22883873	22884156	-	LOC_Os02g37862.1:exon_1
chr02	22814950	23638489	BreakDancer:DELLY	score=99;PE=6:PE=12;SR=0	exon	22883669	22883775	-	LOC_Os02g37862.1:exon_2
chr02	22814950	23638489	BreakDancer:DELLY	score=99;PE=6:PE=12;SR=0	exon	22882650	22882831	-	LOC_Os02g37862.1:exon_3
chr02	22814950	23638489	BreakDancer:DELLY	score=99;PE=6:PE=12;SR=0	exon	22882102	22882555	-	LOC_Os02g37862.1:exon_4
chr02	22814950	23638489	BreakDancer:DELLY	score=99;PE=6:PE=12;SR=0	five_prime_UTR	22884088	22884156	-	LOC_Os02g37862.1:utr_2
chr02	22814950	23638489	BreakDancer:DELLY	score=99;PE=6:PE=12;SR=0	CDS	22883873	22884087	-	LOC_Os02g37862.1:cds_1
chr02	22814950	23638489	BreakDancer:DELLY	score=99;PE=6:PE=12;SR=0	CDS	22883669	22883775	-	LOC_Os02g37862.1:cds_2
chr02	22814950	23638489	BreakDancer:DELLY	score=99;PE=6:PE=12;SR=0	CDS	22882650	22882831	-	LOC_Os02g37862.1:cds_3
chr02	22814950	23638489	BreakDancer:DELLY	score=99;PE=6:PE=12;SR=0	CDS	22882400	22882555	-	LOC_Os02g37862.1:cds_4
chr02	22814950	23638489	BreakDancer:DELLY	score=99;PE=6:PE=12;SR=0	three_prime_UTR	22882102	22882399	-	LOC_Os02g37862.1:utr_1
chr02	22814950	23638489	BreakDancer:DELLY	score=99;PE=6:PE=12;SR=0	gene	22885093	22888128	-	LOC_Os02g37870
chr02	22814950	23638489	BreakDancer:DELLY	score=99;PE=6:PE=12;SR=0	mRNA	22885093	22888128	-	LOC_Os02g37870.1
chr02	22814950	23638489	BreakDancer:DELLY	score=99;PE=6:PE=12;SR=0	exon	22887807	22888128	-	LOC_Os02g37870.1:exon_1
chr02	22814950	23638489	BreakDancer:DELLY	score=99;PE=6:PE=12;SR=0	exon	22887540	22887681	-	LOC_Os02g37870.1:exon_2
chr02	22814950	23638489	BreakDancer:DELLY	score=99;PE=6:PE=12;SR=0	exon	22887118	22887196	-	LOC_Os02g37870.1:exon_3
chr02	22814950	23638489	BreakDancer:DELLY	score=99;PE=6:PE=12;SR=0	exon	22886900	22887024	-	LOC_Os02g37870.1:exon_4
chr02	22814950	23638489	BreakDancer:DELLY	score=99;PE=6:PE=12;SR=0	exon	22886189	22886290	-	LOC_Os02g37870.1:exon_5
chr02	22814950	23638489	BreakDancer:DELLY	score=99;PE=6:PE=12;SR=0	exon	22886011	22886079	-	LOC_Os02g37870.1:exon_6
chr02	22814950	23638489	BreakDancer:DELLY	score=99;PE=6:PE=12;SR=0	exon	22885827	22885925	-	LOC_Os02g37870.1:exon_7
chr02	22814950	23638489	BreakDancer:DELLY	score=99;PE=6:PE=12;SR=0	exon	22885093	22885534	-	LOC_Os02g37870.1:exon_8
chr02	22814950	23638489	BreakDancer:DELLY	score=99;PE=6:PE=12;SR=0	five_prime_UTR	22888049	22888128	-	LOC_Os02g37870.1:utr_2
chr02	22814950	23638489	BreakDancer:DELLY	score=99;PE=6:PE=12;SR=0	CDS	22887807	22888048	-	LOC_Os02g37870.1:cds_1
chr02	22814950	23638489	BreakDancer:DELLY	score=99;PE=6:PE=12;SR=0	CDS	22887540	22887681	-	LOC_Os02g37870.1:cds_2
chr02	22814950	23638489	BreakDancer:DELLY	score=99;PE=6:PE=12;SR=0	CDS	22887118	22887196	-	LOC_Os02g37870.1:cds_3
chr02	22814950	23638489	BreakDancer:DELLY	score=99;PE=6:PE=12;SR=0	CDS	22886900	22887024	-	LOC_Os02g37870.1:cds_4
chr02	22814950	23638489	BreakDancer:DELLY	score=99;PE=6:PE=12;SR=0	CDS	22886189	22886290	-	LOC_Os02g37870.1:cds_5
chr02	22814950	23638489	BreakDancer:DELLY	score=99;PE=6:PE=12;SR=0	CDS	22886011	22886079	-	LOC_Os02g37870.1:cds_6
chr02	22814950	23638489	BreakDancer:DELLY	score=99;PE=6:PE=12;SR=0	CDS	22885827	22885925	-	LOC_Os02g37870.1:cds_7
chr02	22814950	23638489	BreakDancer:DELLY	score=99;PE=6:PE=12;SR=0	CDS	22885397	22885534	-	LOC_Os02g37870.1:cds_8
chr02	22814950	23638489	BreakDancer:DELLY	score=99;PE=6:PE=12;SR=0	three_prime_UTR	22885093	22885396	-	LOC_Os02g37870.1:utr_1
chr02	22814950	23638489	BreakDancer:DELLY	score=99;PE=6:PE=12;SR=0	gene	22892268	22897444	+	LOC_Os02g37880
chr02	22814950	23638489	BreakDancer:DELLY	score=99;PE=6:PE=12;SR=0	mRNA	22892512	22897444	+	LOC_Os02g37880.1
chr02	22814950	23638489	BreakDancer:DELLY	score=99;PE=6:PE=12;SR=0	exon	22892512	22892608	+	LOC_Os02g37880.1:exon_1
chr02	22814950	23638489	BreakDancer:DELLY	score=99;PE=6:PE=12;SR=0	exon	22893556	22894063	+	LOC_Os02g37880.1:exon_2
chr02	22814950	23638489	BreakDancer:DELLY	score=99;PE=6:PE=12;SR=0	exon	22894454	22894619	+	LOC_Os02g37880.1:exon_3
chr02	22814950	23638489	BreakDancer:DELLY	score=99;PE=6:PE=12;SR=0	exon	22894703	22894753	+	LOC_Os02g37880.1:exon_4
chr02	22814950	23638489	BreakDancer:DELLY	score=99;PE=6:PE=12;SR=0	exon	22894960	22895142	+	LOC_Os02g37880.1:exon_5
chr02	22814950	23638489	BreakDancer:DELLY	score=99;PE=6:PE=12;SR=0	exon	22895272	22895368	+	LOC_Os02g37880.1:exon_6
chr02	22814950	23638489	BreakDancer:DELLY	score=99;PE=6:PE=12;SR=0	exon	22895882	22896570	+	LOC_Os02g37880.1:exon_7
chr02	22814950	23638489	BreakDancer:DELLY	score=99;PE=6:PE=12;SR=0	exon	22896662	22897444	+	LOC_Os02g37880.1:exon_8
chr02	22814950	23638489	BreakDancer:DELLY	score=99;PE=6:PE=12;SR=0	five_prime_UTR	22892512	22892608	+	LOC_Os02g37880.1:utr_1
chr02	22814950	23638489	BreakDancer:DELLY	score=99;PE=6:PE=12;SR=0	five_prime_UTR	22893556	22893599	+	LOC_Os02g37880.1:utr_2
chr02	22814950	23638489	BreakDancer:DELLY	score=99;PE=6:PE=12;SR=0	CDS	22893600	22894063	+	LOC_Os02g37880.1:cds_1
chr02	22814950	23638489	BreakDancer:DELLY	score=99;PE=6:PE=12;SR=0	CDS	22894454	22894619	+	LOC_Os02g37880.1:cds_2
chr02	22814950	23638489	BreakDancer:DELLY	score=99;PE=6:PE=12;SR=0	CDS	22894703	22894753	+	LOC_Os02g37880.1:cds_3
chr02	22814950	23638489	BreakDancer:DELLY	score=99;PE=6:PE=12;SR=0	CDS	22894960	22895142	+	LOC_Os02g37880.1:cds_4
chr02	22814950	23638489	BreakDancer:DELLY	score=99;PE=6:PE=12;SR=0	CDS	22895272	22895368	+	LOC_Os02g37880.1:cds_5
chr02	22814950	23638489	BreakDancer:DELLY	score=99;PE=6:PE=12;SR=0	CDS	22895882	22896570	+	LOC_Os02g37880.1:cds_6
chr02	22814950	23638489	BreakDancer:DELLY	score=99;PE=6:PE=12;SR=0	CDS	22896662	22897015	+	LOC_Os02g37880.1:cds_7
chr02	22814950	23638489	BreakDancer:DELLY	score=99;PE=6:PE=12;SR=0	three_prime_UTR	22897016	22897444	+	LOC_Os02g37880.1:utr_3
chr02	22814950	23638489	BreakDancer:DELLY	score=99;PE=6:PE=12;SR=0	mRNA	22892268	22897444	+	LOC_Os02g37880.2
chr02	22814950	23638489	BreakDancer:DELLY	score=99;PE=6:PE=12;SR=0	exon	22892268	22892513	+	LOC_Os02g37880.2:exon_1
chr02	22814950	23638489	BreakDancer:DELLY	score=99;PE=6:PE=12;SR=0	exon	22893556	22894063	+	LOC_Os02g37880.2:exon_2
chr02	22814950	23638489	BreakDancer:DELLY	score=99;PE=6:PE=12;SR=0	exon	22894454	22894619	+	LOC_Os02g37880.2:exon_3
chr02	22814950	23638489	BreakDancer:DELLY	score=99;PE=6:PE=12;SR=0	exon	22894703	22894753	+	LOC_Os02g37880.2:exon_4
chr02	22814950	23638489	BreakDancer:DELLY	score=99;PE=6:PE=12;SR=0	exon	22894960	22895142	+	LOC_Os02g37880.2:exon_5
chr02	22814950	23638489	BreakDancer:DELLY	score=99;PE=6:PE=12;SR=0	exon	22895272	22895368	+	LOC_Os02g37880.2:exon_6
chr02	22814950	23638489	BreakDancer:DELLY	score=99;PE=6:PE=12;SR=0	exon	22895882	22896570	+	LOC_Os02g37880.2:exon_7
chr02	22814950	23638489	BreakDancer:DELLY	score=99;PE=6:PE=12;SR=0	exon	22896662	22897444	+	LOC_Os02g37880.2:exon_8
chr02	22814950	23638489	BreakDancer:DELLY	score=99;PE=6:PE=12;SR=0	five_prime_UTR	22892268	22892513	+	LOC_Os02g37880.2:utr_1
chr02	22814950	23638489	BreakDancer:DELLY	score=99;PE=6:PE=12;SR=0	five_prime_UTR	22893556	22893599	+	LOC_Os02g37880.2:utr_2
chr02	22814950	23638489	BreakDancer:DELLY	score=99;PE=6:PE=12;SR=0	CDS	22893600	22894063	+	LOC_Os02g37880.2:cds_1
chr02	22814950	23638489	BreakDancer:DELLY	score=99;PE=6:PE=12;SR=0	CDS	22894454	22894619	+	LOC_Os02g37880.2:cds_2
chr02	22814950	23638489	BreakDancer:DELLY	score=99;PE=6:PE=12;SR=0	CDS	22894703	22894753	+	LOC_Os02g37880.2:cds_3
chr02	22814950	23638489	BreakDancer:DELLY	score=99;PE=6:PE=12;SR=0	CDS	22894960	22895142	+	LOC_Os02g37880.2:cds_4
chr02	22814950	23638489	BreakDancer:DELLY	score=99;PE=6:PE=12;SR=0	CDS	22895272	22895368	+	LOC_Os02g37880.2:cds_5
chr02	22814950	23638489	BreakDancer:DELLY	score=99;PE=6:PE=12;SR=0	CDS	22895882	22896570	+	LOC_Os02g37880.2:cds_6
chr02	22814950	23638489	BreakDancer:DELLY	score=99;PE=6:PE=12;SR=0	CDS	22896662	22897015	+	LOC_Os02g37880.2:cds_7
chr02	22814950	23638489	BreakDancer:DELLY	score=99;PE=6:PE=12;SR=0	three_prime_UTR	22897016	22897444	+	LOC_Os02g37880.2:utr_3
chr02	22814950	23638489	BreakDancer:DELLY	score=99;PE=6:PE=12;SR=0	mRNA	22892341	22897444	+	LOC_Os02g37880.3
chr02	22814950	23638489	BreakDancer:DELLY	score=99;PE=6:PE=12;SR=0	exon	22892341	22892608	+	LOC_Os02g37880.3:exon_1
chr02	22814950	23638489	BreakDancer:DELLY	score=99;PE=6:PE=12;SR=0	exon	22893579	22894063	+	LOC_Os02g37880.3:exon_2
chr02	22814950	23638489	BreakDancer:DELLY	score=99;PE=6:PE=12;SR=0	exon	22894454	22894619	+	LOC_Os02g37880.3:exon_3
chr02	22814950	23638489	BreakDancer:DELLY	score=99;PE=6:PE=12;SR=0	exon	22894703	22894753	+	LOC_Os02g37880.3:exon_4
chr02	22814950	23638489	BreakDancer:DELLY	score=99;PE=6:PE=12;SR=0	exon	22894960	22895142	+	LOC_Os02g37880.3:exon_5
chr02	22814950	23638489	BreakDancer:DELLY	score=99;PE=6:PE=12;SR=0	exon	22895272	22895368	+	LOC_Os02g37880.3:exon_6
chr02	22814950	23638489	BreakDancer:DELLY	score=99;PE=6:PE=12;SR=0	exon	22895882	22896570	+	LOC_Os02g37880.3:exon_7
chr02	22814950	23638489	BreakDancer:DELLY	score=99;PE=6:PE=12;SR=0	exon	22896662	22897444	+	LOC_Os02g37880.3:exon_8
chr02	22814950	23638489	BreakDancer:DELLY	score=99;PE=6:PE=12;SR=0	five_prime_UTR	22892341	22892608	+	LOC_Os02g37880.3:utr_1
chr02	22814950	23638489	BreakDancer:DELLY	score=99;PE=6:PE=12;SR=0	five_prime_UTR	22893579	22893599	+	LOC_Os02g37880.3:utr_2
chr02	22814950	23638489	BreakDancer:DELLY	score=99;PE=6:PE=12;SR=0	CDS	22893600	22894063	+	LOC_Os02g37880.3:cds_1
chr02	22814950	23638489	BreakDancer:DELLY	score=99;PE=6:PE=12;SR=0	CDS	22894454	22894619	+	LOC_Os02g37880.3:cds_2
chr02	22814950	23638489	BreakDancer:DELLY	score=99;PE=6:PE=12;SR=0	CDS	22894703	22894753	+	LOC_Os02g37880.3:cds_3
chr02	22814950	23638489	BreakDancer:DELLY	score=99;PE=6:PE=12;SR=0	CDS	22894960	22895142	+	LOC_Os02g37880.3:cds_4
chr02	22814950	23638489	BreakDancer:DELLY	score=99;PE=6:PE=12;SR=0	CDS	22895272	22895368	+	LOC_Os02g37880.3:cds_5
chr02	22814950	23638489	BreakDancer:DELLY	score=99;PE=6:PE=12;SR=0	CDS	22895882	22896570	+	LOC_Os02g37880.3:cds_6
chr02	22814950	23638489	BreakDancer:DELLY	score=99;PE=6:PE=12;SR=0	CDS	22896662	22897015	+	LOC_Os02g37880.3:cds_7
chr02	22814950	23638489	BreakDancer:DELLY	score=99;PE=6:PE=12;SR=0	three_prime_UTR	22897016	22897444	+	LOC_Os02g37880.3:utr_3
chr02	22814950	23638489	BreakDancer:DELLY	score=99;PE=6:PE=12;SR=0	gene	22900713	22906465	-	LOC_Os02g37890
chr02	22814950	23638489	BreakDancer:DELLY	score=99;PE=6:PE=12;SR=0	mRNA	22900713	22906465	-	LOC_Os02g37890.1
chr02	22814950	23638489	BreakDancer:DELLY	score=99;PE=6:PE=12;SR=0	exon	22905696	22906465	-	LOC_Os02g37890.1:exon_1
chr02	22814950	23638489	BreakDancer:DELLY	score=99;PE=6:PE=12;SR=0	exon	22901176	22901491	-	LOC_Os02g37890.1:exon_2
chr02	22814950	23638489	BreakDancer:DELLY	score=99;PE=6:PE=12;SR=0	exon	22900713	22900955	-	LOC_Os02g37890.1:exon_3
chr02	22814950	23638489	BreakDancer:DELLY	score=99;PE=6:PE=12;SR=0	CDS	22905696	22906465	-	LOC_Os02g37890.1:cds_1
chr02	22814950	23638489	BreakDancer:DELLY	score=99;PE=6:PE=12;SR=0	CDS	22901176	22901491	-	LOC_Os02g37890.1:cds_2
chr02	22814950	23638489	BreakDancer:DELLY	score=99;PE=6:PE=12;SR=0	CDS	22900713	22900955	-	LOC_Os02g37890.1:cds_3
chr02	22814950	23638489	BreakDancer:DELLY	score=99;PE=6:PE=12;SR=0	gene	22907639	22908358	-	LOC_Os02g37900
chr02	22814950	23638489	BreakDancer:DELLY	score=99;PE=6:PE=12;SR=0	mRNA	22907639	22908358	-	LOC_Os02g37900.1
chr02	22814950	23638489	BreakDancer:DELLY	score=99;PE=6:PE=12;SR=0	exon	22907639	22908358	-	LOC_Os02g37900.1:exon_1
chr02	22814950	23638489	BreakDancer:DELLY	score=99;PE=6:PE=12;SR=0	CDS	22907639	22908358	-	LOC_Os02g37900.1:cds_1
chr02	22814950	23638489	BreakDancer:DELLY	score=99;PE=6:PE=12;SR=0	gene	22910959	22915808	-	LOC_Os02g37910
chr02	22814950	23638489	BreakDancer:DELLY	score=99;PE=6:PE=12;SR=0	mRNA	22910959	22915808	-	LOC_Os02g37910.1
chr02	22814950	23638489	BreakDancer:DELLY	score=99;PE=6:PE=12;SR=0	exon	22915464	22915808	-	LOC_Os02g37910.1:exon_1
chr02	22814950	23638489	BreakDancer:DELLY	score=99;PE=6:PE=12;SR=0	exon	22915140	22915367	-	LOC_Os02g37910.1:exon_2
chr02	22814950	23638489	BreakDancer:DELLY	score=99;PE=6:PE=12;SR=0	exon	22914581	22914702	-	LOC_Os02g37910.1:exon_3
chr02	22814950	23638489	BreakDancer:DELLY	score=99;PE=6:PE=12;SR=0	exon	22914276	22914336	-	LOC_Os02g37910.1:exon_4
chr02	22814950	23638489	BreakDancer:DELLY	score=99;PE=6:PE=12;SR=0	exon	22913561	22913701	-	LOC_Os02g37910.1:exon_5
chr02	22814950	23638489	BreakDancer:DELLY	score=99;PE=6:PE=12;SR=0	exon	22913034	22913141	-	LOC_Os02g37910.1:exon_6
chr02	22814950	23638489	BreakDancer:DELLY	score=99;PE=6:PE=12;SR=0	exon	22912153	22912381	-	LOC_Os02g37910.1:exon_7
chr02	22814950	23638489	BreakDancer:DELLY	score=99;PE=6:PE=12;SR=0	exon	22911748	22911996	-	LOC_Os02g37910.1:exon_8
chr02	22814950	23638489	BreakDancer:DELLY	score=99;PE=6:PE=12;SR=0	exon	22910959	22911437	-	LOC_Os02g37910.1:exon_9
chr02	22814950	23638489	BreakDancer:DELLY	score=99;PE=6:PE=12;SR=0	five_prime_UTR	22915608	22915808	-	LOC_Os02g37910.1:utr_2
chr02	22814950	23638489	BreakDancer:DELLY	score=99;PE=6:PE=12;SR=0	CDS	22915464	22915607	-	LOC_Os02g37910.1:cds_1
chr02	22814950	23638489	BreakDancer:DELLY	score=99;PE=6:PE=12;SR=0	CDS	22915140	22915367	-	LOC_Os02g37910.1:cds_2
chr02	22814950	23638489	BreakDancer:DELLY	score=99;PE=6:PE=12;SR=0	CDS	22914581	22914702	-	LOC_Os02g37910.1:cds_3
chr02	22814950	23638489	BreakDancer:DELLY	score=99;PE=6:PE=12;SR=0	CDS	22914276	22914336	-	LOC_Os02g37910.1:cds_4
chr02	22814950	23638489	BreakDancer:DELLY	score=99;PE=6:PE=12;SR=0	CDS	22913561	22913701	-	LOC_Os02g37910.1:cds_5
chr02	22814950	23638489	BreakDancer:DELLY	score=99;PE=6:PE=12;SR=0	CDS	22913034	22913141	-	LOC_Os02g37910.1:cds_6
chr02	22814950	23638489	BreakDancer:DELLY	score=99;PE=6:PE=12;SR=0	CDS	22912153	22912381	-	LOC_Os02g37910.1:cds_7
chr02	22814950	23638489	BreakDancer:DELLY	score=99;PE=6:PE=12;SR=0	CDS	22911748	22911996	-	LOC_Os02g37910.1:cds_8
chr02	22814950	23638489	BreakDancer:DELLY	score=99;PE=6:PE=12;SR=0	CDS	22911355	22911437	-	LOC_Os02g37910.1:cds_9
chr02	22814950	23638489	BreakDancer:DELLY	score=99;PE=6:PE=12;SR=0	three_prime_UTR	22910959	22911354	-	LOC_Os02g37910.1:utr_1
chr02	22814950	23638489	BreakDancer:DELLY	score=99;PE=6:PE=12;SR=0	gene	22917816	22924489	-	LOC_Os02g37920
chr02	22814950	23638489	BreakDancer:DELLY	score=99;PE=6:PE=12;SR=0	mRNA	22917816	22924489	-	LOC_Os02g37920.1
chr02	22814950	23638489	BreakDancer:DELLY	score=99;PE=6:PE=12;SR=0	exon	22924176	22924489	-	LOC_Os02g37920.1:exon_1
chr02	22814950	23638489	BreakDancer:DELLY	score=99;PE=6:PE=12;SR=0	exon	22923770	22924093	-	LOC_Os02g37920.1:exon_2
chr02	22814950	23638489	BreakDancer:DELLY	score=99;PE=6:PE=12;SR=0	exon	22922352	22923578	-	LOC_Os02g37920.1:exon_3
chr02	22814950	23638489	BreakDancer:DELLY	score=99;PE=6:PE=12;SR=0	exon	22921723	22921973	-	LOC_Os02g37920.1:exon_4
chr02	22814950	23638489	BreakDancer:DELLY	score=99;PE=6:PE=12;SR=0	exon	22921520	22921635	-	LOC_Os02g37920.1:exon_5
chr02	22814950	23638489	BreakDancer:DELLY	score=99;PE=6:PE=12;SR=0	exon	22920848	22920927	-	LOC_Os02g37920.1:exon_6
chr02	22814950	23638489	BreakDancer:DELLY	score=99;PE=6:PE=12;SR=0	exon	22920639	22920712	-	LOC_Os02g37920.1:exon_7
chr02	22814950	23638489	BreakDancer:DELLY	score=99;PE=6:PE=12;SR=0	exon	22920399	22920464	-	LOC_Os02g37920.1:exon_8
chr02	22814950	23638489	BreakDancer:DELLY	score=99;PE=6:PE=12;SR=0	exon	22919596	22919699	-	LOC_Os02g37920.1:exon_9
chr02	22814950	23638489	BreakDancer:DELLY	score=99;PE=6:PE=12;SR=0	exon	22919334	22919515	-	LOC_Os02g37920.1:exon_10
chr02	22814950	23638489	BreakDancer:DELLY	score=99;PE=6:PE=12;SR=0	exon	22918952	22919051	-	LOC_Os02g37920.1:exon_11
chr02	22814950	23638489	BreakDancer:DELLY	score=99;PE=6:PE=12;SR=0	exon	22917816	22918470	-	LOC_Os02g37920.1:exon_12
chr02	22814950	23638489	BreakDancer:DELLY	score=99;PE=6:PE=12;SR=0	five_prime_UTR	22924401	22924489	-	LOC_Os02g37920.1:utr_2
chr02	22814950	23638489	BreakDancer:DELLY	score=99;PE=6:PE=12;SR=0	CDS	22924176	22924400	-	LOC_Os02g37920.1:cds_1
chr02	22814950	23638489	BreakDancer:DELLY	score=99;PE=6:PE=12;SR=0	CDS	22923770	22924093	-	LOC_Os02g37920.1:cds_2
chr02	22814950	23638489	BreakDancer:DELLY	score=99;PE=6:PE=12;SR=0	CDS	22922352	22923578	-	LOC_Os02g37920.1:cds_3
chr02	22814950	23638489	BreakDancer:DELLY	score=99;PE=6:PE=12;SR=0	CDS	22921723	22921973	-	LOC_Os02g37920.1:cds_4
chr02	22814950	23638489	BreakDancer:DELLY	score=99;PE=6:PE=12;SR=0	CDS	22921520	22921635	-	LOC_Os02g37920.1:cds_5
chr02	22814950	23638489	BreakDancer:DELLY	score=99;PE=6:PE=12;SR=0	CDS	22920848	22920927	-	LOC_Os02g37920.1:cds_6
chr02	22814950	23638489	BreakDancer:DELLY	score=99;PE=6:PE=12;SR=0	CDS	22920639	22920712	-	LOC_Os02g37920.1:cds_7
chr02	22814950	23638489	BreakDancer:DELLY	score=99;PE=6:PE=12;SR=0	CDS	22920399	22920464	-	LOC_Os02g37920.1:cds_8
chr02	22814950	23638489	BreakDancer:DELLY	score=99;PE=6:PE=12;SR=0	CDS	22919596	22919699	-	LOC_Os02g37920.1:cds_9
chr02	22814950	23638489	BreakDancer:DELLY	score=99;PE=6:PE=12;SR=0	CDS	22919334	22919515	-	LOC_Os02g37920.1:cds_10
chr02	22814950	23638489	BreakDancer:DELLY	score=99;PE=6:PE=12;SR=0	CDS	22918952	22919051	-	LOC_Os02g37920.1:cds_11
chr02	22814950	23638489	BreakDancer:DELLY	score=99;PE=6:PE=12;SR=0	CDS	22918448	22918470	-	LOC_Os02g37920.1:cds_12
chr02	22814950	23638489	BreakDancer:DELLY	score=99;PE=6:PE=12;SR=0	three_prime_UTR	22917816	22918447	-	LOC_Os02g37920.1:utr_1
chr02	22814950	23638489	BreakDancer:DELLY	score=99;PE=6:PE=12;SR=0	gene	22927596	22930478	+	LOC_Os02g37930
chr02	22814950	23638489	BreakDancer:DELLY	score=99;PE=6:PE=12;SR=0	mRNA	22927596	22930478	+	LOC_Os02g37930.1
chr02	22814950	23638489	BreakDancer:DELLY	score=99;PE=6:PE=12;SR=0	exon	22927596	22927788	+	LOC_Os02g37930.1:exon_1
chr02	22814950	23638489	BreakDancer:DELLY	score=99;PE=6:PE=12;SR=0	exon	22928113	22928203	+	LOC_Os02g37930.1:exon_2
chr02	22814950	23638489	BreakDancer:DELLY	score=99;PE=6:PE=12;SR=0	exon	22929944	22930478	+	LOC_Os02g37930.1:exon_3
chr02	22814950	23638489	BreakDancer:DELLY	score=99;PE=6:PE=12;SR=0	five_prime_UTR	22927596	22927694	+	LOC_Os02g37930.1:utr_1
chr02	22814950	23638489	BreakDancer:DELLY	score=99;PE=6:PE=12;SR=0	CDS	22927695	22927788	+	LOC_Os02g37930.1:cds_1
chr02	22814950	23638489	BreakDancer:DELLY	score=99;PE=6:PE=12;SR=0	CDS	22928113	22928203	+	LOC_Os02g37930.1:cds_2
chr02	22814950	23638489	BreakDancer:DELLY	score=99;PE=6:PE=12;SR=0	CDS	22929944	22930082	+	LOC_Os02g37930.1:cds_3
chr02	22814950	23638489	BreakDancer:DELLY	score=99;PE=6:PE=12;SR=0	three_prime_UTR	22930083	22930478	+	LOC_Os02g37930.1:utr_2
chr02	22814950	23638489	BreakDancer:DELLY	score=99;PE=6:PE=12;SR=0	gene	22930973	22933545	-	LOC_Os02g37940
chr02	22814950	23638489	BreakDancer:DELLY	score=99;PE=6:PE=12;SR=0	mRNA	22930973	22933494	-	LOC_Os02g37940.1
chr02	22814950	23638489	BreakDancer:DELLY	score=99;PE=6:PE=12;SR=0	exon	22933324	22933494	-	LOC_Os02g37940.1:exon_1
chr02	22814950	23638489	BreakDancer:DELLY	score=99;PE=6:PE=12;SR=0	exon	22932363	22932721	-	LOC_Os02g37940.1:exon_2
chr02	22814950	23638489	BreakDancer:DELLY	score=99;PE=6:PE=12;SR=0	exon	22931642	22931976	-	LOC_Os02g37940.1:exon_3
chr02	22814950	23638489	BreakDancer:DELLY	score=99;PE=6:PE=12;SR=0	exon	22930973	22931367	-	LOC_Os02g37940.1:exon_4
chr02	22814950	23638489	BreakDancer:DELLY	score=99;PE=6:PE=12;SR=0	five_prime_UTR	22933421	22933494	-	LOC_Os02g37940.1:utr_2
chr02	22814950	23638489	BreakDancer:DELLY	score=99;PE=6:PE=12;SR=0	CDS	22933324	22933420	-	LOC_Os02g37940.1:cds_1
chr02	22814950	23638489	BreakDancer:DELLY	score=99;PE=6:PE=12;SR=0	CDS	22932363	22932721	-	LOC_Os02g37940.1:cds_2
chr02	22814950	23638489	BreakDancer:DELLY	score=99;PE=6:PE=12;SR=0	CDS	22931642	22931976	-	LOC_Os02g37940.1:cds_3
chr02	22814950	23638489	BreakDancer:DELLY	score=99;PE=6:PE=12;SR=0	CDS	22931256	22931367	-	LOC_Os02g37940.1:cds_4
chr02	22814950	23638489	BreakDancer:DELLY	score=99;PE=6:PE=12;SR=0	three_prime_UTR	22930973	22931255	-	LOC_Os02g37940.1:utr_1
chr02	22814950	23638489	BreakDancer:DELLY	score=99;PE=6:PE=12;SR=0	mRNA	22930973	22933545	-	LOC_Os02g37940.2
chr02	22814950	23638489	BreakDancer:DELLY	score=99;PE=6:PE=12;SR=0	exon	22933324	22933545	-	LOC_Os02g37940.2:exon_1
chr02	22814950	23638489	BreakDancer:DELLY	score=99;PE=6:PE=12;SR=0	exon	22932363	22932721	-	LOC_Os02g37940.2:exon_2
chr02	22814950	23638489	BreakDancer:DELLY	score=99;PE=6:PE=12;SR=0	exon	22931642	22931976	-	LOC_Os02g37940.2:exon_3
chr02	22814950	23638489	BreakDancer:DELLY	score=99;PE=6:PE=12;SR=0	exon	22930973	22931358	-	LOC_Os02g37940.2:exon_4
chr02	22814950	23638489	BreakDancer:DELLY	score=99;PE=6:PE=12;SR=0	five_prime_UTR	22933421	22933545	-	LOC_Os02g37940.2:utr_2
chr02	22814950	23638489	BreakDancer:DELLY	score=99;PE=6:PE=12;SR=0	CDS	22933324	22933420	-	LOC_Os02g37940.2:cds_1
chr02	22814950	23638489	BreakDancer:DELLY	score=99;PE=6:PE=12;SR=0	CDS	22932363	22932721	-	LOC_Os02g37940.2:cds_2
chr02	22814950	23638489	BreakDancer:DELLY	score=99;PE=6:PE=12;SR=0	CDS	22931642	22931976	-	LOC_Os02g37940.2:cds_3
chr02	22814950	23638489	BreakDancer:DELLY	score=99;PE=6:PE=12;SR=0	CDS	22931256	22931358	-	LOC_Os02g37940.2:cds_4
chr02	22814950	23638489	BreakDancer:DELLY	score=99;PE=6:PE=12;SR=0	three_prime_UTR	22930973	22931255	-	LOC_Os02g37940.2:utr_1
chr02	22814950	23638489	BreakDancer:DELLY	score=99;PE=6:PE=12;SR=0	gene	22934104	22940327	+	LOC_Os02g37950
chr02	22814950	23638489	BreakDancer:DELLY	score=99;PE=6:PE=12;SR=0	mRNA	22934104	22940104	+	LOC_Os02g37950.1
chr02	22814950	23638489	BreakDancer:DELLY	score=99;PE=6:PE=12;SR=0	exon	22934104	22935820	+	LOC_Os02g37950.1:exon_1
chr02	22814950	23638489	BreakDancer:DELLY	score=99;PE=6:PE=12;SR=0	exon	22935924	22937228	+	LOC_Os02g37950.1:exon_2
chr02	22814950	23638489	BreakDancer:DELLY	score=99;PE=6:PE=12;SR=0	exon	22937398	22938622	+	LOC_Os02g37950.1:exon_3
chr02	22814950	23638489	BreakDancer:DELLY	score=99;PE=6:PE=12;SR=0	exon	22939275	22939343	+	LOC_Os02g37950.1:exon_4
chr02	22814950	23638489	BreakDancer:DELLY	score=99;PE=6:PE=12;SR=0	exon	22939452	22940104	+	LOC_Os02g37950.1:exon_5
chr02	22814950	23638489	BreakDancer:DELLY	score=99;PE=6:PE=12;SR=0	five_prime_UTR	22934104	22935556	+	LOC_Os02g37950.1:utr_1
chr02	22814950	23638489	BreakDancer:DELLY	score=99;PE=6:PE=12;SR=0	CDS	22935557	22935820	+	LOC_Os02g37950.1:cds_1
chr02	22814950	23638489	BreakDancer:DELLY	score=99;PE=6:PE=12;SR=0	CDS	22935924	22937228	+	LOC_Os02g37950.1:cds_2
chr02	22814950	23638489	BreakDancer:DELLY	score=99;PE=6:PE=12;SR=0	CDS	22937398	22938129	+	LOC_Os02g37950.1:cds_3
chr02	22814950	23638489	BreakDancer:DELLY	score=99;PE=6:PE=12;SR=0	three_prime_UTR	22938130	22938622	+	LOC_Os02g37950.1:utr_2
chr02	22814950	23638489	BreakDancer:DELLY	score=99;PE=6:PE=12;SR=0	three_prime_UTR	22939275	22939343	+	LOC_Os02g37950.1:utr_3
chr02	22814950	23638489	BreakDancer:DELLY	score=99;PE=6:PE=12;SR=0	three_prime_UTR	22939452	22940104	+	LOC_Os02g37950.1:utr_4
chr02	22814950	23638489	BreakDancer:DELLY	score=99;PE=6:PE=12;SR=0	mRNA	22934104	22938498	+	LOC_Os02g37950.2
chr02	22814950	23638489	BreakDancer:DELLY	score=99;PE=6:PE=12;SR=0	exon	22934104	22934327	+	LOC_Os02g37950.2:exon_1
chr02	22814950	23638489	BreakDancer:DELLY	score=99;PE=6:PE=12;SR=0	exon	22934813	22935068	+	LOC_Os02g37950.2:exon_2
chr02	22814950	23638489	BreakDancer:DELLY	score=99;PE=6:PE=12;SR=0	exon	22935548	22935820	+	LOC_Os02g37950.2:exon_3
chr02	22814950	23638489	BreakDancer:DELLY	score=99;PE=6:PE=12;SR=0	exon	22935924	22937228	+	LOC_Os02g37950.2:exon_4
chr02	22814950	23638489	BreakDancer:DELLY	score=99;PE=6:PE=12;SR=0	exon	22937398	22938498	+	LOC_Os02g37950.2:exon_5
chr02	22814950	23638489	BreakDancer:DELLY	score=99;PE=6:PE=12;SR=0	five_prime_UTR	22934104	22934327	+	LOC_Os02g37950.2:utr_1
chr02	22814950	23638489	BreakDancer:DELLY	score=99;PE=6:PE=12;SR=0	five_prime_UTR	22934813	22935068	+	LOC_Os02g37950.2:utr_2
chr02	22814950	23638489	BreakDancer:DELLY	score=99;PE=6:PE=12;SR=0	five_prime_UTR	22935548	22935556	+	LOC_Os02g37950.2:utr_3
chr02	22814950	23638489	BreakDancer:DELLY	score=99;PE=6:PE=12;SR=0	CDS	22935557	22935820	+	LOC_Os02g37950.2:cds_1
chr02	22814950	23638489	BreakDancer:DELLY	score=99;PE=6:PE=12;SR=0	CDS	22935924	22937228	+	LOC_Os02g37950.2:cds_2
chr02	22814950	23638489	BreakDancer:DELLY	score=99;PE=6:PE=12;SR=0	CDS	22937398	22938129	+	LOC_Os02g37950.2:cds_3
chr02	22814950	23638489	BreakDancer:DELLY	score=99;PE=6:PE=12;SR=0	three_prime_UTR	22938130	22938498	+	LOC_Os02g37950.2:utr_4
chr02	22814950	23638489	BreakDancer:DELLY	score=99;PE=6:PE=12;SR=0	mRNA	22934130	22940327	+	LOC_Os02g37950.3
chr02	22814950	23638489	BreakDancer:DELLY	score=99;PE=6:PE=12;SR=0	exon	22934130	22935820	+	LOC_Os02g37950.3:exon_1
chr02	22814950	23638489	BreakDancer:DELLY	score=99;PE=6:PE=12;SR=0	exon	22935924	22937228	+	LOC_Os02g37950.3:exon_2
chr02	22814950	23638489	BreakDancer:DELLY	score=99;PE=6:PE=12;SR=0	exon	22937398	22938622	+	LOC_Os02g37950.3:exon_3
chr02	22814950	23638489	BreakDancer:DELLY	score=99;PE=6:PE=12;SR=0	exon	22939275	22939343	+	LOC_Os02g37950.3:exon_4
chr02	22814950	23638489	BreakDancer:DELLY	score=99;PE=6:PE=12;SR=0	exon	22939452	22939773	+	LOC_Os02g37950.3:exon_5
chr02	22814950	23638489	BreakDancer:DELLY	score=99;PE=6:PE=12;SR=0	exon	22939956	22940327	+	LOC_Os02g37950.3:exon_6
chr02	22814950	23638489	BreakDancer:DELLY	score=99;PE=6:PE=12;SR=0	five_prime_UTR	22934130	22935556	+	LOC_Os02g37950.3:utr_1
chr02	22814950	23638489	BreakDancer:DELLY	score=99;PE=6:PE=12;SR=0	CDS	22935557	22935820	+	LOC_Os02g37950.3:cds_1
chr02	22814950	23638489	BreakDancer:DELLY	score=99;PE=6:PE=12;SR=0	CDS	22935924	22937228	+	LOC_Os02g37950.3:cds_2
chr02	22814950	23638489	BreakDancer:DELLY	score=99;PE=6:PE=12;SR=0	CDS	22937398	22938129	+	LOC_Os02g37950.3:cds_3
chr02	22814950	23638489	BreakDancer:DELLY	score=99;PE=6:PE=12;SR=0	three_prime_UTR	22938130	22938622	+	LOC_Os02g37950.3:utr_2
chr02	22814950	23638489	BreakDancer:DELLY	score=99;PE=6:PE=12;SR=0	three_prime_UTR	22939275	22939343	+	LOC_Os02g37950.3:utr_3
chr02	22814950	23638489	BreakDancer:DELLY	score=99;PE=6:PE=12;SR=0	three_prime_UTR	22939452	22939773	+	LOC_Os02g37950.3:utr_4
chr02	22814950	23638489	BreakDancer:DELLY	score=99;PE=6:PE=12;SR=0	three_prime_UTR	22939956	22940327	+	LOC_Os02g37950.3:utr_5
chr02	22814950	23638489	BreakDancer:DELLY	score=99;PE=6:PE=12;SR=0	gene	22941281	22943116	+	LOC_Os02g37960
chr02	22814950	23638489	BreakDancer:DELLY	score=99;PE=6:PE=12;SR=0	mRNA	22941281	22943116	+	LOC_Os02g37960.1
chr02	22814950	23638489	BreakDancer:DELLY	score=99;PE=6:PE=12;SR=0	exon	22941281	22943116	+	LOC_Os02g37960.1:exon_1
chr02	22814950	23638489	BreakDancer:DELLY	score=99;PE=6:PE=12;SR=0	five_prime_UTR	22941281	22941539	+	LOC_Os02g37960.1:utr_1
chr02	22814950	23638489	BreakDancer:DELLY	score=99;PE=6:PE=12;SR=0	CDS	22941540	22942166	+	LOC_Os02g37960.1:cds_1
chr02	22814950	23638489	BreakDancer:DELLY	score=99;PE=6:PE=12;SR=0	three_prime_UTR	22942167	22943116	+	LOC_Os02g37960.1:utr_2
chr02	22814950	23638489	BreakDancer:DELLY	score=99;PE=6:PE=12;SR=0	gene	22942416	22943822	-	LOC_Os02g37970
chr02	22814950	23638489	BreakDancer:DELLY	score=99;PE=6:PE=12;SR=0	mRNA	22942416	22943822	-	LOC_Os02g37970.1
chr02	22814950	23638489	BreakDancer:DELLY	score=99;PE=6:PE=12;SR=0	exon	22943461	22943822	-	LOC_Os02g37970.1:exon_1
chr02	22814950	23638489	BreakDancer:DELLY	score=99;PE=6:PE=12;SR=0	exon	22942416	22943223	-	LOC_Os02g37970.1:exon_2
chr02	22814950	23638489	BreakDancer:DELLY	score=99;PE=6:PE=12;SR=0	five_prime_UTR	22943682	22943822	-	LOC_Os02g37970.1:utr_2
chr02	22814950	23638489	BreakDancer:DELLY	score=99;PE=6:PE=12;SR=0	CDS	22943461	22943681	-	LOC_Os02g37970.1:cds_1
chr02	22814950	23638489	BreakDancer:DELLY	score=99;PE=6:PE=12;SR=0	CDS	22943064	22943223	-	LOC_Os02g37970.1:cds_2
chr02	22814950	23638489	BreakDancer:DELLY	score=99;PE=6:PE=12;SR=0	three_prime_UTR	22942416	22943063	-	LOC_Os02g37970.1:utr_1
chr02	22814950	23638489	BreakDancer:DELLY	score=99;PE=6:PE=12;SR=0	gene	22955586	22956428	-	LOC_Os02g37990
chr02	22814950	23638489	BreakDancer:DELLY	score=99;PE=6:PE=12;SR=0	mRNA	22955586	22956428	-	LOC_Os02g37990.1
chr02	22814950	23638489	BreakDancer:DELLY	score=99;PE=6:PE=12;SR=0	exon	22956386	22956428	-	LOC_Os02g37990.1:exon_1
chr02	22814950	23638489	BreakDancer:DELLY	score=99;PE=6:PE=12;SR=0	exon	22955945	22955991	-	LOC_Os02g37990.1:exon_2
chr02	22814950	23638489	BreakDancer:DELLY	score=99;PE=6:PE=12;SR=0	exon	22955586	22955858	-	LOC_Os02g37990.1:exon_3
chr02	22814950	23638489	BreakDancer:DELLY	score=99;PE=6:PE=12;SR=0	CDS	22956386	22956428	-	LOC_Os02g37990.1:cds_1
chr02	22814950	23638489	BreakDancer:DELLY	score=99;PE=6:PE=12;SR=0	CDS	22955945	22955991	-	LOC_Os02g37990.1:cds_2
chr02	22814950	23638489	BreakDancer:DELLY	score=99;PE=6:PE=12;SR=0	CDS	22955586	22955858	-	LOC_Os02g37990.1:cds_3
chr02	22814950	23638489	BreakDancer:DELLY	score=99;PE=6:PE=12;SR=0	gene	22957785	22962964	+	LOC_Os02g38000
chr02	22814950	23638489	BreakDancer:DELLY	score=99;PE=6:PE=12;SR=0	mRNA	22957785	22962964	+	LOC_Os02g38000.1
chr02	22814950	23638489	BreakDancer:DELLY	score=99;PE=6:PE=12;SR=0	exon	22957785	22959764	+	LOC_Os02g38000.1:exon_1
chr02	22814950	23638489	BreakDancer:DELLY	score=99;PE=6:PE=12;SR=0	exon	22959867	22960248	+	LOC_Os02g38000.1:exon_2
chr02	22814950	23638489	BreakDancer:DELLY	score=99;PE=6:PE=12;SR=0	exon	22960296	22961212	+	LOC_Os02g38000.1:exon_3
chr02	22814950	23638489	BreakDancer:DELLY	score=99;PE=6:PE=12;SR=0	exon	22961503	22962169	+	LOC_Os02g38000.1:exon_4
chr02	22814950	23638489	BreakDancer:DELLY	score=99;PE=6:PE=12;SR=0	exon	22962276	22962964	+	LOC_Os02g38000.1:exon_5
chr02	22814950	23638489	BreakDancer:DELLY	score=99;PE=6:PE=12;SR=0	CDS	22957785	22959764	+	LOC_Os02g38000.1:cds_1
chr02	22814950	23638489	BreakDancer:DELLY	score=99;PE=6:PE=12;SR=0	CDS	22959867	22960248	+	LOC_Os02g38000.1:cds_2
chr02	22814950	23638489	BreakDancer:DELLY	score=99;PE=6:PE=12;SR=0	CDS	22960296	22961212	+	LOC_Os02g38000.1:cds_3
chr02	22814950	23638489	BreakDancer:DELLY	score=99;PE=6:PE=12;SR=0	CDS	22961503	22962169	+	LOC_Os02g38000.1:cds_4
chr02	22814950	23638489	BreakDancer:DELLY	score=99;PE=6:PE=12;SR=0	CDS	22962276	22962697	+	LOC_Os02g38000.1:cds_5
chr02	22814950	23638489	BreakDancer:DELLY	score=99;PE=6:PE=12;SR=0	three_prime_UTR	22962698	22962964	+	LOC_Os02g38000.1:utr_1
chr02	22814950	23638489	BreakDancer:DELLY	score=99;PE=6:PE=12;SR=0	gene	22962993	22966046	-	LOC_Os02g38010
chr02	22814950	23638489	BreakDancer:DELLY	score=99;PE=6:PE=12;SR=0	mRNA	22962993	22966046	-	LOC_Os02g38010.1
chr02	22814950	23638489	BreakDancer:DELLY	score=99;PE=6:PE=12;SR=0	exon	22965932	22966046	-	LOC_Os02g38010.1:exon_1
chr02	22814950	23638489	BreakDancer:DELLY	score=99;PE=6:PE=12;SR=0	exon	22965145	22965254	-	LOC_Os02g38010.1:exon_2
chr02	22814950	23638489	BreakDancer:DELLY	score=99;PE=6:PE=12;SR=0	exon	22964838	22965062	-	LOC_Os02g38010.1:exon_3
chr02	22814950	23638489	BreakDancer:DELLY	score=99;PE=6:PE=12;SR=0	exon	22964017	22964129	-	LOC_Os02g38010.1:exon_4
chr02	22814950	23638489	BreakDancer:DELLY	score=99;PE=6:PE=12;SR=0	exon	22963336	22963666	-	LOC_Os02g38010.1:exon_5
chr02	22814950	23638489	BreakDancer:DELLY	score=99;PE=6:PE=12;SR=0	exon	22962993	22963232	-	LOC_Os02g38010.1:exon_6
chr02	22814950	23638489	BreakDancer:DELLY	score=99;PE=6:PE=12;SR=0	CDS	22965932	22966046	-	LOC_Os02g38010.1:cds_1
chr02	22814950	23638489	BreakDancer:DELLY	score=99;PE=6:PE=12;SR=0	CDS	22965145	22965254	-	LOC_Os02g38010.1:cds_2
chr02	22814950	23638489	BreakDancer:DELLY	score=99;PE=6:PE=12;SR=0	CDS	22964838	22965062	-	LOC_Os02g38010.1:cds_3
chr02	22814950	23638489	BreakDancer:DELLY	score=99;PE=6:PE=12;SR=0	CDS	22964017	22964129	-	LOC_Os02g38010.1:cds_4
chr02	22814950	23638489	BreakDancer:DELLY	score=99;PE=6:PE=12;SR=0	CDS	22963336	22963666	-	LOC_Os02g38010.1:cds_5
chr02	22814950	23638489	BreakDancer:DELLY	score=99;PE=6:PE=12;SR=0	CDS	22962993	22963232	-	LOC_Os02g38010.1:cds_6
chr02	22814950	23638489	BreakDancer:DELLY	score=99;PE=6:PE=12;SR=0	gene	22971563	22975296	+	LOC_Os02g38020
chr02	22814950	23638489	BreakDancer:DELLY	score=99;PE=6:PE=12;SR=0	mRNA	22971563	22975296	+	LOC_Os02g38020.1
chr02	22814950	23638489	BreakDancer:DELLY	score=99;PE=6:PE=12;SR=0	exon	22971563	22972708	+	LOC_Os02g38020.1:exon_1
chr02	22814950	23638489	BreakDancer:DELLY	score=99;PE=6:PE=12;SR=0	exon	22973668	22973859	+	LOC_Os02g38020.1:exon_2
chr02	22814950	23638489	BreakDancer:DELLY	score=99;PE=6:PE=12;SR=0	exon	22974026	22975296	+	LOC_Os02g38020.1:exon_3
chr02	22814950	23638489	BreakDancer:DELLY	score=99;PE=6:PE=12;SR=0	five_prime_UTR	22971563	22972000	+	LOC_Os02g38020.1:utr_1
chr02	22814950	23638489	BreakDancer:DELLY	score=99;PE=6:PE=12;SR=0	CDS	22972001	22972708	+	LOC_Os02g38020.1:cds_1
chr02	22814950	23638489	BreakDancer:DELLY	score=99;PE=6:PE=12;SR=0	CDS	22973668	22973859	+	LOC_Os02g38020.1:cds_2
chr02	22814950	23638489	BreakDancer:DELLY	score=99;PE=6:PE=12;SR=0	CDS	22974026	22974844	+	LOC_Os02g38020.1:cds_3
chr02	22814950	23638489	BreakDancer:DELLY	score=99;PE=6:PE=12;SR=0	three_prime_UTR	22974845	22975296	+	LOC_Os02g38020.1:utr_2
chr02	22814950	23638489	BreakDancer:DELLY	score=99;PE=6:PE=12;SR=0	mRNA	22971563	22975296	+	LOC_Os02g38020.2
chr02	22814950	23638489	BreakDancer:DELLY	score=99;PE=6:PE=12;SR=0	exon	22971563	22972708	+	LOC_Os02g38020.2:exon_1
chr02	22814950	23638489	BreakDancer:DELLY	score=99;PE=6:PE=12;SR=0	exon	22973668	22973859	+	LOC_Os02g38020.2:exon_2
chr02	22814950	23638489	BreakDancer:DELLY	score=99;PE=6:PE=12;SR=0	exon	22974215	22975296	+	LOC_Os02g38020.2:exon_3
chr02	22814950	23638489	BreakDancer:DELLY	score=99;PE=6:PE=12;SR=0	five_prime_UTR	22971563	22972000	+	LOC_Os02g38020.2:utr_1
chr02	22814950	23638489	BreakDancer:DELLY	score=99;PE=6:PE=12;SR=0	CDS	22972001	22972708	+	LOC_Os02g38020.2:cds_1
chr02	22814950	23638489	BreakDancer:DELLY	score=99;PE=6:PE=12;SR=0	CDS	22973668	22973859	+	LOC_Os02g38020.2:cds_2
chr02	22814950	23638489	BreakDancer:DELLY	score=99;PE=6:PE=12;SR=0	CDS	22974215	22974844	+	LOC_Os02g38020.2:cds_3
chr02	22814950	23638489	BreakDancer:DELLY	score=99;PE=6:PE=12;SR=0	three_prime_UTR	22974845	22975296	+	LOC_Os02g38020.2:utr_2
chr02	22814950	23638489	BreakDancer:DELLY	score=99;PE=6:PE=12;SR=0	gene	22975504	22976636	-	LOC_Os02g38029
chr02	22814950	23638489	BreakDancer:DELLY	score=99;PE=6:PE=12;SR=0	mRNA	22975504	22976636	-	LOC_Os02g38029.1
chr02	22814950	23638489	BreakDancer:DELLY	score=99;PE=6:PE=12;SR=0	exon	22976382	22976636	-	LOC_Os02g38029.1:exon_1
chr02	22814950	23638489	BreakDancer:DELLY	score=99;PE=6:PE=12;SR=0	exon	22975504	22976262	-	LOC_Os02g38029.1:exon_2
chr02	22814950	23638489	BreakDancer:DELLY	score=99;PE=6:PE=12;SR=0	five_prime_UTR	22976409	22976636	-	LOC_Os02g38029.1:utr_2
chr02	22814950	23638489	BreakDancer:DELLY	score=99;PE=6:PE=12;SR=0	CDS	22976382	22976408	-	LOC_Os02g38029.1:cds_1
chr02	22814950	23638489	BreakDancer:DELLY	score=99;PE=6:PE=12;SR=0	CDS	22976110	22976262	-	LOC_Os02g38029.1:cds_2
chr02	22814950	23638489	BreakDancer:DELLY	score=99;PE=6:PE=12;SR=0	three_prime_UTR	22975504	22976109	-	LOC_Os02g38029.1:utr_1
chr02	22814950	23638489	BreakDancer:DELLY	score=99;PE=6:PE=12;SR=0	gene	22978830	22981571	+	LOC_Os02g38040
chr02	22814950	23638489	BreakDancer:DELLY	score=99;PE=6:PE=12;SR=0	mRNA	22978830	22981571	+	LOC_Os02g38040.1
chr02	22814950	23638489	BreakDancer:DELLY	score=99;PE=6:PE=12;SR=0	exon	22978830	22979640	+	LOC_Os02g38040.1:exon_1
chr02	22814950	23638489	BreakDancer:DELLY	score=99;PE=6:PE=12;SR=0	exon	22980272	22980438	+	LOC_Os02g38040.1:exon_2
chr02	22814950	23638489	BreakDancer:DELLY	score=99;PE=6:PE=12;SR=0	exon	22980572	22981571	+	LOC_Os02g38040.1:exon_3
chr02	22814950	23638489	BreakDancer:DELLY	score=99;PE=6:PE=12;SR=0	five_prime_UTR	22978830	22978959	+	LOC_Os02g38040.1:utr_1
chr02	22814950	23638489	BreakDancer:DELLY	score=99;PE=6:PE=12;SR=0	CDS	22978960	22979640	+	LOC_Os02g38040.1:cds_1
chr02	22814950	23638489	BreakDancer:DELLY	score=99;PE=6:PE=12;SR=0	CDS	22980272	22980438	+	LOC_Os02g38040.1:cds_2
chr02	22814950	23638489	BreakDancer:DELLY	score=99;PE=6:PE=12;SR=0	CDS	22980572	22981229	+	LOC_Os02g38040.1:cds_3
chr02	22814950	23638489	BreakDancer:DELLY	score=99;PE=6:PE=12;SR=0	three_prime_UTR	22981230	22981571	+	LOC_Os02g38040.1:utr_2
chr02	22814950	23638489	BreakDancer:DELLY	score=99;PE=6:PE=12;SR=0	gene	22981833	22987596	-	LOC_Os02g38050
chr02	22814950	23638489	BreakDancer:DELLY	score=99;PE=6:PE=12;SR=0	mRNA	22981846	22987596	-	LOC_Os02g38050.1
chr02	22814950	23638489	BreakDancer:DELLY	score=99;PE=6:PE=12;SR=0	exon	22987228	22987596	-	LOC_Os02g38050.1:exon_1
chr02	22814950	23638489	BreakDancer:DELLY	score=99;PE=6:PE=12;SR=0	exon	22983999	22985266	-	LOC_Os02g38050.1:exon_2
chr02	22814950	23638489	BreakDancer:DELLY	score=99;PE=6:PE=12;SR=0	exon	22983795	22983909	-	LOC_Os02g38050.1:exon_3
chr02	22814950	23638489	BreakDancer:DELLY	score=99;PE=6:PE=12;SR=0	exon	22983395	22983622	-	LOC_Os02g38050.1:exon_4
chr02	22814950	23638489	BreakDancer:DELLY	score=99;PE=6:PE=12;SR=0	exon	22983086	22983235	-	LOC_Os02g38050.1:exon_5
chr02	22814950	23638489	BreakDancer:DELLY	score=99;PE=6:PE=12;SR=0	exon	22981846	22982989	-	LOC_Os02g38050.1:exon_6
chr02	22814950	23638489	BreakDancer:DELLY	score=99;PE=6:PE=12;SR=0	five_prime_UTR	22987300	22987596	-	LOC_Os02g38050.1:utr_2
chr02	22814950	23638489	BreakDancer:DELLY	score=99;PE=6:PE=12;SR=0	CDS	22987228	22987299	-	LOC_Os02g38050.1:cds_1
chr02	22814950	23638489	BreakDancer:DELLY	score=99;PE=6:PE=12;SR=0	CDS	22983999	22985266	-	LOC_Os02g38050.1:cds_2
chr02	22814950	23638489	BreakDancer:DELLY	score=99;PE=6:PE=12;SR=0	CDS	22983795	22983909	-	LOC_Os02g38050.1:cds_3
chr02	22814950	23638489	BreakDancer:DELLY	score=99;PE=6:PE=12;SR=0	CDS	22983395	22983622	-	LOC_Os02g38050.1:cds_4
chr02	22814950	23638489	BreakDancer:DELLY	score=99;PE=6:PE=12;SR=0	CDS	22983086	22983235	-	LOC_Os02g38050.1:cds_5
chr02	22814950	23638489	BreakDancer:DELLY	score=99;PE=6:PE=12;SR=0	CDS	22982186	22982989	-	LOC_Os02g38050.1:cds_6
chr02	22814950	23638489	BreakDancer:DELLY	score=99;PE=6:PE=12;SR=0	three_prime_UTR	22981846	22982185	-	LOC_Os02g38050.1:utr_1
chr02	22814950	23638489	BreakDancer:DELLY	score=99;PE=6:PE=12;SR=0	mRNA	22981846	22987596	-	LOC_Os02g38050.2
chr02	22814950	23638489	BreakDancer:DELLY	score=99;PE=6:PE=12;SR=0	exon	22987228	22987596	-	LOC_Os02g38050.2:exon_1
chr02	22814950	23638489	BreakDancer:DELLY	score=99;PE=6:PE=12;SR=0	exon	22983999	22985266	-	LOC_Os02g38050.2:exon_2
chr02	22814950	23638489	BreakDancer:DELLY	score=99;PE=6:PE=12;SR=0	exon	22983795	22983909	-	LOC_Os02g38050.2:exon_3
chr02	22814950	23638489	BreakDancer:DELLY	score=99;PE=6:PE=12;SR=0	exon	22983395	22983622	-	LOC_Os02g38050.2:exon_4
chr02	22814950	23638489	BreakDancer:DELLY	score=99;PE=6:PE=12;SR=0	exon	22983086	22983235	-	LOC_Os02g38050.2:exon_5
chr02	22814950	23638489	BreakDancer:DELLY	score=99;PE=6:PE=12;SR=0	exon	22982390	22982989	-	LOC_Os02g38050.2:exon_6
chr02	22814950	23638489	BreakDancer:DELLY	score=99;PE=6:PE=12;SR=0	exon	22981846	22982314	-	LOC_Os02g38050.2:exon_7
chr02	22814950	23638489	BreakDancer:DELLY	score=99;PE=6:PE=12;SR=0	five_prime_UTR	22987300	22987596	-	LOC_Os02g38050.2:utr_2
chr02	22814950	23638489	BreakDancer:DELLY	score=99;PE=6:PE=12;SR=0	CDS	22987228	22987299	-	LOC_Os02g38050.2:cds_1
chr02	22814950	23638489	BreakDancer:DELLY	score=99;PE=6:PE=12;SR=0	CDS	22983999	22985266	-	LOC_Os02g38050.2:cds_2
chr02	22814950	23638489	BreakDancer:DELLY	score=99;PE=6:PE=12;SR=0	CDS	22983795	22983909	-	LOC_Os02g38050.2:cds_3
chr02	22814950	23638489	BreakDancer:DELLY	score=99;PE=6:PE=12;SR=0	CDS	22983395	22983622	-	LOC_Os02g38050.2:cds_4
chr02	22814950	23638489	BreakDancer:DELLY	score=99;PE=6:PE=12;SR=0	CDS	22983086	22983235	-	LOC_Os02g38050.2:cds_5
chr02	22814950	23638489	BreakDancer:DELLY	score=99;PE=6:PE=12;SR=0	CDS	22982390	22982989	-	LOC_Os02g38050.2:cds_6
chr02	22814950	23638489	BreakDancer:DELLY	score=99;PE=6:PE=12;SR=0	CDS	22982186	22982314	-	LOC_Os02g38050.2:cds_7
chr02	22814950	23638489	BreakDancer:DELLY	score=99;PE=6:PE=12;SR=0	three_prime_UTR	22981846	22982185	-	LOC_Os02g38050.2:utr_1
chr02	22814950	23638489	BreakDancer:DELLY	score=99;PE=6:PE=12;SR=0	mRNA	22981833	22987596	-	LOC_Os02g38050.3
chr02	22814950	23638489	BreakDancer:DELLY	score=99;PE=6:PE=12;SR=0	exon	22987228	22987596	-	LOC_Os02g38050.3:exon_1
chr02	22814950	23638489	BreakDancer:DELLY	score=99;PE=6:PE=12;SR=0	exon	22983999	22985266	-	LOC_Os02g38050.3:exon_2
chr02	22814950	23638489	BreakDancer:DELLY	score=99;PE=6:PE=12;SR=0	exon	22983795	22983909	-	LOC_Os02g38050.3:exon_3
chr02	22814950	23638489	BreakDancer:DELLY	score=99;PE=6:PE=12;SR=0	exon	22983395	22983622	-	LOC_Os02g38050.3:exon_4
chr02	22814950	23638489	BreakDancer:DELLY	score=99;PE=6:PE=12;SR=0	exon	22983086	22983235	-	LOC_Os02g38050.3:exon_5
chr02	22814950	23638489	BreakDancer:DELLY	score=99;PE=6:PE=12;SR=0	exon	22982390	22982989	-	LOC_Os02g38050.3:exon_6
chr02	22814950	23638489	BreakDancer:DELLY	score=99;PE=6:PE=12;SR=0	exon	22981833	22982290	-	LOC_Os02g38050.3:exon_7
chr02	22814950	23638489	BreakDancer:DELLY	score=99;PE=6:PE=12;SR=0	five_prime_UTR	22987300	22987596	-	LOC_Os02g38050.3:utr_2
chr02	22814950	23638489	BreakDancer:DELLY	score=99;PE=6:PE=12;SR=0	CDS	22987228	22987299	-	LOC_Os02g38050.3:cds_1
chr02	22814950	23638489	BreakDancer:DELLY	score=99;PE=6:PE=12;SR=0	CDS	22983999	22985266	-	LOC_Os02g38050.3:cds_2
chr02	22814950	23638489	BreakDancer:DELLY	score=99;PE=6:PE=12;SR=0	CDS	22983795	22983909	-	LOC_Os02g38050.3:cds_3
chr02	22814950	23638489	BreakDancer:DELLY	score=99;PE=6:PE=12;SR=0	CDS	22983395	22983622	-	LOC_Os02g38050.3:cds_4
chr02	22814950	23638489	BreakDancer:DELLY	score=99;PE=6:PE=12;SR=0	CDS	22983086	22983235	-	LOC_Os02g38050.3:cds_5
chr02	22814950	23638489	BreakDancer:DELLY	score=99;PE=6:PE=12;SR=0	CDS	22982390	22982989	-	LOC_Os02g38050.3:cds_6
chr02	22814950	23638489	BreakDancer:DELLY	score=99;PE=6:PE=12;SR=0	CDS	22982186	22982290	-	LOC_Os02g38050.3:cds_7
chr02	22814950	23638489	BreakDancer:DELLY	score=99;PE=6:PE=12;SR=0	three_prime_UTR	22981833	22982185	-	LOC_Os02g38050.3:utr_1
chr02	22814950	23638489	BreakDancer:DELLY	score=99;PE=6:PE=12;SR=0	mRNA	22981833	22987550	-	LOC_Os02g38050.4
chr02	22814950	23638489	BreakDancer:DELLY	score=99;PE=6:PE=12;SR=0	exon	22987228	22987550	-	LOC_Os02g38050.4:exon_1
chr02	22814950	23638489	BreakDancer:DELLY	score=99;PE=6:PE=12;SR=0	exon	22985369	22985408	-	LOC_Os02g38050.4:exon_2
chr02	22814950	23638489	BreakDancer:DELLY	score=99;PE=6:PE=12;SR=0	exon	22983999	22985266	-	LOC_Os02g38050.4:exon_3
chr02	22814950	23638489	BreakDancer:DELLY	score=99;PE=6:PE=12;SR=0	exon	22983795	22983909	-	LOC_Os02g38050.4:exon_4
chr02	22814950	23638489	BreakDancer:DELLY	score=99;PE=6:PE=12;SR=0	exon	22983395	22983622	-	LOC_Os02g38050.4:exon_5
chr02	22814950	23638489	BreakDancer:DELLY	score=99;PE=6:PE=12;SR=0	exon	22983086	22983235	-	LOC_Os02g38050.4:exon_6
chr02	22814950	23638489	BreakDancer:DELLY	score=99;PE=6:PE=12;SR=0	exon	22982390	22982989	-	LOC_Os02g38050.4:exon_7
chr02	22814950	23638489	BreakDancer:DELLY	score=99;PE=6:PE=12;SR=0	exon	22981833	22982290	-	LOC_Os02g38050.4:exon_8
chr02	22814950	23638489	BreakDancer:DELLY	score=99;PE=6:PE=12;SR=0	five_prime_UTR	22987228	22987550	-	LOC_Os02g38050.4:utr_3
chr02	22814950	23638489	BreakDancer:DELLY	score=99;PE=6:PE=12;SR=0	five_prime_UTR	22985402	22985408	-	LOC_Os02g38050.4:utr_2
chr02	22814950	23638489	BreakDancer:DELLY	score=99;PE=6:PE=12;SR=0	CDS	22985369	22985401	-	LOC_Os02g38050.4:cds_1
chr02	22814950	23638489	BreakDancer:DELLY	score=99;PE=6:PE=12;SR=0	CDS	22983999	22985266	-	LOC_Os02g38050.4:cds_2
chr02	22814950	23638489	BreakDancer:DELLY	score=99;PE=6:PE=12;SR=0	CDS	22983795	22983909	-	LOC_Os02g38050.4:cds_3
chr02	22814950	23638489	BreakDancer:DELLY	score=99;PE=6:PE=12;SR=0	CDS	22983395	22983622	-	LOC_Os02g38050.4:cds_4
chr02	22814950	23638489	BreakDancer:DELLY	score=99;PE=6:PE=12;SR=0	CDS	22983086	22983235	-	LOC_Os02g38050.4:cds_5
chr02	22814950	23638489	BreakDancer:DELLY	score=99;PE=6:PE=12;SR=0	CDS	22982390	22982989	-	LOC_Os02g38050.4:cds_6
chr02	22814950	23638489	BreakDancer:DELLY	score=99;PE=6:PE=12;SR=0	CDS	22982186	22982290	-	LOC_Os02g38050.4:cds_7
chr02	22814950	23638489	BreakDancer:DELLY	score=99;PE=6:PE=12;SR=0	three_prime_UTR	22981833	22982185	-	LOC_Os02g38050.4:utr_1
chr02	22814950	23638489	BreakDancer:DELLY	score=99;PE=6:PE=12;SR=0	mRNA	22981833	22987596	-	LOC_Os02g38050.5
chr02	22814950	23638489	BreakDancer:DELLY	score=99;PE=6:PE=12;SR=0	exon	22987228	22987596	-	LOC_Os02g38050.5:exon_1
chr02	22814950	23638489	BreakDancer:DELLY	score=99;PE=6:PE=12;SR=0	exon	22983999	22985266	-	LOC_Os02g38050.5:exon_2
chr02	22814950	23638489	BreakDancer:DELLY	score=99;PE=6:PE=12;SR=0	exon	22983795	22983909	-	LOC_Os02g38050.5:exon_3
chr02	22814950	23638489	BreakDancer:DELLY	score=99;PE=6:PE=12;SR=0	exon	22983086	22983622	-	LOC_Os02g38050.5:exon_4
chr02	22814950	23638489	BreakDancer:DELLY	score=99;PE=6:PE=12;SR=0	exon	22982390	22982989	-	LOC_Os02g38050.5:exon_5
chr02	22814950	23638489	BreakDancer:DELLY	score=99;PE=6:PE=12;SR=0	exon	22981833	22982290	-	LOC_Os02g38050.5:exon_6
chr02	22814950	23638489	BreakDancer:DELLY	score=99;PE=6:PE=12;SR=0	five_prime_UTR	22987300	22987596	-	LOC_Os02g38050.5:utr_4
chr02	22814950	23638489	BreakDancer:DELLY	score=99;PE=6:PE=12;SR=0	CDS	22987228	22987299	-	LOC_Os02g38050.5:cds_1
chr02	22814950	23638489	BreakDancer:DELLY	score=99;PE=6:PE=12;SR=0	CDS	22983999	22985266	-	LOC_Os02g38050.5:cds_2
chr02	22814950	23638489	BreakDancer:DELLY	score=99;PE=6:PE=12;SR=0	CDS	22983795	22983909	-	LOC_Os02g38050.5:cds_3
chr02	22814950	23638489	BreakDancer:DELLY	score=99;PE=6:PE=12;SR=0	CDS	22983293	22983622	-	LOC_Os02g38050.5:cds_4
chr02	22814950	23638489	BreakDancer:DELLY	score=99;PE=6:PE=12;SR=0	three_prime_UTR	22983086	22983292	-	LOC_Os02g38050.5:utr_3
chr02	22814950	23638489	BreakDancer:DELLY	score=99;PE=6:PE=12;SR=0	three_prime_UTR	22982390	22982989	-	LOC_Os02g38050.5:utr_2
chr02	22814950	23638489	BreakDancer:DELLY	score=99;PE=6:PE=12;SR=0	three_prime_UTR	22981833	22982290	-	LOC_Os02g38050.5:utr_1
chr02	22814950	23638489	BreakDancer:DELLY	score=99;PE=6:PE=12;SR=0	mRNA	22981833	22987596	-	LOC_Os02g38050.6
chr02	22814950	23638489	BreakDancer:DELLY	score=99;PE=6:PE=12;SR=0	exon	22987228	22987596	-	LOC_Os02g38050.6:exon_1
chr02	22814950	23638489	BreakDancer:DELLY	score=99;PE=6:PE=12;SR=0	exon	22983999	22985266	-	LOC_Os02g38050.6:exon_2
chr02	22814950	23638489	BreakDancer:DELLY	score=99;PE=6:PE=12;SR=0	exon	22983795	22983909	-	LOC_Os02g38050.6:exon_3
chr02	22814950	23638489	BreakDancer:DELLY	score=99;PE=6:PE=12;SR=0	exon	22983391	22983622	-	LOC_Os02g38050.6:exon_4
chr02	22814950	23638489	BreakDancer:DELLY	score=99;PE=6:PE=12;SR=0	exon	22983086	22983235	-	LOC_Os02g38050.6:exon_5
chr02	22814950	23638489	BreakDancer:DELLY	score=99;PE=6:PE=12;SR=0	exon	22982390	22982989	-	LOC_Os02g38050.6:exon_6
chr02	22814950	23638489	BreakDancer:DELLY	score=99;PE=6:PE=12;SR=0	exon	22981833	22982290	-	LOC_Os02g38050.6:exon_7
chr02	22814950	23638489	BreakDancer:DELLY	score=99;PE=6:PE=12;SR=0	five_prime_UTR	22987300	22987596	-	LOC_Os02g38050.6:utr_4
chr02	22814950	23638489	BreakDancer:DELLY	score=99;PE=6:PE=12;SR=0	CDS	22987228	22987299	-	LOC_Os02g38050.6:cds_1
chr02	22814950	23638489	BreakDancer:DELLY	score=99;PE=6:PE=12;SR=0	CDS	22983999	22985266	-	LOC_Os02g38050.6:cds_2
chr02	22814950	23638489	BreakDancer:DELLY	score=99;PE=6:PE=12;SR=0	CDS	22983795	22983909	-	LOC_Os02g38050.6:cds_3
chr02	22814950	23638489	BreakDancer:DELLY	score=99;PE=6:PE=12;SR=0	CDS	22983391	22983622	-	LOC_Os02g38050.6:cds_4
chr02	22814950	23638489	BreakDancer:DELLY	score=99;PE=6:PE=12;SR=0	CDS	22983210	22983235	-	LOC_Os02g38050.6:cds_5
chr02	22814950	23638489	BreakDancer:DELLY	score=99;PE=6:PE=12;SR=0	three_prime_UTR	22983086	22983209	-	LOC_Os02g38050.6:utr_3
chr02	22814950	23638489	BreakDancer:DELLY	score=99;PE=6:PE=12;SR=0	three_prime_UTR	22982390	22982989	-	LOC_Os02g38050.6:utr_2
chr02	22814950	23638489	BreakDancer:DELLY	score=99;PE=6:PE=12;SR=0	three_prime_UTR	22981833	22982290	-	LOC_Os02g38050.6:utr_1
chr02	22814950	23638489	BreakDancer:DELLY	score=99;PE=6:PE=12;SR=0	gene	22990616	22995388	+	LOC_Os02g38060
chr02	22814950	23638489	BreakDancer:DELLY	score=99;PE=6:PE=12;SR=0	mRNA	22990616	22995388	+	LOC_Os02g38060.1
chr02	22814950	23638489	BreakDancer:DELLY	score=99;PE=6:PE=12;SR=0	exon	22990616	22990924	+	LOC_Os02g38060.1:exon_1
chr02	22814950	23638489	BreakDancer:DELLY	score=99;PE=6:PE=12;SR=0	exon	22991480	22991541	+	LOC_Os02g38060.1:exon_2
chr02	22814950	23638489	BreakDancer:DELLY	score=99;PE=6:PE=12;SR=0	exon	22992006	22992057	+	LOC_Os02g38060.1:exon_3
chr02	22814950	23638489	BreakDancer:DELLY	score=99;PE=6:PE=12;SR=0	exon	22992410	22992524	+	LOC_Os02g38060.1:exon_4
chr02	22814950	23638489	BreakDancer:DELLY	score=99;PE=6:PE=12;SR=0	exon	22992631	22992725	+	LOC_Os02g38060.1:exon_5
chr02	22814950	23638489	BreakDancer:DELLY	score=99;PE=6:PE=12;SR=0	exon	22993459	22993565	+	LOC_Os02g38060.1:exon_6
chr02	22814950	23638489	BreakDancer:DELLY	score=99;PE=6:PE=12;SR=0	exon	22993649	22993763	+	LOC_Os02g38060.1:exon_7
chr02	22814950	23638489	BreakDancer:DELLY	score=99;PE=6:PE=12;SR=0	exon	22994766	22994810	+	LOC_Os02g38060.1:exon_8
chr02	22814950	23638489	BreakDancer:DELLY	score=99;PE=6:PE=12;SR=0	exon	22994931	22995388	+	LOC_Os02g38060.1:exon_9
chr02	22814950	23638489	BreakDancer:DELLY	score=99;PE=6:PE=12;SR=0	five_prime_UTR	22990616	22990705	+	LOC_Os02g38060.1:utr_1
chr02	22814950	23638489	BreakDancer:DELLY	score=99;PE=6:PE=12;SR=0	CDS	22990706	22990924	+	LOC_Os02g38060.1:cds_1
chr02	22814950	23638489	BreakDancer:DELLY	score=99;PE=6:PE=12;SR=0	CDS	22991480	22991541	+	LOC_Os02g38060.1:cds_2
chr02	22814950	23638489	BreakDancer:DELLY	score=99;PE=6:PE=12;SR=0	CDS	22992006	22992057	+	LOC_Os02g38060.1:cds_3
chr02	22814950	23638489	BreakDancer:DELLY	score=99;PE=6:PE=12;SR=0	CDS	22992410	22992524	+	LOC_Os02g38060.1:cds_4
chr02	22814950	23638489	BreakDancer:DELLY	score=99;PE=6:PE=12;SR=0	CDS	22992631	22992725	+	LOC_Os02g38060.1:cds_5
chr02	22814950	23638489	BreakDancer:DELLY	score=99;PE=6:PE=12;SR=0	CDS	22993459	22993565	+	LOC_Os02g38060.1:cds_6
chr02	22814950	23638489	BreakDancer:DELLY	score=99;PE=6:PE=12;SR=0	CDS	22993649	22993763	+	LOC_Os02g38060.1:cds_7
chr02	22814950	23638489	BreakDancer:DELLY	score=99;PE=6:PE=12;SR=0	CDS	22994766	22994810	+	LOC_Os02g38060.1:cds_8
chr02	22814950	23638489	BreakDancer:DELLY	score=99;PE=6:PE=12;SR=0	CDS	22994931	22994999	+	LOC_Os02g38060.1:cds_9
chr02	22814950	23638489	BreakDancer:DELLY	score=99;PE=6:PE=12;SR=0	three_prime_UTR	22995000	22995388	+	LOC_Os02g38060.1:utr_2
chr02	22814950	23638489	BreakDancer:DELLY	score=99;PE=6:PE=12;SR=0	mRNA	22990616	22995388	+	LOC_Os02g38060.2
chr02	22814950	23638489	BreakDancer:DELLY	score=99;PE=6:PE=12;SR=0	exon	22990616	22990924	+	LOC_Os02g38060.2:exon_1
chr02	22814950	23638489	BreakDancer:DELLY	score=99;PE=6:PE=12;SR=0	exon	22991480	22991541	+	LOC_Os02g38060.2:exon_2
chr02	22814950	23638489	BreakDancer:DELLY	score=99;PE=6:PE=12;SR=0	exon	22992006	22992057	+	LOC_Os02g38060.2:exon_3
chr02	22814950	23638489	BreakDancer:DELLY	score=99;PE=6:PE=12;SR=0	exon	22992410	22992524	+	LOC_Os02g38060.2:exon_4
chr02	22814950	23638489	BreakDancer:DELLY	score=99;PE=6:PE=12;SR=0	exon	22992631	22992725	+	LOC_Os02g38060.2:exon_5
chr02	22814950	23638489	BreakDancer:DELLY	score=99;PE=6:PE=12;SR=0	exon	22993459	22993763	+	LOC_Os02g38060.2:exon_6
chr02	22814950	23638489	BreakDancer:DELLY	score=99;PE=6:PE=12;SR=0	exon	22994766	22994810	+	LOC_Os02g38060.2:exon_7
chr02	22814950	23638489	BreakDancer:DELLY	score=99;PE=6:PE=12;SR=0	exon	22994931	22995388	+	LOC_Os02g38060.2:exon_8
chr02	22814950	23638489	BreakDancer:DELLY	score=99;PE=6:PE=12;SR=0	five_prime_UTR	22990616	22990705	+	LOC_Os02g38060.2:utr_1
chr02	22814950	23638489	BreakDancer:DELLY	score=99;PE=6:PE=12;SR=0	CDS	22990706	22990924	+	LOC_Os02g38060.2:cds_1
chr02	22814950	23638489	BreakDancer:DELLY	score=99;PE=6:PE=12;SR=0	CDS	22991480	22991541	+	LOC_Os02g38060.2:cds_2
chr02	22814950	23638489	BreakDancer:DELLY	score=99;PE=6:PE=12;SR=0	CDS	22992006	22992057	+	LOC_Os02g38060.2:cds_3
chr02	22814950	23638489	BreakDancer:DELLY	score=99;PE=6:PE=12;SR=0	CDS	22992410	22992524	+	LOC_Os02g38060.2:cds_4
chr02	22814950	23638489	BreakDancer:DELLY	score=99;PE=6:PE=12;SR=0	CDS	22992631	22992725	+	LOC_Os02g38060.2:cds_5
chr02	22814950	23638489	BreakDancer:DELLY	score=99;PE=6:PE=12;SR=0	CDS	22993459	22993584	+	LOC_Os02g38060.2:cds_6
chr02	22814950	23638489	BreakDancer:DELLY	score=99;PE=6:PE=12;SR=0	three_prime_UTR	22993585	22993763	+	LOC_Os02g38060.2:utr_2
chr02	22814950	23638489	BreakDancer:DELLY	score=99;PE=6:PE=12;SR=0	three_prime_UTR	22994766	22994810	+	LOC_Os02g38060.2:utr_3
chr02	22814950	23638489	BreakDancer:DELLY	score=99;PE=6:PE=12;SR=0	three_prime_UTR	22994931	22995388	+	LOC_Os02g38060.2:utr_4
chr02	22814950	23638489	BreakDancer:DELLY	score=99;PE=6:PE=12;SR=0	gene	22999976	23005321	+	LOC_Os02g38080
chr02	22814950	23638489	BreakDancer:DELLY	score=99;PE=6:PE=12;SR=0	mRNA	22999976	23005321	+	LOC_Os02g38080.1
chr02	22814950	23638489	BreakDancer:DELLY	score=99;PE=6:PE=12;SR=0	exon	22999976	23000370	+	LOC_Os02g38080.1:exon_1
chr02	22814950	23638489	BreakDancer:DELLY	score=99;PE=6:PE=12;SR=0	exon	23001690	23001876	+	LOC_Os02g38080.1:exon_2
chr02	22814950	23638489	BreakDancer:DELLY	score=99;PE=6:PE=12;SR=0	exon	23001973	23002105	+	LOC_Os02g38080.1:exon_3
chr02	22814950	23638489	BreakDancer:DELLY	score=99;PE=6:PE=12;SR=0	exon	23002201	23002396	+	LOC_Os02g38080.1:exon_4
chr02	22814950	23638489	BreakDancer:DELLY	score=99;PE=6:PE=12;SR=0	exon	23003983	23004107	+	LOC_Os02g38080.1:exon_5
chr02	22814950	23638489	BreakDancer:DELLY	score=99;PE=6:PE=12;SR=0	exon	23004186	23004344	+	LOC_Os02g38080.1:exon_6
chr02	22814950	23638489	BreakDancer:DELLY	score=99;PE=6:PE=12;SR=0	exon	23004656	23005321	+	LOC_Os02g38080.1:exon_7
chr02	22814950	23638489	BreakDancer:DELLY	score=99;PE=6:PE=12;SR=0	five_prime_UTR	22999976	23000370	+	LOC_Os02g38080.1:utr_1
chr02	22814950	23638489	BreakDancer:DELLY	score=99;PE=6:PE=12;SR=0	five_prime_UTR	23001690	23001745	+	LOC_Os02g38080.1:utr_2
chr02	22814950	23638489	BreakDancer:DELLY	score=99;PE=6:PE=12;SR=0	CDS	23001746	23001876	+	LOC_Os02g38080.1:cds_1
chr02	22814950	23638489	BreakDancer:DELLY	score=99;PE=6:PE=12;SR=0	CDS	23001973	23002105	+	LOC_Os02g38080.1:cds_2
chr02	22814950	23638489	BreakDancer:DELLY	score=99;PE=6:PE=12;SR=0	CDS	23002201	23002396	+	LOC_Os02g38080.1:cds_3
chr02	22814950	23638489	BreakDancer:DELLY	score=99;PE=6:PE=12;SR=0	CDS	23003983	23004107	+	LOC_Os02g38080.1:cds_4
chr02	22814950	23638489	BreakDancer:DELLY	score=99;PE=6:PE=12;SR=0	CDS	23004186	23004344	+	LOC_Os02g38080.1:cds_5
chr02	22814950	23638489	BreakDancer:DELLY	score=99;PE=6:PE=12;SR=0	CDS	23004656	23004970	+	LOC_Os02g38080.1:cds_6
chr02	22814950	23638489	BreakDancer:DELLY	score=99;PE=6:PE=12;SR=0	three_prime_UTR	23004971	23005321	+	LOC_Os02g38080.1:utr_3
chr02	22814950	23638489	BreakDancer:DELLY	score=99;PE=6:PE=12;SR=0	mRNA	22999976	23005321	+	LOC_Os02g38080.2
chr02	22814950	23638489	BreakDancer:DELLY	score=99;PE=6:PE=12;SR=0	exon	22999976	23000370	+	LOC_Os02g38080.2:exon_1
chr02	22814950	23638489	BreakDancer:DELLY	score=99;PE=6:PE=12;SR=0	exon	23001697	23001876	+	LOC_Os02g38080.2:exon_2
chr02	22814950	23638489	BreakDancer:DELLY	score=99;PE=6:PE=12;SR=0	exon	23001973	23002105	+	LOC_Os02g38080.2:exon_3
chr02	22814950	23638489	BreakDancer:DELLY	score=99;PE=6:PE=12;SR=0	exon	23002201	23002396	+	LOC_Os02g38080.2:exon_4
chr02	22814950	23638489	BreakDancer:DELLY	score=99;PE=6:PE=12;SR=0	exon	23003983	23004107	+	LOC_Os02g38080.2:exon_5
chr02	22814950	23638489	BreakDancer:DELLY	score=99;PE=6:PE=12;SR=0	exon	23004186	23004344	+	LOC_Os02g38080.2:exon_6
chr02	22814950	23638489	BreakDancer:DELLY	score=99;PE=6:PE=12;SR=0	exon	23004656	23005321	+	LOC_Os02g38080.2:exon_7
chr02	22814950	23638489	BreakDancer:DELLY	score=99;PE=6:PE=12;SR=0	five_prime_UTR	22999976	23000370	+	LOC_Os02g38080.2:utr_1
chr02	22814950	23638489	BreakDancer:DELLY	score=99;PE=6:PE=12;SR=0	five_prime_UTR	23001697	23001745	+	LOC_Os02g38080.2:utr_2
chr02	22814950	23638489	BreakDancer:DELLY	score=99;PE=6:PE=12;SR=0	CDS	23001746	23001876	+	LOC_Os02g38080.2:cds_1
chr02	22814950	23638489	BreakDancer:DELLY	score=99;PE=6:PE=12;SR=0	CDS	23001973	23002105	+	LOC_Os02g38080.2:cds_2
chr02	22814950	23638489	BreakDancer:DELLY	score=99;PE=6:PE=12;SR=0	CDS	23002201	23002396	+	LOC_Os02g38080.2:cds_3
chr02	22814950	23638489	BreakDancer:DELLY	score=99;PE=6:PE=12;SR=0	CDS	23003983	23004107	+	LOC_Os02g38080.2:cds_4
chr02	22814950	23638489	BreakDancer:DELLY	score=99;PE=6:PE=12;SR=0	CDS	23004186	23004344	+	LOC_Os02g38080.2:cds_5
chr02	22814950	23638489	BreakDancer:DELLY	score=99;PE=6:PE=12;SR=0	CDS	23004656	23004970	+	LOC_Os02g38080.2:cds_6
chr02	22814950	23638489	BreakDancer:DELLY	score=99;PE=6:PE=12;SR=0	three_prime_UTR	23004971	23005321	+	LOC_Os02g38080.2:utr_3
chr02	22814950	23638489	BreakDancer:DELLY	score=99;PE=6:PE=12;SR=0	gene	23024797	23025834	+	LOC_Os02g38090
chr02	22814950	23638489	BreakDancer:DELLY	score=99;PE=6:PE=12;SR=0	mRNA	23024797	23025834	+	LOC_Os02g38090.1
chr02	22814950	23638489	BreakDancer:DELLY	score=99;PE=6:PE=12;SR=0	exon	23024797	23025834	+	LOC_Os02g38090.1:exon_1
chr02	22814950	23638489	BreakDancer:DELLY	score=99;PE=6:PE=12;SR=0	CDS	23024797	23025834	+	LOC_Os02g38090.1:cds_1
chr02	22814950	23638489	BreakDancer:DELLY	score=99;PE=6:PE=12;SR=0	gene	23034228	23035589	+	LOC_Os02g38100
chr02	22814950	23638489	BreakDancer:DELLY	score=99;PE=6:PE=12;SR=0	mRNA	23034228	23035589	+	LOC_Os02g38100.1
chr02	22814950	23638489	BreakDancer:DELLY	score=99;PE=6:PE=12;SR=0	exon	23034228	23034774	+	LOC_Os02g38100.1:exon_1
chr02	22814950	23638489	BreakDancer:DELLY	score=99;PE=6:PE=12;SR=0	exon	23035474	23035589	+	LOC_Os02g38100.1:exon_2
chr02	22814950	23638489	BreakDancer:DELLY	score=99;PE=6:PE=12;SR=0	CDS	23034228	23034774	+	LOC_Os02g38100.1:cds_1
chr02	22814950	23638489	BreakDancer:DELLY	score=99;PE=6:PE=12;SR=0	CDS	23035474	23035589	+	LOC_Os02g38100.1:cds_2
chr02	22814950	23638489	BreakDancer:DELLY	score=99;PE=6:PE=12;SR=0	gene	23037189	23038301	-	LOC_Os02g38110
chr02	22814950	23638489	BreakDancer:DELLY	score=99;PE=6:PE=12;SR=0	mRNA	23037189	23038301	-	LOC_Os02g38110.1
chr02	22814950	23638489	BreakDancer:DELLY	score=99;PE=6:PE=12;SR=0	exon	23038223	23038301	-	LOC_Os02g38110.1:exon_1
chr02	22814950	23638489	BreakDancer:DELLY	score=99;PE=6:PE=12;SR=0	exon	23037189	23037778	-	LOC_Os02g38110.1:exon_2
chr02	22814950	23638489	BreakDancer:DELLY	score=99;PE=6:PE=12;SR=0	CDS	23038223	23038301	-	LOC_Os02g38110.1:cds_1
chr02	22814950	23638489	BreakDancer:DELLY	score=99;PE=6:PE=12;SR=0	CDS	23037189	23037778	-	LOC_Os02g38110.1:cds_2
chr02	22814950	23638489	BreakDancer:DELLY	score=99;PE=6:PE=12;SR=0	gene	23044550	23047396	+	LOC_Os02g38120
chr02	22814950	23638489	BreakDancer:DELLY	score=99;PE=6:PE=12;SR=0	mRNA	23044550	23047396	+	LOC_Os02g38120.1
chr02	22814950	23638489	BreakDancer:DELLY	score=99;PE=6:PE=12;SR=0	exon	23044550	23044746	+	LOC_Os02g38120.1:exon_1
chr02	22814950	23638489	BreakDancer:DELLY	score=99;PE=6:PE=12;SR=0	exon	23044904	23044973	+	LOC_Os02g38120.1:exon_2
chr02	22814950	23638489	BreakDancer:DELLY	score=99;PE=6:PE=12;SR=0	exon	23045160	23046422	+	LOC_Os02g38120.1:exon_3
chr02	22814950	23638489	BreakDancer:DELLY	score=99;PE=6:PE=12;SR=0	exon	23046553	23047396	+	LOC_Os02g38120.1:exon_4
chr02	22814950	23638489	BreakDancer:DELLY	score=99;PE=6:PE=12;SR=0	five_prime_UTR	23044550	23044687	+	LOC_Os02g38120.1:utr_1
chr02	22814950	23638489	BreakDancer:DELLY	score=99;PE=6:PE=12;SR=0	CDS	23044688	23044746	+	LOC_Os02g38120.1:cds_1
chr02	22814950	23638489	BreakDancer:DELLY	score=99;PE=6:PE=12;SR=0	CDS	23044904	23044973	+	LOC_Os02g38120.1:cds_2
chr02	22814950	23638489	BreakDancer:DELLY	score=99;PE=6:PE=12;SR=0	CDS	23045160	23046422	+	LOC_Os02g38120.1:cds_3
chr02	22814950	23638489	BreakDancer:DELLY	score=99;PE=6:PE=12;SR=0	CDS	23046553	23047122	+	LOC_Os02g38120.1:cds_4
chr02	22814950	23638489	BreakDancer:DELLY	score=99;PE=6:PE=12;SR=0	three_prime_UTR	23047123	23047396	+	LOC_Os02g38120.1:utr_2
chr02	22814950	23638489	BreakDancer:DELLY	score=99;PE=6:PE=12;SR=0	gene	23062842	23066549	-	LOC_Os02g38130
chr02	22814950	23638489	BreakDancer:DELLY	score=99;PE=6:PE=12;SR=0	mRNA	23062842	23066549	-	LOC_Os02g38130.1
chr02	22814950	23638489	BreakDancer:DELLY	score=99;PE=6:PE=12;SR=0	exon	23066196	23066549	-	LOC_Os02g38130.1:exon_1
chr02	22814950	23638489	BreakDancer:DELLY	score=99;PE=6:PE=12;SR=0	exon	23065157	23065295	-	LOC_Os02g38130.1:exon_2
chr02	22814950	23638489	BreakDancer:DELLY	score=99;PE=6:PE=12;SR=0	exon	23064560	23064746	-	LOC_Os02g38130.1:exon_3
chr02	22814950	23638489	BreakDancer:DELLY	score=99;PE=6:PE=12;SR=0	exon	23063973	23064466	-	LOC_Os02g38130.1:exon_4
chr02	22814950	23638489	BreakDancer:DELLY	score=99;PE=6:PE=12;SR=0	exon	23063313	23063612	-	LOC_Os02g38130.1:exon_5
chr02	22814950	23638489	BreakDancer:DELLY	score=99;PE=6:PE=12;SR=0	exon	23062842	23063230	-	LOC_Os02g38130.1:exon_6
chr02	22814950	23638489	BreakDancer:DELLY	score=99;PE=6:PE=12;SR=0	five_prime_UTR	23066204	23066549	-	LOC_Os02g38130.1:utr_2
chr02	22814950	23638489	BreakDancer:DELLY	score=99;PE=6:PE=12;SR=0	CDS	23066196	23066203	-	LOC_Os02g38130.1:cds_1
chr02	22814950	23638489	BreakDancer:DELLY	score=99;PE=6:PE=12;SR=0	CDS	23065157	23065295	-	LOC_Os02g38130.1:cds_2
chr02	22814950	23638489	BreakDancer:DELLY	score=99;PE=6:PE=12;SR=0	CDS	23064560	23064746	-	LOC_Os02g38130.1:cds_3
chr02	22814950	23638489	BreakDancer:DELLY	score=99;PE=6:PE=12;SR=0	CDS	23063973	23064466	-	LOC_Os02g38130.1:cds_4
chr02	22814950	23638489	BreakDancer:DELLY	score=99;PE=6:PE=12;SR=0	CDS	23063313	23063612	-	LOC_Os02g38130.1:cds_5
chr02	22814950	23638489	BreakDancer:DELLY	score=99;PE=6:PE=12;SR=0	CDS	23063177	23063230	-	LOC_Os02g38130.1:cds_6
chr02	22814950	23638489	BreakDancer:DELLY	score=99;PE=6:PE=12;SR=0	three_prime_UTR	23062842	23063176	-	LOC_Os02g38130.1:utr_1
chr02	22814950	23638489	BreakDancer:DELLY	score=99;PE=6:PE=12;SR=0	gene	23069623	23072535	-	LOC_Os02g38140
chr02	22814950	23638489	BreakDancer:DELLY	score=99;PE=6:PE=12;SR=0	mRNA	23069623	23071993	-	LOC_Os02g38140.1
chr02	22814950	23638489	BreakDancer:DELLY	score=99;PE=6:PE=12;SR=0	exon	23071927	23071993	-	LOC_Os02g38140.1:exon_1
chr02	22814950	23638489	BreakDancer:DELLY	score=99;PE=6:PE=12;SR=0	exon	23071725	23071793	-	LOC_Os02g38140.1:exon_2
chr02	22814950	23638489	BreakDancer:DELLY	score=99;PE=6:PE=12;SR=0	exon	23069623	23071214	-	LOC_Os02g38140.1:exon_3
chr02	22814950	23638489	BreakDancer:DELLY	score=99;PE=6:PE=12;SR=0	five_prime_UTR	23071990	23071993	-	LOC_Os02g38140.1:utr_2
chr02	22814950	23638489	BreakDancer:DELLY	score=99;PE=6:PE=12;SR=0	CDS	23071927	23071989	-	LOC_Os02g38140.1:cds_1
chr02	22814950	23638489	BreakDancer:DELLY	score=99;PE=6:PE=12;SR=0	CDS	23071725	23071793	-	LOC_Os02g38140.1:cds_2
chr02	22814950	23638489	BreakDancer:DELLY	score=99;PE=6:PE=12;SR=0	CDS	23070114	23071214	-	LOC_Os02g38140.1:cds_3
chr02	22814950	23638489	BreakDancer:DELLY	score=99;PE=6:PE=12;SR=0	three_prime_UTR	23069623	23070113	-	LOC_Os02g38140.1:utr_1
chr02	22814950	23638489	BreakDancer:DELLY	score=99;PE=6:PE=12;SR=0	mRNA	23069623	23072535	-	LOC_Os02g38140.2
chr02	22814950	23638489	BreakDancer:DELLY	score=99;PE=6:PE=12;SR=0	exon	23072168	23072535	-	LOC_Os02g38140.2:exon_1
chr02	22814950	23638489	BreakDancer:DELLY	score=99;PE=6:PE=12;SR=0	exon	23069623	23071214	-	LOC_Os02g38140.2:exon_2
chr02	22814950	23638489	BreakDancer:DELLY	score=99;PE=6:PE=12;SR=0	five_prime_UTR	23072243	23072535	-	LOC_Os02g38140.2:utr_2
chr02	22814950	23638489	BreakDancer:DELLY	score=99;PE=6:PE=12;SR=0	CDS	23072168	23072242	-	LOC_Os02g38140.2:cds_1
chr02	22814950	23638489	BreakDancer:DELLY	score=99;PE=6:PE=12;SR=0	CDS	23070114	23071214	-	LOC_Os02g38140.2:cds_2
chr02	22814950	23638489	BreakDancer:DELLY	score=99;PE=6:PE=12;SR=0	three_prime_UTR	23069623	23070113	-	LOC_Os02g38140.2:utr_1
chr02	22814950	23638489	BreakDancer:DELLY	score=99;PE=6:PE=12;SR=0	gene	23083106	23086442	-	LOC_Os02g38160
chr02	22814950	23638489	BreakDancer:DELLY	score=99;PE=6:PE=12;SR=0	mRNA	23083106	23086442	-	LOC_Os02g38160.1
chr02	22814950	23638489	BreakDancer:DELLY	score=99;PE=6:PE=12;SR=0	exon	23085996	23086442	-	LOC_Os02g38160.1:exon_1
chr02	22814950	23638489	BreakDancer:DELLY	score=99;PE=6:PE=12;SR=0	exon	23083106	23084747	-	LOC_Os02g38160.1:exon_2
chr02	22814950	23638489	BreakDancer:DELLY	score=99;PE=6:PE=12;SR=0	five_prime_UTR	23086065	23086442	-	LOC_Os02g38160.1:utr_2
chr02	22814950	23638489	BreakDancer:DELLY	score=99;PE=6:PE=12;SR=0	CDS	23085996	23086064	-	LOC_Os02g38160.1:cds_1
chr02	22814950	23638489	BreakDancer:DELLY	score=99;PE=6:PE=12;SR=0	CDS	23083647	23084747	-	LOC_Os02g38160.1:cds_2
chr02	22814950	23638489	BreakDancer:DELLY	score=99;PE=6:PE=12;SR=0	three_prime_UTR	23083106	23083646	-	LOC_Os02g38160.1:utr_1
chr02	22814950	23638489	BreakDancer:DELLY	score=99;PE=6:PE=12;SR=0	mRNA	23083106	23086442	-	LOC_Os02g38160.2
chr02	22814950	23638489	BreakDancer:DELLY	score=99;PE=6:PE=12;SR=0	exon	23083106	23086442	-	LOC_Os02g38160.2:exon_1
chr02	22814950	23638489	BreakDancer:DELLY	score=99;PE=6:PE=12;SR=0	five_prime_UTR	23084724	23086442	-	LOC_Os02g38160.2:utr_2
chr02	22814950	23638489	BreakDancer:DELLY	score=99;PE=6:PE=12;SR=0	CDS	23083647	23084723	-	LOC_Os02g38160.2:cds_1
chr02	22814950	23638489	BreakDancer:DELLY	score=99;PE=6:PE=12;SR=0	three_prime_UTR	23083106	23083646	-	LOC_Os02g38160.2:utr_1
chr02	22814950	23638489	BreakDancer:DELLY	score=99;PE=6:PE=12;SR=0	gene	23098046	23098573	+	LOC_Os02g38170
chr02	22814950	23638489	BreakDancer:DELLY	score=99;PE=6:PE=12;SR=0	mRNA	23098046	23098573	+	LOC_Os02g38170.1
chr02	22814950	23638489	BreakDancer:DELLY	score=99;PE=6:PE=12;SR=0	exon	23098046	23098573	+	LOC_Os02g38170.1:exon_1
chr02	22814950	23638489	BreakDancer:DELLY	score=99;PE=6:PE=12;SR=0	CDS	23098046	23098573	+	LOC_Os02g38170.1:cds_1
chr02	22814950	23638489	BreakDancer:DELLY	score=99;PE=6:PE=12;SR=0	gene	23098478	23102744	-	LOC_Os02g38180
chr02	22814950	23638489	BreakDancer:DELLY	score=99;PE=6:PE=12;SR=0	mRNA	23098478	23102744	-	LOC_Os02g38180.1
chr02	22814950	23638489	BreakDancer:DELLY	score=99;PE=6:PE=12;SR=0	exon	23102367	23102744	-	LOC_Os02g38180.1:exon_1
chr02	22814950	23638489	BreakDancer:DELLY	score=99;PE=6:PE=12;SR=0	exon	23101924	23102091	-	LOC_Os02g38180.1:exon_2
chr02	22814950	23638489	BreakDancer:DELLY	score=99;PE=6:PE=12;SR=0	exon	23100134	23100212	-	LOC_Os02g38180.1:exon_3
chr02	22814950	23638489	BreakDancer:DELLY	score=99;PE=6:PE=12;SR=0	exon	23099370	23099458	-	LOC_Os02g38180.1:exon_4
chr02	22814950	23638489	BreakDancer:DELLY	score=99;PE=6:PE=12;SR=0	exon	23098478	23099278	-	LOC_Os02g38180.1:exon_5
chr02	22814950	23638489	BreakDancer:DELLY	score=99;PE=6:PE=12;SR=0	CDS	23102367	23102744	-	LOC_Os02g38180.1:cds_1
chr02	22814950	23638489	BreakDancer:DELLY	score=99;PE=6:PE=12;SR=0	CDS	23101924	23102091	-	LOC_Os02g38180.1:cds_2
chr02	22814950	23638489	BreakDancer:DELLY	score=99;PE=6:PE=12;SR=0	CDS	23100134	23100212	-	LOC_Os02g38180.1:cds_3
chr02	22814950	23638489	BreakDancer:DELLY	score=99;PE=6:PE=12;SR=0	CDS	23099370	23099458	-	LOC_Os02g38180.1:cds_4
chr02	22814950	23638489	BreakDancer:DELLY	score=99;PE=6:PE=12;SR=0	CDS	23098952	23099278	-	LOC_Os02g38180.1:cds_5
chr02	22814950	23638489	BreakDancer:DELLY	score=99;PE=6:PE=12;SR=0	three_prime_UTR	23098478	23098951	-	LOC_Os02g38180.1:utr_1
chr02	22814950	23638489	BreakDancer:DELLY	score=99;PE=6:PE=12;SR=0	gene	23105540	23106569	-	LOC_Os02g38190
chr02	22814950	23638489	BreakDancer:DELLY	score=99;PE=6:PE=12;SR=0	mRNA	23105540	23106569	-	LOC_Os02g38190.1
chr02	22814950	23638489	BreakDancer:DELLY	score=99;PE=6:PE=12;SR=0	exon	23105540	23106569	-	LOC_Os02g38190.1:exon_1
chr02	22814950	23638489	BreakDancer:DELLY	score=99;PE=6:PE=12;SR=0	five_prime_UTR	23106476	23106569	-	LOC_Os02g38190.1:utr_2
chr02	22814950	23638489	BreakDancer:DELLY	score=99;PE=6:PE=12;SR=0	CDS	23105867	23106475	-	LOC_Os02g38190.1:cds_1
chr02	22814950	23638489	BreakDancer:DELLY	score=99;PE=6:PE=12;SR=0	three_prime_UTR	23105540	23105866	-	LOC_Os02g38190.1:utr_1
chr02	22814950	23638489	BreakDancer:DELLY	score=99;PE=6:PE=12;SR=0	gene	23106931	23110390	-	LOC_Os02g38200
chr02	22814950	23638489	BreakDancer:DELLY	score=99;PE=6:PE=12;SR=0	mRNA	23106931	23110390	-	LOC_Os02g38200.1
chr02	22814950	23638489	BreakDancer:DELLY	score=99;PE=6:PE=12;SR=0	exon	23109739	23110390	-	LOC_Os02g38200.1:exon_1
chr02	22814950	23638489	BreakDancer:DELLY	score=99;PE=6:PE=12;SR=0	exon	23108306	23108545	-	LOC_Os02g38200.1:exon_2
chr02	22814950	23638489	BreakDancer:DELLY	score=99;PE=6:PE=12;SR=0	exon	23107885	23107963	-	LOC_Os02g38200.1:exon_3
chr02	22814950	23638489	BreakDancer:DELLY	score=99;PE=6:PE=12;SR=0	exon	23106931	23107593	-	LOC_Os02g38200.1:exon_4
chr02	22814950	23638489	BreakDancer:DELLY	score=99;PE=6:PE=12;SR=0	five_prime_UTR	23110282	23110390	-	LOC_Os02g38200.1:utr_2
chr02	22814950	23638489	BreakDancer:DELLY	score=99;PE=6:PE=12;SR=0	CDS	23109739	23110281	-	LOC_Os02g38200.1:cds_1
chr02	22814950	23638489	BreakDancer:DELLY	score=99;PE=6:PE=12;SR=0	CDS	23108306	23108545	-	LOC_Os02g38200.1:cds_2
chr02	22814950	23638489	BreakDancer:DELLY	score=99;PE=6:PE=12;SR=0	CDS	23107885	23107963	-	LOC_Os02g38200.1:cds_3
chr02	22814950	23638489	BreakDancer:DELLY	score=99;PE=6:PE=12;SR=0	CDS	23107319	23107593	-	LOC_Os02g38200.1:cds_4
chr02	22814950	23638489	BreakDancer:DELLY	score=99;PE=6:PE=12;SR=0	three_prime_UTR	23106931	23107318	-	LOC_Os02g38200.1:utr_1
chr02	22814950	23638489	BreakDancer:DELLY	score=99;PE=6:PE=12;SR=0	gene	23111937	23113929	+	LOC_Os02g38210
chr02	22814950	23638489	BreakDancer:DELLY	score=99;PE=6:PE=12;SR=0	mRNA	23111937	23113929	+	LOC_Os02g38210.1
chr02	22814950	23638489	BreakDancer:DELLY	score=99;PE=6:PE=12;SR=0	exon	23111937	23113929	+	LOC_Os02g38210.1:exon_1
chr02	22814950	23638489	BreakDancer:DELLY	score=99;PE=6:PE=12;SR=0	five_prime_UTR	23111937	23112039	+	LOC_Os02g38210.1:utr_1
chr02	22814950	23638489	BreakDancer:DELLY	score=99;PE=6:PE=12;SR=0	CDS	23112040	23113443	+	LOC_Os02g38210.1:cds_1
chr02	22814950	23638489	BreakDancer:DELLY	score=99;PE=6:PE=12;SR=0	three_prime_UTR	23113444	23113929	+	LOC_Os02g38210.1:utr_2
chr02	22814950	23638489	BreakDancer:DELLY	score=99;PE=6:PE=12;SR=0	gene	23116140	23120469	+	LOC_Os02g38220
chr02	22814950	23638489	BreakDancer:DELLY	score=99;PE=6:PE=12;SR=0	mRNA	23116140	23120469	+	LOC_Os02g38220.1
chr02	22814950	23638489	BreakDancer:DELLY	score=99;PE=6:PE=12;SR=0	exon	23116140	23117495	+	LOC_Os02g38220.1:exon_1
chr02	22814950	23638489	BreakDancer:DELLY	score=99;PE=6:PE=12;SR=0	exon	23119563	23119940	+	LOC_Os02g38220.1:exon_2
chr02	22814950	23638489	BreakDancer:DELLY	score=99;PE=6:PE=12;SR=0	exon	23120113	23120469	+	LOC_Os02g38220.1:exon_3
chr02	22814950	23638489	BreakDancer:DELLY	score=99;PE=6:PE=12;SR=0	five_prime_UTR	23116140	23116338	+	LOC_Os02g38220.1:utr_1
chr02	22814950	23638489	BreakDancer:DELLY	score=99;PE=6:PE=12;SR=0	CDS	23116339	23117495	+	LOC_Os02g38220.1:cds_1
chr02	22814950	23638489	BreakDancer:DELLY	score=99;PE=6:PE=12;SR=0	CDS	23119563	23119940	+	LOC_Os02g38220.1:cds_2
chr02	22814950	23638489	BreakDancer:DELLY	score=99;PE=6:PE=12;SR=0	CDS	23120113	23120137	+	LOC_Os02g38220.1:cds_3
[truncated: 15,314 more rows]
